# Supplementary material for: Crystal structure of silver strontium copper orthophosphate, AgSr4Cu4.5(PO4)6
Source: Acta Crystallogr E Crystallogr Commun. 2020 Jan 10;76(Pt 2):186–91. doi: 10.1107/S2056989020000109 (PMC7001842; doi:10.1107/S2056989020000109)
Supplement: Supplementary file 1 [file e-76-00186-sup1.cif]

##############################################################################
#                                                                            #
# This CIF contains the data in a paper accepted for publication in          #
# Acta Crystallographica Section E. It conforms to the requirements of       #
# Notes for Authors for Acta Crystallographica Section E, and has been       #
# peer reviewed under the auspices of the IUCr Commission on Journals.       #
#                                                                            #
# Full details of the Crystallographic Information File format               #
# are given in the paper "The Crystallographic Information File (CIF):       #
# a New Standard Archive File for Crystallography" by S. R. Hall, F. H.      #
# Allen and I. D. Brown [Acta Cryst. (1991), A47, 655-685].                  #
#                                                                            #
# The current version of the core CIF dictionary is obtainable from          #
# ftp://ftp.iucr.org/pub/cif_core.dic.                                       #
#                                                                            #
# Software is freely available for graphical display of the structure(s)     #
# in this CIF. For information consult the CIF software page                 #
# http://www.iucr.org/resources/cif/software.                                #
#                                                                            #
# This file may be used for bona fide research purposes within the           #
# scientific community so long as proper attribution is given to the journal # 
# article from which it was obtained.                                        #
#                                                                            #
##############################################################################
data_I
_audit_creation_method     'SHELXL-2018/3'
_journal_date_recd_electronic     2019-12-09
_journal_date_accepted     2020-01-06
_journal_name_full     'Acta Crystallographica, Section E'
_journal_year     2020
_journal_volume     76
_journal_issue      2
_journal_page_first     186
_journal_page_last     191
_journal_paper_category     GI
_journal_paper_doi     10.1107/S2056989020000109
_journal_coeditor_code     VN2155
_publ_contact_author_name     'Jamal Khmiyas'
_publ_contact_author_address
;
Laboratoire de Chimie Appliqu\'ee des Mat\'eriaux,
Centre des Sciences des Mat\'eriaux, Faculty of Sciences,
Mohammed V University in Rabat, Avenue Ibn Batouta, B.P. 1014, Rabat, Morocco
;
_publ_contact_author_email     'j_khmiyas@yahoo.fr'
_publ_contact_author_fax     '212 537 77 54 40'
_publ_contact_author_phone     '212 537 77 54 40'
_publ_section_title
;
Crystal structure of silver strontium copper orthophosphate,
AgSr~4~Cu~4.5~(PO~4~)~6~
;
loop_
    _publ_author_name
    _publ_author_footnote
    _publ_author_address
    'Khmiyas, Jamal' .
;
Laboratoire de Chimie Appliqu\'ee des Mat\'eriaux,
Centre des Sciences des Mat\'eriaux, Faculty of Sciences,
Mohammed V University in Rabat, Avenue Ibn Batouta, BP 1014, Rabat, Morocco
;
    'Benhsina, Elhassan' .
;
Laboratoire de Chimie Appliqu\'ee des Mat\'eriaux,
Centre des Sciences des Mat\'eriaux, Faculty of Sciences,
Mohammed V University in Rabat, Avenue Ibn Batouta, BP 1014, Rabat, Morocco
;
    'Ouaatta, Said' .
;
Laboratoire de Chimie Appliqu\'ee des Mat\'eriaux,
Centre des Sciences des Mat\'eriaux, Faculty of Sciences,
Mohammed V University in Rabat, Avenue Ibn Batouta, BP 1014, Rabat, Morocco
;
    'Assani, Abderrazzak' .
;
Laboratoire de Chimie Appliqu\'ee des Mat\'eriaux,
Centre des Sciences des Mat\'eriaux, Faculty of Sciences,
Mohammed V University in Rabat, Avenue Ibn Batouta, BP 1014, Rabat, Morocco
;
    'Saadi, Mohamed' .
;
Laboratoire de Chimie Appliqu\'ee des Mat\'eriaux,
Centre des Sciences des Mat\'eriaux, Faculty of Sciences,
Mohammed V University in Rabat, Avenue Ibn Batouta, BP 1014, Rabat, Morocco
;
    'El Ammari, Lahcen' .
;
Laboratoire de Chimie Appliqu\'ee des Mat\'eriaux,
Centre des Sciences des Mat\'eriaux, Faculty of Sciences,
Mohammed V University in Rabat, Avenue Ibn Batouta, BP 1014, Rabat, Morocco
;
_publ_section_synopsis
;
The transition-metal orthophosphate, AgSr~4~Cu~4.5~(PO~4~)~6~, crystallizes in
an original structure characterized by two trimers [Cu~3~O~12~] linked by
PO~4~ tetrahedra to form layers. The strontium and silver cations located
between the layers ensure the cohesion of the crystal structure.
;
_chemical_name_systematic
;
Silver strontium copper orthophosphate
;
_chemical_name_common     ?
_chemical_formula_moiety     'Ag Cu4.50 O24 P6 Sr4'
_chemical_formula_sum     'Ag Cu4.50 O24 P6 Sr4'
_chemical_formula_structural     'Ag Sr4 Cu4.5 (P O4)6'
_chemical_formula_weight     1314.08
_chemical_melting_point     ?
_space_group_crystal_system     triclinic
_space_group_name_H-M_alt     'P -1'
_space_group_name_Hall     '-P 1'
loop_
    _space_group_symop_operation_xyz
    'x, y, z'
    '-x, -y, -z'
_cell_length_a     9.10700(10)
_cell_length_b     9.15140(10)
_cell_length_c     13.7259(2)
_cell_angle_alpha     97.4980(10)
_cell_angle_beta     98.3030(10)
_cell_angle_gamma     110.8750(10)
_cell_volume     1036.97(2)
_cell_formula_units_Z     2
_cell_measurement_reflns_used     8573
_cell_measurement_theta_min     2.429
_cell_measurement_theta_max     34.965
_cell_measurement_temperature     296(2)
_exptl_crystal_description     block
_exptl_crystal_colour     'light blue'
_exptl_crystal_size_max     0.30
_exptl_crystal_size_mid     0.27
_exptl_crystal_size_min     0.21
_exptl_crystal_density_diffrn     4.209
_exptl_crystal_density_method     ?
_exptl_crystal_F_000     1223
_exptl_absorpt_coefficient_mu     16.222
_exptl_absorpt_correction_type     multi-scan
_exptl_absorpt_process_details
;
(SADABS; Krause <i>et al.</i>, 2015)
;
_exptl_absorpt_correction_T_min     0.4959
_exptl_absorpt_correction_T_max     0.7470
_diffrn_ambient_temperature     296(2)
_diffrn_radiation_type     MoK\a
_diffrn_radiation_wavelength     0.71073
_diffrn_radiation_source     'fine-focus sealed tube'
_diffrn_radiation_monochromator     graphite
_diffrn_measurement_device_type     'Bruker X8 APEXII'
_diffrn_measurement_method     '\f and \w scans'
_diffrn_detector     'APEXII CCD area-detector'
_diffrn_detector_area_resol_mean     ?
_diffrn_reflns_number     32671
_diffrn_reflns_av_R_equivalents     0.0279
_diffrn_reflns_av_unetI/netI     0.0291
_diffrn_reflns_theta_min     2.429
_diffrn_reflns_theta_max     34.965
_diffrn_reflns_theta_full     25.242
_diffrn_measured_fraction_theta_max     0.940
_diffrn_measured_fraction_theta_full     0.998
_diffrn_reflns_limit_h_min     -14
_diffrn_reflns_limit_h_max     14
_diffrn_reflns_limit_k_min     -12
_diffrn_reflns_limit_k_max     14
_diffrn_reflns_limit_l_min     -21
_diffrn_reflns_limit_l_max     20
_reflns_number_total     8573
_reflns_number_gt     7465
_reflns_threshold_expression     'I > 2\s(I)'
_refine_ls_structure_factor_coef     Fsqd
_refine_ls_matrix_type     full
_refine_ls_R_factor_all     0.0356
_refine_ls_R_factor_gt     0.0277
_refine_ls_wR_factor_gt     0.0571
_refine_ls_wR_factor_ref     0.0592
_refine_ls_goodness_of_fit_ref     1.027
_refine_ls_restrained_S_all     1.027
_refine_ls_number_reflns     8573
_refine_ls_number_parameters     359
_refine_ls_number_restraints     0
_refine_ls_hydrogen_treatment     undef
_refine_ls_weighting_scheme     calc
_refine_ls_weighting_details
              'w=1/[\s^2^(Fo^2^)+(0.0206P)^2^+3.8655P] where P=(Fo^2^+2Fc^2^)/3'
_atom_sites_solution_hydrogens     .
_atom_sites_solution_primary     ?
_atom_sites_solution_secondary     ?
_refine_ls_shift/su_max     0.001
_refine_ls_shift/su_mean     0.000
_refine_diff_density_max     4.046
_refine_diff_density_min     -3.868
_refine_ls_extinction_method
;
SHELXL-2018/3 (Sheldrick, 2015<i>b</i>)
;
_refine_ls_extinction_coef     0.00083(7)
_refine_ls_extinction_expression
                                  'Fc^*^=kFc[1+0.001xFc^2^\l^3^/sin(2\q)]^-1/4^'
loop_
    _atom_type_symbol
    _atom_type_description
    _atom_type_scat_dispersion_real
    _atom_type_scat_dispersion_imag
    _atom_type_scat_source
    'O' 'O' 0.0110 0.0060
                         'International Tables Vol C Tables 4.2.6.8 and 6.1.1.4'
    'P' 'P' 0.1023 0.0942
                         'International Tables Vol C Tables 4.2.6.8 and 6.1.1.4'
    'Cu' 'Cu' 0.3201 1.2651
                         'International Tables Vol C Tables 4.2.6.8 and 6.1.1.4'
    'Sr' 'Sr' -1.5307 3.2498
                         'International Tables Vol C Tables 4.2.6.8 and 6.1.1.4'
    'Ag' 'Ag' -0.8971 1.1015
                         'International Tables Vol C Tables 4.2.6.8 and 6.1.1.4'
_computing_data_collection
;
APEX2 (Bruker, 2009)
;
_computing_cell_refinement
;
SAINT (Bruker, 2009)
;
_computing_data_reduction
;
SAINT (Bruker, 2009)
;
_computing_structure_solution
;
<i>SHELXT2014/7</i> (Sheldrick, 2015<i>a</i>)
;
_computing_structure_refinement
;
<i>SHELXL2014/7</i> (Sheldrick, 2015<i>b</i>)
;
_computing_molecular_graphics
;
Ortep-3 for Windows (Farrugia, 2012), DIAMOND (Brandenburg,
2006)
;
_computing_publication_material
;
publCIF (Westrip, 2010)
;
loop_
    _atom_site_type_symbol
    _atom_site_label
    _atom_site_fract_x
    _atom_site_fract_y
    _atom_site_fract_z
    _atom_site_U_iso_or_equiv
    _atom_site_adp_type
    _atom_site_calc_flag
    _atom_site_occupancy
    _atom_site_disorder_assembly
    _atom_site_disorder_group
    Ag Ag1 0.60647(3) 0.58776(4) 0.10399(2) 0.02934(7) Uani d 1 . .
    Sr Sr1 0.28824(3) 0.81800(3) 0.01654(2) 0.00676(5) Uani d 1 . .
    Sr Sr2 0.07030(3) 0.54033(3) 0.33636(2) 0.00652(5) Uani d 1 . .
    Sr Sr3 0.63381(3) 0.17215(3) 0.32562(2) 0.00823(5) Uani d 1 . .
    Sr Sr4 0.87164(3) 0.85230(3) 0.35406(2) 0.00832(5) Uani d 1 . .
    Cu Cu1 0.000000 0.000000 0.000000 0.00876(9) Uani d 1 . .
    Cu Cu2 0.19756(4) 0.43833(4) 0.10393(2) 0.00679(6) Uani d 1 . .
    Cu Cu3 0.17555(4) -0.05281(4) 0.22039(2) 0.00602(6) Uani d 1 . .
    Cu Cu4 0.35439(4) 0.35727(4) 0.32546(2) 0.00693(6) Uani d 1 . .
    Cu Cu5 0.51284(4) 0.24192(4) 0.54770(2) 0.00725(6) Uani d 1 . .
    P P1 -0.00318(8) 0.17911(8) 0.20922(5) 0.00451(11) Uani d 1 . .
    P P2 0.93662(8) 0.60245(8) 0.11620(5) 0.00507(11) Uani d 1 . .
    P P3 0.24288(8) 0.92189(8) 0.44052(5) 0.00544(11) Uani d 1 . .
    P P4 0.44974(8) 0.78964(8) 0.23844(5) 0.00542(11) Uani d 1 . .
    P P5 0.37042(8) 0.20301(8) 0.11200(5) 0.00480(11) Uani d 1 . .
    P P6 0.69847(8) 0.54683(8) 0.45908(5) 0.00475(11) Uani d 1 . .
    O O1 0.1628(2) 0.3232(2) 0.22180(14) 0.0064(3) Uani d 1 . .
    O O2 0.0314(2) 0.0493(2) 0.25727(15) 0.0091(3) Uani d 1 . .
    O O3 -0.1119(2) 0.2403(2) 0.26131(15) 0.0093(3) Uani d 1 . .
    O O4 -0.0762(2) 0.1176(2) 0.09618(14) 0.0092(3) Uani d 1 . .
    O O5 1.0559(3) 0.5276(3) 0.15350(15) 0.0128(4) Uani d 1 . .
    O O6 0.8509(3) 0.6235(3) 0.20225(15) 0.0112(4) Uani d 1 . .
    O O7 0.8129(2) 0.4854(2) 0.02384(14) 0.0092(4) Uani d 1 . .
    O O8 1.0258(3) 0.7603(2) 0.08664(15) 0.0116(4) Uani d 1 . .
    O O9 0.3837(2) 1.0680(2) 0.43059(15) 0.0106(4) Uani d 1 . .
    O O10 0.2988(2) 0.7963(2) 0.48272(14) 0.0089(3) Uani d 1 . .
    O O11 0.1335(3) 0.9560(3) 0.50496(16) 0.0129(4) Uani d 1 . .
    O O12 0.1398(2) 0.8387(2) 0.33335(13) 0.0065(3) Uani d 1 . .
    O O13 0.3714(2) 0.9110(2) 0.21547(14) 0.0087(3) Uani d 1 . .
    O O14 0.6258(2) 0.8917(2) 0.28321(16) 0.0107(4) Uani d 1 . .
    O O15 0.4209(3) 0.6805(2) 0.13724(14) 0.0099(4) Uani d 1 . .
    O O16 0.3742(2) 0.6848(2) 0.31152(14) 0.0089(3) Uani d 1 . .
    O O17 0.3381(3) 0.3334(2) 0.06366(15) 0.0094(4) Uani d 1 . .
    O O18 0.4811(3) 0.1406(2) 0.06409(16) 0.0108(4) Uani d 1 . .
    O O19 0.4412(2) 0.2650(2) 0.22584(14) 0.0092(4) Uani d 1 . .
    O O20 0.2067(2) 0.0587(2) 0.09995(14) 0.0070(3) Uani d 1 . .
    O O21 0.6559(2) 0.6837(2) 0.42809(15) 0.0094(3) Uani d 1 . .
    O O22 0.8374(3) 0.5349(3) 0.41485(16) 0.0160(4) Uani d 1 . .
    O O23 0.7430(2) 0.5693(2) 0.57441(14) 0.0090(3) Uani d 1 . .
    O O24 0.5494(2) 0.3884(2) 0.42094(14) 0.0083(3) Uani d 1 . .
loop_
    _atom_site_aniso_label
    _atom_site_aniso_U_11
    _atom_site_aniso_U_22
    _atom_site_aniso_U_33
    _atom_site_aniso_U_12
    _atom_site_aniso_U_13
    _atom_site_aniso_U_23
    Ag1 0.01409(12) 0.04266(17) 0.03685(16) 0.01756(12) 0.00787(11) 0.00447(13)
    Sr1 0.00637(10) 0.00740(10) 0.00765(10) 0.00327(8) 0.00283(8) 0.00199(8)
    Sr2 0.00621(10) 0.00615(10) 0.00775(10) 0.00271(8) 0.00232(8) 0.00124(7)
    Sr3 0.00784(11) 0.00971(10) 0.00884(10) 0.00481(9) 0.00298(8) 0.00198(8)
    Sr4 0.00637(11) 0.01015(11) 0.01038(10) 0.00413(9) 0.00398(8) 0.00341(8)
    Cu1 0.0054(2) 0.0135(2) 0.00640(18) 0.00484(17) -0.00058(15) -0.00297(16)
    Cu2 0.00818(15) 0.00827(14) 0.00676(13) 0.00519(12) 0.00333(11) 0.00329(10)
    Cu3 0.00630(14) 0.00746(13) 0.00649(13) 0.00409(11) 0.00282(11) 0.00295(10)
    Cu4 0.00585(14) 0.00973(14) 0.00516(12) 0.00403(11) 0.00015(10) -0.00060(10)
    Cu5 0.00636(14) 0.00897(14) 0.00652(13) 0.00391(11) 0.00033(11) 0.00019(10)
    P1 0.0042(3) 0.0048(3) 0.0052(2) 0.0022(2) 0.0016(2) 0.0010(2)
    P2 0.0043(3) 0.0056(3) 0.0050(2) 0.0017(2) 0.0006(2) 0.0011(2)
    P3 0.0046(3) 0.0056(3) 0.0058(3) 0.0020(2) 0.0006(2) 0.0001(2)
    P4 0.0047(3) 0.0063(3) 0.0053(3) 0.0024(2) 0.0007(2) 0.0012(2)
    P5 0.0042(3) 0.0051(3) 0.0054(2) 0.0018(2) 0.0018(2) 0.0010(2)
    P6 0.0043(3) 0.0060(3) 0.0048(2) 0.0024(2) 0.0017(2) 0.0016(2)
    O1 0.0043(8) 0.0073(8) 0.0071(8) 0.0017(6) 0.0007(6) 0.0020(6)
    O2 0.0109(9) 0.0090(8) 0.0119(8) 0.0065(7) 0.0058(7) 0.0056(7)
    O3 0.0081(9) 0.0080(8) 0.0137(9) 0.0042(7) 0.0056(7) 0.0016(7)
    O4 0.0083(9) 0.0128(9) 0.0067(8) 0.0059(7) -0.0001(7) -0.0005(7)
    O5 0.0156(10) 0.0221(11) 0.0095(8) 0.0159(9) 0.0041(7) 0.0058(8)
    O6 0.0088(9) 0.0165(10) 0.0098(8) 0.0063(8) 0.0038(7) 0.0011(7)
    O7 0.0097(9) 0.0065(8) 0.0071(8) -0.0004(7) -0.0015(7) 0.0002(6)
    O8 0.0122(10) 0.0079(8) 0.0110(9) -0.0011(7) 0.0034(7) 0.0023(7)
    O9 0.0091(9) 0.0083(8) 0.0096(8) -0.0017(7) 0.0013(7) 0.0006(7)
    O10 0.0104(9) 0.0114(9) 0.0080(8) 0.0072(7) 0.0019(7) 0.0038(7)
    O11 0.0112(10) 0.0164(10) 0.0120(9) 0.0067(8) 0.0040(7) -0.0004(7)
    O12 0.0061(8) 0.0075(8) 0.0052(7) 0.0020(7) 0.0002(6) 0.0018(6)
    O13 0.0092(9) 0.0110(9) 0.0095(8) 0.0069(7) 0.0027(7) 0.0043(7)
    O14 0.0063(9) 0.0086(8) 0.0157(9) 0.0020(7) -0.0011(7) 0.0032(7)
    O15 0.0102(9) 0.0124(9) 0.0073(8) 0.0061(7) 0.0005(7) -0.0014(7)
    O16 0.0084(9) 0.0106(8) 0.0069(8) 0.0023(7) 0.0011(7) 0.0035(6)
    O17 0.0112(9) 0.0090(8) 0.0125(9) 0.0063(7) 0.0067(7) 0.0055(7)
    O18 0.0102(9) 0.0108(9) 0.0152(9) 0.0063(7) 0.0077(7) 0.0028(7)
    O19 0.0079(9) 0.0128(9) 0.0063(8) 0.0051(7) -0.0007(7) -0.0018(7)
    O20 0.0049(8) 0.0061(8) 0.0081(8) 0.0004(6) 0.0001(6) 0.0017(6)
    O21 0.0094(9) 0.0088(8) 0.0132(9) 0.0048(7) 0.0048(7) 0.0063(7)
    O22 0.0108(10) 0.0293(12) 0.0141(9) 0.0117(9) 0.0087(8) 0.0067(9)
    O23 0.0108(9) 0.0137(9) 0.0048(7) 0.0076(7) 0.0007(7) 0.0015(6)
    O24 0.0068(8) 0.0070(8) 0.0095(8) 0.0020(7) -0.0012(7) 0.0007(6)
_geom_special_details
;
 All esds (except the esd in the dihedral angle between two l.s. planes)
 are estimated using the full covariance matrix.  The cell esds are taken
 into account individually in the estimation of esds in distances, angles
 and torsion angles; correlations between esds in cell parameters are only
 used when they are defined by crystal symmetry.  An approximate (isotropic)
 treatment of cell esds is used for estimating esds involving l.s. planes.
;
loop_
    _geom_bond_atom_site_label_1
    _geom_bond_atom_site_label_2
    _geom_bond_site_symmetry_2
    _geom_bond_distance
    _geom_bond_publ_flag
    Ag1 O15 . 2.220(2) ?
    Ag1 O6 . 2.319(2) ?
    Ag1 O17 2_665 2.565(2) ?
    Ag1 O17 . 2.630(2) ?
    Ag1 O7 . 2.684(2) ?
    Sr1 O18 2_665 2.449(2) ?
    Sr1 O7 2_665 2.5484(19) ?
    Sr1 O4 2_565 2.580(2) ?
    Sr1 O8 1_455 2.610(2) ?
    Sr1 O15 . 2.615(2) ?
    Sr1 O13 . 2.6628(19) ?
    Sr1 O20 1_565 2.7325(19) ?
    Sr1 O18 1_565 2.774(2) ?
    Sr2 O5 1_455 2.480(2) ?
    Sr2 O22 1_455 2.502(2) ?
    Sr2 O23 2_666 2.517(2) ?
    Sr2 O12 . 2.5813(19) ?
    Sr2 O3 . 2.622(2) ?
    Sr2 O16 . 2.703(2) ?
    Sr2 O1 . 2.8087(19) ?
    Sr2 O10 . 2.819(2) ?
    Sr2 O6 1_455 2.890(2) ?
    Sr3 O3 1_655 2.498(2) ?
    Sr3 O19 . 2.520(2) ?
    Sr3 O14 1_545 2.529(2) ?
    Sr3 O10 2_666 2.5672(19) ?
    Sr3 O24 . 2.630(2) ?
    Sr3 O13 1_545 2.766(2) ?
    Sr3 O9 1_545 2.816(2) ?
    Sr3 O22 . 3.139(3) ?
    Sr3 O11 2_666 3.511(2) ?
    Sr4 O11 2_676 2.455(2) ?
    Sr4 O21 . 2.470(2) ?
    Sr4 O14 . 2.475(2) ?
    Sr4 O2 1_665 2.539(2) ?
    Sr4 O12 1_655 2.543(2) ?
    Sr4 O6 . 2.688(2) ?
    Sr4 O11 1_655 2.707(2) ?
    Sr4 O22 . 3.048(2) ?
    Cu1 O4 2 1.9515(19) ?
    Cu1 O4 . 1.9515(19) ?
    Cu1 O20 2 2.0138(19) ?
    Cu1 O20 . 2.0138(19) ?
    Cu2 O5 1_455 1.912(2) ?
    Cu2 O17 . 1.951(2) ?
    Cu2 O7 2_665 1.9723(19) ?
    Cu2 O1 . 2.0450(19) ?
    Cu2 O15 . 2.348(2) ?
    Cu3 O13 1_545 1.936(2) ?
    Cu3 O2 . 1.948(2) ?
    Cu3 O12 1_545 1.9528(18) ?
    Cu3 O20 . 2.0551(19) ?
    Cu3 O8 1_445 2.225(2) ?
    Cu4 O23 2_666 1.914(2) ?
    Cu4 O19 . 1.922(2) ?
    Cu4 O24 . 1.9553(19) ?
    Cu4 O1 . 1.9866(19) ?
    Cu5 O21 2_666 1.942(2) ?
    Cu5 O10 2_666 1.959(2) ?
    Cu5 O16 2_666 1.9591(19) ?
    Cu5 O9 1_545 1.988(2) ?
    Cu5 O24 . 2.322(2) ?
    P1 O3 . 1.516(2) ?
    P1 O2 . 1.535(2) ?
    P1 O4 . 1.541(2) ?
    P1 O1 . 1.581(2) ?
    P2 O8 . 1.524(2) ?
    P2 O6 . 1.535(2) ?
    P2 O5 . 1.540(2) ?
    P2 O7 . 1.548(2) ?
    P3 O11 . 1.508(2) ?
    P3 O9 . 1.525(2) ?
    P3 O10 . 1.555(2) ?
    P3 O12 . 1.5572(19) ?
    P4 O14 . 1.523(2) ?
    P4 O15 . 1.530(2) ?
    P4 O16 . 1.543(2) ?
    P4 O13 . 1.560(2) ?
    P5 O18 . 1.509(2) ?
    P5 O17 . 1.533(2) ?
    P5 O19 . 1.548(2) ?
    P5 O20 . 1.570(2) ?
    P5 O1 . 2.988(2) ?
    P6 O22 . 1.512(2) ?
    P6 O21 . 1.529(2) ?
    P6 O23 . 1.544(2) ?
    P6 O24 . 1.553(2) ?
loop_
    _geom_angle_atom_site_label_1
    _geom_angle_atom_site_label_2
    _geom_angle_atom_site_label_3
    _geom_angle_site_symmetry_1
    _geom_angle_site_symmetry_3
    _geom_angle
    _geom_angle_publ_flag
    O15 Ag1 O6 . . 130.30(7) ?
    O15 Ag1 O17 . 2_665 104.15(7) ?
    O6 Ag1 O17 . 2_665 107.23(7) ?
    O15 Ag1 O17 . . 75.47(7) ?
    O6 Ag1 O17 . . 127.71(7) ?
    O17 Ag1 O17 2_665 . 107.34(5) ?
    O15 Ag1 O7 . . 167.66(7) ?
    O6 Ag1 O7 . . 59.96(6) ?
    O17 Ag1 O7 2_665 . 64.01(6) ?
    O17 Ag1 O7 . . 103.95(6) ?
    O18 Sr1 O7 2_665 2_665 94.81(7) ?
    O18 Sr1 O4 2_665 2_565 108.26(7) ?
    O7 Sr1 O4 2_665 2_565 104.05(6) ?
    O18 Sr1 O8 2_665 1_455 174.83(7) ?
    O7 Sr1 O8 2_665 1_455 82.72(7) ?
    O4 Sr1 O8 2_565 1_455 68.14(7) ?
    O18 Sr1 O15 2_665 . 86.11(7) ?
    O7 Sr1 O15 2_665 . 62.56(6) ?
    O4 Sr1 O15 2_565 . 161.76(7) ?
    O8 Sr1 O15 1_455 . 96.71(7) ?
    O18 Sr1 O13 2_665 . 113.18(7) ?
    O7 Sr1 O13 2_665 . 107.77(6) ?
    O4 Sr1 O13 2_565 . 124.26(6) ?
    O8 Sr1 O13 1_455 . 71.95(6) ?
    O15 Sr1 O13 . . 55.45(6) ?
    O18 Sr1 O20 2_665 1_565 124.05(6) ?
    O7 Sr1 O20 2_665 1_565 141.00(6) ?
    O4 Sr1 O20 2_565 1_565 63.53(6) ?
    O8 Sr1 O20 1_455 1_565 58.28(6) ?
    O15 Sr1 O20 . 1_565 118.08(6) ?
    O13 Sr1 O20 . 1_565 62.82(6) ?
    O18 Sr1 O18 2_665 1_565 71.86(7) ?
    O7 Sr1 O18 2_665 1_565 163.91(6) ?
    O4 Sr1 O18 2_565 1_565 89.03(6) ?
    O8 Sr1 O18 1_455 1_565 111.27(6) ?
    O15 Sr1 O18 . 1_565 106.49(6) ?
    O13 Sr1 O18 . 1_565 70.98(6) ?
    O20 Sr1 O18 1_565 1_565 53.59(6) ?
    O5 Sr2 O22 1_455 1_455 121.69(7) ?
    O5 Sr2 O23 1_455 2_666 116.94(6) ?
    O22 Sr2 O23 1_455 2_666 115.45(7) ?
    O5 Sr2 O12 1_455 . 81.20(7) ?
    O22 Sr2 O12 1_455 . 89.49(7) ?
    O23 Sr2 O12 2_666 . 124.57(6) ?
    O5 Sr2 O3 1_455 . 77.65(7) ?
    O22 Sr2 O3 1_455 . 83.32(7) ?
    O23 Sr2 O3 2_666 . 84.85(7) ?
    O12 Sr2 O3 . . 149.55(6) ?
    O5 Sr2 O16 1_455 . 73.18(7) ?
    O22 Sr2 O16 1_455 . 152.12(7) ?
    O23 Sr2 O16 2_666 . 68.53(6) ?
    O12 Sr2 O16 . . 68.48(6) ?
    O3 Sr2 O16 . . 124.31(6) ?
    O5 Sr2 O1 1_455 . 58.77(6) ?
    O22 Sr2 O1 1_455 . 137.87(7) ?
    O23 Sr2 O1 2_666 . 61.68(6) ?
    O12 Sr2 O1 . . 128.37(6) ?
    O3 Sr2 O1 . . 54.80(6) ?
    O16 Sr2 O1 . . 69.52(6) ?
    O5 Sr2 O10 1_455 . 122.96(7) ?
    O22 Sr2 O10 1_455 . 94.73(7) ?
    O23 Sr2 O10 2_666 . 73.63(6) ?
    O12 Sr2 O10 . . 54.70(6) ?
    O3 Sr2 O10 . . 155.20(6) ?
    O16 Sr2 O10 . . 58.88(6) ?
    O1 Sr2 O10 . . 120.87(6) ?
    O5 Sr2 O6 1_455 1_455 54.03(6) ?
    O22 Sr2 O6 1_455 1_455 70.73(6) ?
    O23 Sr2 O6 2_666 1_455 169.49(6) ?
    O12 Sr2 O6 . 1_455 62.19(6) ?
    O3 Sr2 O6 . 1_455 87.58(6) ?
    O16 Sr2 O6 . 1_455 110.36(6) ?
    O1 Sr2 O6 . 1_455 107.91(6) ?
    O10 Sr2 O6 . 1_455 115.23(6) ?
    O3 Sr3 O19 1_655 . 110.38(7) ?
    O3 Sr3 O14 1_655 1_545 82.58(7) ?
    O19 Sr3 O14 . 1_545 122.19(6) ?
    O3 Sr3 O10 1_655 2_666 108.90(7) ?
    O19 Sr3 O10 . 2_666 127.01(6) ?
    O14 Sr3 O10 1_545 2_666 96.76(6) ?
    O3 Sr3 O24 1_655 . 122.99(6) ?
    O19 Sr3 O24 . . 62.15(6) ?
    O14 Sr3 O24 1_545 . 152.48(7) ?
    O10 Sr3 O24 2_666 . 67.04(6) ?
    O3 Sr3 O13 1_655 1_545 117.02(6) ?
    O19 Sr3 O13 . 1_545 70.32(6) ?
    O14 Sr3 O13 1_545 1_545 54.77(6) ?
    O10 Sr3 O13 2_666 1_545 119.03(6) ?
    O24 Sr3 O13 . 1_545 112.29(6) ?
    O3 Sr3 O9 1_655 1_545 166.81(6) ?
    O19 Sr3 O9 . 1_545 82.79(6) ?
    O14 Sr3 O9 1_545 1_545 90.80(6) ?
    O10 Sr3 O9 2_666 1_545 60.41(6) ?
    O24 Sr3 O9 . 1_545 62.03(6) ?
    O13 Sr3 O9 1_545 1_545 66.93(6) ?
    O3 Sr3 O22 1_655 . 73.38(6) ?
    O19 Sr3 O22 . . 86.10(6) ?
    O14 Sr3 O22 1_545 . 148.30(6) ?
    O10 Sr3 O22 2_666 . 72.66(6) ?
    O24 Sr3 O22 . . 50.51(6) ?
    O13 Sr3 O22 1_545 . 156.23(6) ?
    O9 Sr3 O22 1_545 . 108.16(6) ?
    O3 Sr3 O11 1_655 2_666 78.24(6) ?
    O19 Sr3 O11 . 2_666 170.75(6) ?
    O14 Sr3 O11 1_545 2_666 61.04(6) ?
    O10 Sr3 O11 2_666 2_666 44.55(6) ?
    O24 Sr3 O11 . 2_666 110.69(5) ?
    O13 Sr3 O11 1_545 2_666 109.31(5) ?
    O9 Sr3 O11 1_545 2_666 88.58(6) ?
    O22 Sr3 O11 . 2_666 93.45(6) ?
    O11 Sr4 O21 2_676 . 77.94(7) ?
    O11 Sr4 O14 2_676 . 80.40(7) ?
    O21 Sr4 O14 . . 74.02(7) ?
    O11 Sr4 O2 2_676 1_665 98.52(7) ?
    O21 Sr4 O2 . 1_665 163.95(7) ?
    O14 Sr4 O2 . 1_665 89.98(7) ?
    O11 Sr4 O12 2_676 1_655 118.73(7) ?
    O21 Sr4 O12 . 1_655 130.97(6) ?
    O14 Sr4 O12 . 1_655 149.08(7) ?
    O2 Sr4 O12 1_665 1_655 64.54(6) ?
    O11 Sr4 O6 2_676 . 174.63(7) ?
    O21 Sr4 O6 . . 96.83(7) ?
    O14 Sr4 O6 . . 97.07(7) ?
    O2 Sr4 O6 1_665 . 86.17(6) ?
    O12 Sr4 O6 1_655 . 65.64(6) ?
    O11 Sr4 O11 2_676 1_655 65.85(8) ?
    O21 Sr4 O11 . 1_655 103.32(7) ?
    O14 Sr4 O11 . 1_655 145.70(7) ?
    O2 Sr4 O11 1_665 1_655 89.13(7) ?
    O12 Sr4 O11 1_655 1_655 56.15(6) ?
    O6 Sr4 O11 . 1_655 117.07(6) ?
    O11 Sr4 O22 2_676 . 111.04(7) ?
    O21 Sr4 O22 . . 52.59(6) ?
    O14 Sr4 O22 . . 118.68(6) ?
    O2 Sr4 O22 1_665 . 141.14(6) ?
    O12 Sr4 O22 1_655 . 79.02(6) ?
    O6 Sr4 O22 . . 65.95(6) ?
    O11 Sr4 O22 1_655 . 80.99(6) ?
    O4 Cu1 O4 2 . 180.0 ?
    O4 Cu1 O20 2 2 90.19(8) ?
    O4 Cu1 O20 . 2 89.82(8) ?
    O4 Cu1 O20 2 . 89.82(8) ?
    O4 Cu1 O20 . . 90.18(8) ?
    O20 Cu1 O20 2 . 180.0 ?
    O4 Cu1 O8 2 2_665 104.34(7) ?
    O4 Cu1 O8 . 2_665 75.66(7) ?
    O20 Cu1 O8 2 2_665 65.34(7) ?
    O20 Cu1 O8 . 2_665 114.66(7) ?
    O4 Cu1 O8 2 1_445 75.66(7) ?
    O4 Cu1 O8 . 1_445 104.34(7) ?
    O20 Cu1 O8 2 1_445 114.66(7) ?
    O20 Cu1 O8 . 1_445 65.34(7) ?
    O8 Cu1 O8 2_665 1_445 180.00(8) ?
    O5 Cu2 O17 1_455 . 174.10(9) ?
    O5 Cu2 O7 1_455 2_665 95.24(9) ?
    O17 Cu2 O7 . 2_665 90.39(8) ?
    O5 Cu2 O1 1_455 . 82.50(8) ?
    O17 Cu2 O1 . . 91.63(8) ?
    O7 Cu2 O1 2_665 . 168.00(8) ?
    O5 Cu2 O15 1_455 . 95.57(9) ?
    O17 Cu2 O15 . . 87.46(8) ?
    O7 Cu2 O15 2_665 . 76.16(7) ?
    O1 Cu2 O15 . . 115.74(7) ?
    O5 Cu2 O8 1_455 2_665 97.38(8) ?
    O17 Cu2 O8 . 2_665 84.24(8) ?
    O7 Cu2 O8 2_665 2_665 56.67(7) ?
    O1 Cu2 O8 . 2_665 111.79(7) ?
    O15 Cu2 O8 . 2_665 131.91(6) ?
    O5 Cu2 O4 1_455 . 83.95(8) ?
    O17 Cu2 O4 . . 92.22(7) ?
    O7 Cu2 O4 2_665 . 113.28(7) ?
    O1 Cu2 O4 . . 54.83(6) ?
    O15 Cu2 O4 . . 170.55(6) ?
    O8 Cu2 O4 2_665 . 57.36(5) ?
    O13 Cu3 O2 1_545 . 160.18(9) ?
    O13 Cu3 O12 1_545 1_545 91.65(8) ?
    O2 Cu3 O12 . 1_545 88.14(8) ?
    O13 Cu3 O20 1_545 . 89.56(8) ?
    O2 Cu3 O20 . . 91.05(8) ?
    O12 Cu3 O20 1_545 . 178.46(8) ?
    O13 Cu3 O8 1_545 1_445 96.00(8) ?
    O2 Cu3 O8 . 1_445 103.27(9) ?
    O12 Cu3 O8 1_545 1_445 104.10(8) ?
    O20 Cu3 O8 . 1_445 74.82(7) ?
    O13 Cu3 O19 1_545 . 71.97(7) ?
    O2 Cu3 O19 . . 92.23(7) ?
    O12 Cu3 O19 1_545 . 126.04(7) ?
    O20 Cu3 O19 . . 55.29(6) ?
    O8 Cu3 O19 1_445 . 127.99(6) ?
    O13 Cu3 O9 1_545 1_545 72.67(7) ?
    O2 Cu3 O9 . 1_545 91.22(7) ?
    O12 Cu3 O9 1_545 1_545 54.82(7) ?
    O20 Cu3 O9 . 1_545 126.52(7) ?
    O8 Cu3 O9 1_445 1_545 154.46(7) ?
    O19 Cu3 O9 . 1_545 71.23(5) ?
    O23 Cu4 O19 2_666 . 175.03(9) ?
    O23 Cu4 O24 2_666 . 94.12(8) ?
    O19 Cu4 O24 . . 86.62(8) ?
    O23 Cu4 O1 2_666 . 89.30(8) ?
    O19 Cu4 O1 . . 90.03(8) ?
    O24 Cu4 O1 . . 176.54(8) ?
    O23 Cu4 O16 2_666 . 70.33(7) ?
    O19 Cu4 O16 . . 114.25(7) ?
    O24 Cu4 O16 . . 104.78(7) ?
    O1 Cu4 O16 . . 75.83(7) ?
    O23 Cu4 O2 2_666 . 87.24(7) ?
    O19 Cu4 O2 . . 88.45(7) ?
    O24 Cu4 O2 . . 128.42(7) ?
    O1 Cu4 O2 . . 52.25(6) ?
    O16 Cu4 O2 . . 123.74(5) ?
    O21 Cu5 O10 2_666 2_666 169.90(9) ?
    O21 Cu5 O16 2_666 2_666 92.79(9) ?
    O10 Cu5 O16 2_666 2_666 87.76(8) ?
    O21 Cu5 O9 2_666 1_545 97.24(9) ?
    O10 Cu5 O9 2_666 1_545 86.98(9) ?
    O16 Cu5 O9 2_666 1_545 151.10(9) ?
    O21 Cu5 O24 2_666 . 87.84(8) ?
    O10 Cu5 O24 2_666 . 83.75(8) ?
    O16 Cu5 O24 2_666 . 126.58(8) ?
    O9 Cu5 O24 1_545 . 80.99(8) ?
    O21 Cu5 O23 2_666 . 91.10(7) ?
    O10 Cu5 O23 2_666 . 79.53(7) ?
    O16 Cu5 O23 2_666 . 71.14(7) ?
    O9 Cu5 O23 1_545 . 135.31(7) ?
    O24 Cu5 O23 . . 55.44(6) ?
    O21 Cu5 O14 2_666 2_666 70.52(7) ?
    O10 Cu5 O14 2_666 2_666 117.73(7) ?
    O16 Cu5 O14 2_666 2_666 56.61(7) ?
    O9 Cu5 O14 1_545 2_666 101.64(7) ?
    O24 Cu5 O14 . 2_666 158.36(6) ?
    O23 Cu5 O14 . 2_666 122.40(5) ?
    O3 P1 O2 . . 111.77(11) ?
    O3 P1 O4 . . 110.53(12) ?
    O2 P1 O4 . . 110.81(11) ?
    O3 P1 O1 . . 107.91(11) ?
    O2 P1 O1 . . 107.36(11) ?
    O4 P1 O1 . . 108.30(11) ?
    O8 P2 O6 . . 112.23(12) ?
    O8 P2 O5 . . 110.05(13) ?
    O6 P2 O5 . . 106.61(12) ?
    O8 P2 O7 . . 109.64(11) ?
    O6 P2 O7 . . 109.63(12) ?
    O5 P2 O7 . . 108.57(12) ?
    O11 P3 O9 . . 115.26(12) ?
    O11 P3 O10 . . 107.09(12) ?
    O9 P3 O10 . . 112.23(12) ?
    O11 P3 O12 . . 107.68(12) ?
    O9 P3 O12 . . 107.88(11) ?
    O10 P3 O12 . . 106.25(11) ?
    O14 P4 O15 . . 114.18(12) ?
    O14 P4 O16 . . 110.49(11) ?
    O15 P4 O16 . . 108.08(12) ?
    O14 P4 O13 . . 104.92(11) ?
    O15 P4 O13 . . 105.27(11) ?
    O16 P4 O13 . . 113.93(11) ?
    O18 P5 O17 . . 113.12(11) ?
    O18 P5 O19 . . 109.40(12) ?
    O17 P5 O19 . . 110.47(11) ?
    O18 P5 O20 . . 107.49(11) ?
    O17 P5 O20 . . 108.67(11) ?
    O19 P5 O20 . . 107.49(11) ?
    O18 P5 O1 . . 175.64(9) ?
    O17 P5 O1 . . 70.46(8) ?
    O19 P5 O1 . . 66.55(8) ?
    O20 P5 O1 . . 72.96(8) ?
    O22 P6 O21 . . 110.56(12) ?
    O22 P6 O23 . . 109.07(12) ?
    O21 P6 O23 . . 111.36(11) ?
    O22 P6 O24 . . 109.57(13) ?
    O21 P6 O24 . . 108.90(11) ?
    O23 P6 O24 . . 107.32(11) ?
_shelx_space_group_comment
;
The symmetry employed for this shelxl refinement is uniquely defined
by the following loop, which should always be used as a source of
symmetry information in preference to the above space-group names.
They are only intended as comments.
;
_shelx_hkl_file
;
   0   1   0    7.82    0.21
   0   1   0    6.74    0.21
   0   1   0    7.61    0.22
   0  -1   0    7.25    0.21
   0  -1   0    7.28    0.22
   0  -1   0    7.87    0.21
   0  -1   0    8.43    0.22
   0   2   0    1.66    0.12
   0   2   0    1.68    0.11
   0   2   0    1.67    0.11
   0   2   0    1.83    0.12
   0   2   0    1.65    0.11
   0  -2   0    2.01    0.12
   0  -2   0    1.91    0.10
   0  -2   0    1.71    0.12
   0  -2   0    1.60    0.10
   0   3   0  171.71    4.21
   0   3   0  167.64    4.22
   0   3   0  166.89    4.21
   0   3   0  167.98    4.21
   0   3   0  160.84    4.19
   0  -3   0  170.56    4.21
   0  -3   0  166.66    4.20
   0  -3   0  160.28    4.18
   0  -3   0  170.87    4.18
   0   4   0   14.44    0.47
   0   4   0   13.72    0.47
   0   4   0   14.57    0.46
   0   4   0   14.18    0.49
   0  -4   0   14.01    0.43
   0  -4   0   13.77    0.46
   0   5   0  113.37    2.92
   0   5   0  113.92    2.90
   0   5   0  113.34    2.93
   0   5   0  109.19    2.90
   0   5   0  111.17    2.94
   0  -5   0  111.68    2.90
   0  -5   0  111.05    2.84
   0   6   0    4.55    0.31
   0   6   0    3.53    0.27
   0   6   0    3.48    0.38
   0   6   0    3.28    0.27
   0   6   0    3.72    0.27
   0   6   0    4.34    0.33
   0  -6   0    4.12    0.27
   0   7   0    0.46    0.19
   0   7   0    0.33    0.19
   0   7   0    0.22    0.28
   0   7   0    0.35    0.21
   0   7   0    0.63    0.20
   0  -7   0    0.24    0.16
   0   8   0   64.43    2.09
   0   8   0   66.00    1.96
   0   8   0   65.93    1.91
   0   8   0   67.45    1.90
   0   9   0    1.12    0.29
   0   9   0    1.64    0.44
   0   9   0    0.95    0.31
   0   9   0    1.56    0.31
   0  10   0   29.15    1.11
   0  10   0   29.08    1.36
   0  10   0   30.39    1.19
   0  10   0   29.62    1.11
   0  11   0    8.54    0.86
   0  11   0    9.61    0.69
   0  11   0    9.86    0.72
   0  11   0    8.75    0.71
   0  12   0    0.54    0.41
   0  12   0    0.32    0.42
   0  12   0    1.22    0.59
   0  13   0    3.10    0.77
   0  13   0    4.12    0.62
  -1  13   0    0.61    0.61
  -1  13   0    0.88    0.45
  -1  12   0    4.06    0.52
  -1  12   0    5.36    0.53
  -1  12   0    3.75    0.71
  -1  12   0    2.96    0.52
  -1  11   0    0.47    0.33
  -1  11   0    0.51    0.50
  -1  11   0    1.14    0.35
  -1  11   0    1.20    0.37
  -1  10   0    9.82    0.82
  -1  10   0    9.53    0.63
  -1  10   0   10.94    0.61
  -1  10   0    9.88    0.59
  -1   9   0    3.57    0.51
  -1   9   0    4.28    0.41
  -1   9   0    4.01    0.36
  -1   9   0    3.97    0.37
  -1   8   0    0.22    0.18
  -1   8   0   -0.04    0.18
  -1   8   0    0.04    0.17
   1  -7   0    1.20    0.17
  -1   7   0    1.09    0.20
  -1   7   0    0.83    0.20
  -1   7   0    1.09    0.18
  -1   7   0    1.33    0.22
  -1   7   0    1.05    0.19
   1  -6   0    4.56    0.25
  -1   6   0    4.26    0.28
  -1   6   0    4.21    0.29
  -1   6   0    4.17    0.25
  -1   6   0    4.78    0.28
  -1   6   0    4.91    0.29
   1  -5   0   27.37    0.76
  -1   5   0   26.65    0.78
  -1   5   0   27.10    0.79
  -1   5   0   25.57    0.76
  -1   5   0   26.08    0.79
  -1   5   0   27.02    0.78
  -1   5   0   26.00    0.77
   1  -4   0    5.65    0.21
  -1   4   0    5.27    0.23
  -1   4   0    5.25    0.23
  -1   4   0    5.45    0.22
  -1   4   0    5.25    0.21
  -1   4   0    4.96    0.22
  -1   4   0    5.72    0.24
   1  -3   0   37.84    0.96
  -1   3   0   36.41    0.97
  -1   3   0   36.33    0.97
  -1   3   0   36.69    0.98
  -1   3   0   37.03    0.96
  -1   3   0   36.52    0.97
  -1   3   0   37.53    0.97
   1  -2   0    9.68    0.27
   1  -2   0    8.96    0.36
  -1   2   0    8.97    0.26
  -1   2   0    9.63    0.35
  -1   2   0    9.37    0.27
  -1   2   0    8.70    0.28
  -1   2   0    8.97    0.25
  -1   2   0    8.76    0.25
   1  -1   0   11.37    0.31
   1  -1   0   11.37    0.31
   1  -1   0   12.19    0.33
   1  -1   0   13.13    0.32
   1  -1   0   11.34    0.34
  -1   1   0   11.00    0.32
  -1   1   0   12.18    0.34
  -1   1   0   11.44    0.31
  -1   1   0   10.94    0.33
  -1   1   0   11.09    0.31
  -1   1   0   12.32    0.32
   1   0   0    7.67    0.24
   1   0   0    8.26    0.25
   1   0   0    7.64    0.25
   1   0   0    7.24    0.24
  -1   0   0    7.38    0.24
  -1   0   0    7.23    0.25
  -1   0   0    7.99    0.24
   1   1   0    5.25    0.23
   1   1   0    6.30    0.23
   1   1   0    5.58    0.24
   1   1   0    5.80    0.22
   1   1   0    6.02    0.22
   1   1   0    5.64    0.22
  -1  -1   0    5.85    0.23
  -1  -1   0    6.18    0.24
  -1  -1   0    6.20    0.24
  -1  -1   0    6.01    0.23
  -1  -1   0    5.91    0.21
   1   2   0  976.78   24.04
   1   2   0  948.53   24.23
   1   2   0  968.16   24.07
   1   2   0  910.50   23.86
   1   2   0  885.48   23.91
  -1  -2   0 1000.00   23.93
  -1  -2   0  976.28   24.08
  -1  -2   0  964.23   24.01
  -1  -2   0  939.66   24.04
   1   3   0  115.32    2.93
   1   3   0  112.80    2.91
   1   3   0  112.73    2.99
   1   3   0  110.88    2.94
   1   3   0  109.31    2.92
  -1  -3   0  117.03    2.92
   1   4   0   22.12    0.74
   1   4   0   23.82    0.76
   1   4   0   22.92    0.77
   1   4   0   23.08    0.83
   1   4   0   24.25    0.73
  -1  -4   0   24.56    0.74
  -1  -4   0   23.40    0.71
   1   5   0    5.05    0.31
   1   5   0    4.96    0.35
   1   5   0    4.86    0.32
   1   5   0    5.61    0.45
   1   5   0    4.68    0.32
  -1  -5   0    5.53    0.28
  -1  -5   0    5.15    0.31
   1   6   0   52.97    1.55
   1   6   0   50.76    1.53
   1   6   0   52.83    1.53
   1   6   0   53.05    1.57
   1   6   0   52.34    1.59
   1   6   0   55.17    1.70
  -1  -6   0   54.67    1.54
  -1  -6   0   51.54    1.44
   1   7   0   82.49    2.47
   1   7   0   78.33    2.27
   1   7   0   83.90    2.35
   1   7   0   79.94    2.29
  -1  -7   0   81.98    2.27
   1   8   0    0.26    0.33
   1   8   0    0.06    0.25
   1   8   0    0.29    0.27
   1   8   0    0.46    0.25
   1   9   0   10.58    0.64
   1   9   0    7.63    0.72
   1   9   0   10.07    0.62
   1   9   0   10.68    0.68
   1  10   0   58.62    1.95
   1  10   0   56.23    2.11
   1  10   0   56.02    1.85
   1  10   0   58.12    1.86
   1  11   0    1.49    0.44
   1  11   0    2.00    0.63
   1  11   0    1.25    0.43
   1  11   0    1.84    0.48
   1  12   0    5.33    0.86
   1  12   0    5.89    0.66
   1  13   0   30.30    1.42
  -2  13   0   25.75    1.47
  -2  13   0   25.18    1.12
  -2  12   0    1.06    0.36
  -2  12   0    0.55    0.34
  -2  12   0    1.30    0.56
  -2  12   0    0.10    0.35
  -2  11   0   15.31    1.02
  -2  11   0   14.74    0.72
  -2  11   0   14.58    0.76
  -2  11   0   13.60    0.72
  -2  10   0    0.30    0.26
  -2  10   0    0.34    0.23
  -2  10   0    0.46    0.24
  -2   9   0    0.58    0.23
  -2   9   0    0.31    0.20
  -2   9   0    0.50    0.22
  -2   8   0  208.12    5.34
  -2   8   0  208.21    5.33
  -2   8   0  207.94    5.50
  -2   8   0  208.35    5.36
   2  -7   0   13.17    0.41
  -2   7   0   12.63    0.46
  -2   7   0   11.15    0.48
  -2   7   0   11.86    0.47
  -2   7   0   12.42    0.48
  -2   7   0   12.14    0.49
  -2   6   0   15.64    0.53
  -2   6   0   16.08    0.51
  -2   6   0   15.66    0.52
  -2   6   0   16.12    0.50
  -2   6   0   15.14    0.54
  -2   6   0   14.92    0.52
  -2   5   0   76.65    1.92
  -2   5   0   74.66    1.92
  -2   5   0   73.25    1.89
  -2   5   0   72.03    1.93
  -2   5   0   72.45    1.91
  -2   5   0   72.38    1.92
  -2   4   0    0.15    0.05
  -2   4   0    0.16    0.06
  -2   4   0    0.13    0.06
  -2   4   0    0.26    0.08
  -2   4   0    0.23    0.09
   2  -3   0   48.12    1.37
  -2   3   0   50.27    1.26
  -2   3   0   50.03    1.28
  -2   3   0   45.63    1.29
  -2   3   0   48.28    1.24
   2  -2   0   37.62    1.04
   2  -2   0   36.69    0.95
   2  -2   0   37.64    0.95
   2  -2   0   36.37    0.96
   2  -2   0   38.24    0.98
  -2   2   0   35.91    1.00
  -2   2   0   36.72    0.98
  -2   2   0   38.39    1.00
  -2   2   0   36.98    0.97
  -2   2   0   35.49    1.02
  -2   2   0   39.70    1.03
   2  -1   0    0.51    0.05
   2  -1   0    0.51    0.11
   2  -1   0    0.78    0.11
   2  -1   0    0.42    0.08
   2  -1   0    0.62    0.09
   2  -1   0    0.42    0.08
  -2   1   0    0.26    0.09
  -2   1   0    0.55    0.11
  -2   1   0    0.53    0.10
  -2   1   0    0.41    0.09
  -2   1   0    0.58    0.09
   2   0   0    0.65    0.11
   2   0   0    0.72    0.12
   2   0   0    1.15    0.14
   2   0   0    0.86    0.12
  -2   0   0    0.79    0.12
  -2   0   0    0.88    0.13
  -2   0   0    0.63    0.10
  -2   0   0    0.60    0.12
   2   1   0    5.59    0.32
   2   1   0    6.40    0.28
   2   1   0    6.24    0.30
   2   1   0    6.08    0.28
   2   1   0    5.62    0.28
  -2  -1   0    5.62    0.28
  -2  -1   0    5.48    0.28
  -2  -1   0    6.02    0.26
  -2  -1   0    6.27    0.30
   2   2   0  179.27    4.73
   2   2   0  185.76    4.70
   2   2   0  178.98    4.70
   2   2   0  187.41    4.76
   2   2   0  186.08    4.72
  -2  -2   0  184.19    4.71
  -2  -2   0  189.88    4.71
   2   3   0   64.75    1.77
   2   3   0   62.58    1.85
   2   3   0   67.49    1.80
   2   3   0   64.12    1.82
   2   3   0   64.32    1.78
  -2  -3   0   64.66    1.77
  -2  -3   0   65.50    1.79
   2   4   0  112.26    2.98
   2   4   0  111.97    2.96
   2   4   0  111.83    2.99
   2   4   0  111.03    3.02
   2   4   0  111.45    3.07
  -2  -4   0  111.53    2.97
   2   5   0  110.21    2.91
   2   5   0  103.72    2.87
   2   5   0  110.47    2.95
   2   5   0  102.96    2.88
   2   5   0  106.84    3.01
  -2  -5   0  104.55    2.83
  -2  -5   0  108.01    2.88
   2   6   0    0.86    0.32
   2   6   0    0.66    0.23
   2   6   0    0.66    0.25
   2   6   0    0.40    0.26
  -2  -6   0    0.87    0.18
  -2  -6   0    0.62    0.22
   2   7   0    0.07    0.34
   2   7   0    1.30    0.31
   2   7   0    0.13    0.24
   2   7   0    0.20    0.26
  -2  -7   0    0.53    0.24
   2   8   0    2.17    0.36
   2   8   0    2.11    0.39
   2   8   0    2.05    0.36
   2   8   0    1.50    0.43
   2   9   0   18.62    0.92
   2   9   0   19.86    0.98
   2   9   0   18.78    0.90
   2   9   0   17.94    1.11
   2  10   0    1.75    0.61
   2  10   0    1.65    0.46
   2  10   0    2.07    0.45
   2  10   0    0.57    0.41
   2  11   0    0.37    0.44
   2  11   0   -0.31    0.56
   2  11   0    0.44    0.44
   2  12   0    0.23    0.50
   2  12   0   -0.26    0.62
  -3  13   0    1.95    0.62
  -3  13   0    1.60    0.40
  -3  12   0    1.44    0.34
  -3  12   0    1.17    0.56
  -3  12   0    0.75    0.32
  -3  11   0   54.29    1.64
  -3  11   0   53.69    1.63
  -3  11   0   53.57    1.71
  -3  10   0   25.31    0.94
  -3  10   0   25.40    0.89
  -3  10   0   25.75    0.89
  -3   9   0   10.76    0.49
  -3   9   0   11.20    0.51
  -3   9   0   11.75    0.54
  -3   8   0    5.87    0.33
  -3   8   0    5.34    0.35
  -3   8   0    5.86    0.35
  -3   8   0    6.25    0.36
  -3   7   0   40.30    1.16
  -3   7   0   41.04    1.19
  -3   7   0   41.25    1.16
  -3   7   0   40.54    1.17
  -3   7   0   40.86    1.14
   3  -6   0  266.97    6.53
  -3   6   0  273.41    6.60
  -3   6   0  257.29    6.60
  -3   6   0  258.51    6.60
  -3   6   0  266.14    6.65
  -3   6   0  258.02    6.61
  -3   6   0  258.62    6.58
  -3   5   0    1.33    0.18
  -3   5   0    1.37    0.13
  -3   5   0    1.47    0.12
  -3   5   0    1.39    0.14
  -3   5   0    1.62    0.15
   3  -4   0    5.82    0.21
   3  -4   0    5.66    0.35
  -3   4   0    5.81    0.27
  -3   4   0    5.58    0.30
  -3   4   0    6.09    0.25
  -3   4   0    5.84    0.24
  -3   4   0    5.49    0.22
   3  -3   0   11.72    0.46
   3  -3   0   11.78    0.32
   3  -3   0   11.63    0.32
   3  -3   0   11.72    0.37
  -3   3   0   10.33    0.43
  -3   3   0   11.42    0.39
  -3   3   0   11.71    0.37
  -3   3   0   11.27    0.42
  -3   3   0   11.58    0.40
   3  -2   0    0.72    0.09
   3  -2   0    0.37    0.09
   3  -2   0    0.45    0.12
   3  -2   0    0.35    0.11
  -3   2   0    0.51    0.12
  -3   2   0    0.50    0.12
  -3   2   0    0.33    0.11
  -3   2   0    0.52    0.05
  -3   2   0    0.57    0.14
  -3   2   0    0.78    0.11
   3  -1   0    0.52    0.13
   3  -1   0    0.46    0.12
   3  -1   0    0.53    0.15
   3  -1   0    0.45    0.11
  -3   1   0    0.63    0.13
  -3   1   0    0.63    0.13
  -3   1   0    0.54    0.15
  -3   1   0    0.60    0.13
   3   0   0   19.17    0.61
   3   0   0   17.25    0.62
   3   0   0   18.91    0.62
  -3   0   0   18.71    0.61
  -3   0   0   17.25    0.62
  -3   0   0   18.65    0.65
  -3   0   0   17.38    0.61
   3   1   0   22.92    0.83
   3   1   0   24.03    0.79
   3   1   0   22.45    0.74
   3   1   0   23.79    0.77
   3   1   0   24.31    0.79
  -3  -1   0   23.34    0.77
  -3  -1   0   22.97    0.77
  -3  -1   0   22.87    0.76
   3   2   0   25.73    0.87
   3   2   0   26.24    0.90
   3   2   0   26.05    0.86
   3   2   0   26.48    0.95
   3   2   0   27.00    0.86
  -3  -2   0   26.45    0.87
  -3  -2   0   26.85    0.87
   3   3   0    7.25    0.40
   3   3   0    7.17    0.41
   3   3   0    8.00    0.42
   3   3   0    6.79    0.47
   3   3   0    6.82    0.44
  -3  -3   0    8.32    0.43
  -3  -3   0    7.38    0.41
   3   4   0   35.42    1.17
   3   4   0   33.78    1.22
   3   4   0   33.90    1.10
   3   4   0   33.82    1.14
   3   4   0   32.37    1.10
  -3  -4   0   34.73    1.11
  -3  -4   0   32.65    1.07
   3   5   0  117.57    3.17
   3   5   0  118.40    3.21
   3   5   0  109.03    3.14
   3   5   0  112.97    3.12
   3   5   0  114.03    3.27
  -3  -5   0  113.62    3.14
   3   6   0    2.43    0.45
   3   6   0    2.02    0.33
   3   6   0    2.57    0.36
   3   6   0    2.50    0.38
  -3  -6   0    3.03    0.38
   3   7   0    5.28    0.49
   3   7   0    5.58    0.64
   3   7   0    5.89    0.57
   3   7   0    6.36    0.55
  -3  -7   0    5.88    0.51
   3   8   0   46.10    1.81
   3   8   0   45.90    1.59
   3   8   0   44.99    1.59
   3   8   0   47.72    1.68
   3   9   0    7.23    0.65
   3   9   0    7.28    0.70
   3   9   0    6.84    0.80
   3   9   0    8.88    0.78
   3  10   0   23.18    1.17
   3  10   0   21.63    1.21
   3  10   0   21.20    1.12
   3  10   0   21.97    1.38
   3  11   0   35.33    1.57
   3  11   0   37.95    1.90
   3  12   0    3.02    0.75
  -4  14   0    6.33    1.00
  -4  13   0    2.47    0.40
  -4  12   0    8.07    0.80
  -4  12   0    7.42    0.57
  -4  12   0    7.76    0.56
  -4  11   0    7.70    0.55
  -4  11   0    7.83    0.51
  -4  11   0    7.75    0.49
  -4  10   0   17.31    0.69
  -4  10   0   17.58    0.68
  -4  10   0   16.64    0.72
  -4   9   0   19.79    0.69
  -4   9   0   19.44    0.73
  -4   9   0   19.32    0.71
  -4   8   0    1.32    0.21
  -4   8   0    1.60    0.21
  -4   8   0    1.90    0.24
  -4   8   0    1.81    0.23
  -4   7   0   34.77    0.98
  -4   7   0   34.69    1.01
  -4   7   0   34.91    1.02
  -4   7   0   32.44    1.05
   4  -6   0   12.07    0.35
  -4   6   0   11.31    0.45
  -4   6   0   12.05    0.45
  -4   6   0   11.79    0.41
  -4   6   0   11.65    0.44
  -4   6   0   11.38    0.52
   4  -5   0    2.22    0.14
   4  -5   0    2.26    0.31
  -4   5   0    2.69    0.22
  -4   5   0    2.13    0.21
  -4   5   0    2.08    0.18
  -4   5   0    2.32    0.25
  -4   5   0    1.80    0.16
   4  -4   0  688.60   17.21
   4  -4   0  709.66   16.89
   4  -4   0  684.57   17.07
  -4   4   0  657.46   17.08
  -4   4   0  676.19   17.02
  -4   4   0  667.60   17.02
  -4   4   0  691.30   17.20
   4  -3   0    4.80    0.23
   4  -3   0    4.72    0.30
   4  -3   0    5.18    0.27
  -4   3   0    5.01    0.27
  -4   3   0    5.33    0.31
  -4   3   0    4.91    0.29
  -4   3   0    4.81    0.17
  -4   3   0    4.39    0.31
   4  -2   0    0.75    0.13
   4  -2   0    0.17    0.09
   4  -2   0    0.57    0.14
   4  -2   0    0.54    0.07
   4  -2   0    0.78    0.17
  -4   2   0    0.45    0.14
  -4   2   0    0.54    0.14
  -4   2   0    0.73    0.16
  -4   2   0    0.74    0.17
   4  -1   0    0.77    0.18
   4  -1   0    0.81    0.16
   4  -1   0    0.60    0.16
  -4   1   0    0.95    0.18
  -4   1   0    0.78    0.15
  -4   1   0    0.57    0.15
  -4   1   0    0.66    0.19
   4   0   0  112.75    3.11
   4   0   0  117.91    3.09
   4   0   0  117.21    3.11
  -4   0   0  115.03    3.14
  -4   0   0  117.06    3.11
  -4   0   0  118.21    3.11
   4   1   0   33.68    1.05
   4   1   0   33.97    1.08
   4   1   0   30.89    1.06
  -4  -1   0   31.93    1.08
  -4  -1   0   33.75    1.07
   4   2   0    0.42    0.20
   4   2   0    0.77    0.21
   4   2   0    0.67    0.21
   4   2   0   -0.01    0.22
  -4  -2   0    0.44    0.20
  -4  -2   0    0.17    0.17
   4   3   0    4.48    0.38
   4   3   0    5.57    0.53
   4   3   0    5.69    0.45
   4   3   0    5.11    0.46
  -4  -3   0    4.68    0.40
  -4  -3   0    4.70    0.41
   4   4   0    0.42    0.24
   4   4   0    0.13    0.23
   4   4   0    0.30    0.28
   4   4   0    0.48    0.31
  -4  -4   0    0.33    0.22
  -4  -4   0    0.74    0.23
   4   5   0    1.52    0.44
   4   5   0    2.17    0.38
   4   5   0    2.44    0.37
   4   5   0    1.66    0.33
  -4  -5   0    1.96    0.35
  -4  -5   0    2.57    0.39
   4   6   0   86.45    2.61
   4   6   0   90.12    2.59
   4   6   0   86.87    2.77
   4   6   0   87.24    2.68
  -4  -6   0   89.67    2.60
   4   7   0    4.04    0.63
   4   7   0    4.31    0.51
   4   7   0    5.09    0.55
   4   7   0    4.47    0.56
  -4  -7   0    4.01    0.53
   4   8   0    0.15    0.53
   4   8   0    0.00    0.38
   4   8   0    0.29    0.39
   4   8   0   -0.02    0.39
   4   9   0    1.37    0.47
   4   9   0    0.55    0.58
   4   9   0    1.85    0.53
   4   9   0    1.27    0.52
   4  10   0    0.03    0.49
   4  10   0   -0.12    0.52
   4  10   0    0.46    0.65
   4  11   0    0.68    0.59
   4  11   0   -0.47    1.06
  -5  13   0    0.77    0.33
  -5  12   0    3.29    0.39
  -5  12   0    2.78    0.39
  -5  11   0    5.10    0.40
  -5  11   0    4.42    0.42
  -5  11   0    4.15    0.38
  -5  10   0    6.72    0.44
  -5  10   0    6.29    0.42
  -5  10   0    6.17    0.45
  -5   9   0   16.84    0.68
  -5   9   0   17.82    0.65
  -5   9   0   17.58    0.68
  -5   8   0   10.90    0.48
  -5   8   0   10.41    0.46
  -5   8   0    9.90    0.60
  -5   7   0    0.11    0.15
  -5   7   0    0.00    0.18
  -5   7   0    0.22    0.12
  -5   7   0    0.18    0.15
   5  -6   0    1.75    0.33
  -5   6   0    1.39    0.17
  -5   6   0    1.12    0.25
  -5   6   0    1.38    0.22
  -5   6   0    1.76    0.21
   5  -5   0   24.77    0.72
   5  -5   0   24.47    0.90
  -5   5   0   24.07    0.76
  -5   5   0   24.42    0.80
  -5   5   0   22.06    0.82
  -5   5   0   23.54    0.86
  -5   5   0   24.48    0.69
   5  -4   0    2.99    0.17
   5  -4   0    2.93    0.16
   5  -4   0    3.01    0.31
   5  -4   0    2.61    0.22
  -5   4   0    2.66    0.27
  -5   4   0    3.18    0.25
  -5   4   0    3.42    0.30
  -5   4   0    2.59    0.14
  -5   4   0    3.05    0.31
   5  -3   0   46.65    1.37
   5  -3   0   45.85    1.30
   5  -3   0   47.67    1.36
   5  -3   0   46.44    1.28
  -5   3   0   44.30    1.39
  -5   3   0   46.36    1.42
  -5   3   0   46.27    1.41
  -5   3   0   45.93    1.36
   5  -2   0  204.41    5.27
   5  -2   0  202.33    5.21
   5  -2   0  212.15    5.09
   5  -2   0  200.58    5.23
   5  -2   0  198.00    5.22
  -5   2   0  209.06    5.34
  -5   2   0  198.29    5.28
  -5   2   0  199.98    5.31
  -5   2   0  200.88    5.28
   5  -1   0   75.43    2.08
   5  -1   0   74.47    2.10
   5  -1   0   72.40    2.08
  -5   1   0   76.12    2.16
  -5   1   0   72.32    2.10
  -5   1   0   73.23    2.11
   5   0   0   18.98    0.76
   5   0   0   18.95    0.77
   5   0   0   21.41    0.77
  -5   0   0   19.92    0.78
  -5   0   0   20.69    0.83
   5   1   0   50.67    1.61
   5   1   0   52.98    1.57
   5   1   0   51.69    1.58
  -5  -1   0   49.85    1.58
  -5  -1   0   50.79    1.60
   5   2   0    9.85    0.57
   5   2   0    9.75    0.58
   5   2   0   10.68    0.61
  -5  -2   0   10.31    0.58
  -5  -2   0   11.22    0.60
   5   3   0   45.98    1.63
   5   3   0   44.87    1.47
   5   3   0   44.01    1.52
   5   3   0   42.96    1.50
  -5  -3   0   45.85    1.48
  -5  -3   0   45.66    1.50
   5   4   0   14.93    0.90
   5   4   0   17.66    0.82
   5   4   0   15.80    0.79
   5   4   0   17.05    0.87
  -5  -4   0   16.65    0.81
  -5  -4   0   16.19    0.78
   5   5   0    0.66    0.32
   5   5   0    0.90    0.44
   5   5   0   -0.41    0.27
   5   5   0    0.71    0.36
  -5  -5   0   -0.11    0.25
   5   6   0    7.90    0.80
   5   6   0    8.78    0.68
   5   6   0    9.63    0.75
   5   6   0    8.47    0.72
  -5  -6   0    9.51    0.71
   5   7   0    0.12    0.43
   5   7   0    0.44    0.40
   5   7   0    0.22    0.51
   5   7   0    0.00    0.39
   5   8   0   64.23    2.23
   5   8   0   67.24    2.49
   5   8   0   66.08    2.35
   5   8   0   63.30    2.23
   5   9   0    2.32    0.73
   5   9   0    1.33    0.53
   5   9   0    1.28    0.58
   5   9   0    2.66    0.65
   5  10   0    4.50    0.88
   5  10   0    4.49    0.76
  -6  13   0    4.23    0.45
  -6  12   0   27.79    1.10
  -6  12   0   28.94    1.05
  -6  11   0    1.77    0.29
  -6  11   0    1.00    0.29
  -6  11   0    1.77    0.31
  -6  10   0    0.96    0.26
  -6  10   0    0.68    0.25
  -6  10   0    0.73    0.23
  -6   9   0   49.42    1.52
  -6   9   0   51.43    1.48
  -6   8   0    0.35    0.19
  -6   8   0    0.02    0.19
   6  -7   0   43.57    1.53
  -6   7   0   44.05    1.34
  -6   7   0   43.03    1.33
  -6   7   0   44.36    1.45
   6  -6   0  254.53    6.25
   6  -6   0  237.68    6.51
  -6   6   0  245.33    6.50
  -6   6   0  251.28    6.40
  -6   6   0  254.45    6.34
  -6   6   0  251.03    6.22
  -6   6   0  243.56    6.41
   6  -5   0   29.10    0.75
   6  -5   0   26.95    1.01
   6  -5   0   28.61    0.87
  -6   5   0   26.62    0.92
  -6   5   0   28.70    0.99
  -6   5   0   27.74    0.75
  -6   5   0   28.43    1.02
  -6   5   0   28.83    1.02
   6  -4   0    0.35    0.11
   6  -4   0    0.19    0.17
   6  -4   0    0.40    0.21
   6  -4   0    0.20    0.12
  -6   4   0    0.34    0.24
  -6   4   0    0.49    0.20
  -6   4   0    0.17    0.21
  -6   4   0    0.45    0.18
   6  -3   0   13.61    0.61
   6  -3   0   13.36    0.54
   6  -3   0   15.14    0.64
  -6   3   0   13.25    0.63
  -6   3   0   13.26    0.67
  -6   3   0   14.16    0.65
   6  -2   0  108.31    3.06
   6  -2   0  114.31    3.05
   6  -2   0  109.89    3.06
   6  -2   0  117.10    3.11
  -6   2   0  109.95    3.11
  -6   2   0  115.01    3.13
  -6   2   0  113.74    3.17
   6  -1   0  127.45    3.42
   6  -1   0  122.48    3.44
   6  -1   0  126.75    3.46
  -6   1   0  123.51    3.47
  -6   1   0  129.97    3.53
   6   0   0   31.43    1.07
   6   0   0   29.46    1.09
   6   0   0   28.72    1.10
  -6   0   0   29.47    1.13
  -6   0   0   30.37    1.10
   6   1   0    2.69    0.38
   6   1   0    2.58    0.35
   6   1   0    2.07    0.35
  -6  -1   0    2.98    0.41
  -6  -1   0    2.03    0.34
   6   2   0    2.25    0.38
   6   2   0    3.95    0.48
   6   2   0    3.06    0.42
  -6  -2   0    2.89    0.40
  -6  -2   0    3.48    0.43
   6   3   0    6.81    0.58
   6   3   0    6.08    0.54
   6   3   0    9.03    0.71
  -6  -3   0    7.44    0.58
  -6  -3   0    6.65    0.57
   6   4   0   10.60    0.72
   6   4   0   10.93    0.79
   6   4   0    7.95    0.68
  -6  -4   0    9.41    0.66
   6   5   0    0.45    0.40
   6   5   0    0.41    0.37
   6   5   0    0.46    0.33
   6   5   0   -0.08    0.47
  -6  -5   0    0.11    0.30
   6   6   0    7.09    0.68
   6   6   0    7.82    0.79
   6   6   0    7.11    0.82
   6   6   0    8.85    0.81
   6   7   0    0.53    0.57
   6   7   0   -0.05    0.42
   6   7   0    0.73    0.47
   6   7   0    0.63    0.44
   6   8   0    3.99    0.71
   6   8   0    5.39    0.77
   6   8   0    3.86    0.66
   6   8   0    2.97    0.75
   6   9   0    7.61    0.90
   6   9   0    7.24    1.00
  -7  13   0   -0.09    0.29
  -7  12   0   12.70    0.68
  -7  12   0   12.73    0.74
  -7  11   0    5.31    0.42
  -7  11   0    5.85    0.50
  -7  11   0    5.00    0.46
  -7  10   0    2.67    0.32
  -7  10   0    2.74    0.37
  -7  10   0    2.32    0.35
  -7   9   0   13.89    0.68
  -7   9   0   13.85    0.64
   7  -8   0   12.58    0.83
  -7   8   0   12.70    0.65
  -7   8   0   12.36    0.62
   7  -7   0   34.06    1.29
  -7   7   0   33.96    1.17
  -7   7   0   32.94    1.16
   7  -6   0    1.26    0.33
   7  -6   0    1.11    0.19
  -7   6   0    1.01    0.28
  -7   6   0    0.96    0.28
   7  -5   0    1.27    0.22
   7  -5   0    0.55    0.26
   7  -5   0    1.04    0.15
  -7   5   0    0.83    0.30
  -7   5   0    1.08    0.29
  -7   5   0    0.85    0.29
   7  -4   0   15.19    0.68
   7  -4   0   15.36    0.56
   7  -4   0   14.72    0.70
   7  -4   0   14.79    0.58
  -7   4   0   16.41    0.78
  -7   4   0   15.59    0.78
  -7   4   0   15.36    0.75
   7  -3   0    6.28    0.41
   7  -3   0    6.02    0.47
   7  -3   0    7.37    0.53
   7  -3   0    5.74    0.26
  -7   3   0    6.43    0.57
  -7   3   0    6.40    0.53
  -7   3   0    5.78    0.52
   7  -2   0   12.81    0.68
   7  -2   0   14.84    0.71
   7  -2   0   14.14    0.67
   7  -2   0   13.71    0.66
  -7   2   0   14.43    0.73
  -7   2   0   13.83    0.78
   7  -1   0   18.17    0.83
   7  -1   0   20.05    0.89
   7  -1   0   18.13    0.82
  -7   1   0   20.11    0.92
   7   0   0   15.05    0.75
   7   0   0   14.38    0.78
   7   0   0   16.20    0.81
  -7   0   0   13.81    0.79
  -7   0   0   15.06    0.82
   7   1   0   85.03    2.56
   7   1   0   87.21    2.66
   7   1   0   84.84    2.60
  -7  -1   0   85.63    2.63
  -7  -1   0   91.96    2.67
   7   2   0    0.07    0.31
   7   2   0    0.38    0.34
   7   2   0   -0.11    0.29
  -7  -2   0   -0.07    0.29
  -7  -2   0    0.47    0.35
   7   3   0    1.12    0.42
   7   3   0    2.15    0.46
   7   3   0    0.95    0.40
  -7  -3   0    1.79    0.39
  -7  -3   0    1.24    0.38
   7   4   0    3.00    0.52
   7   4   0    3.09    0.53
   7   4   0    3.21    0.55
  -7  -4   0    2.84    0.48
   7   5   0   10.23    0.88
   7   5   0    7.15    0.71
   7   5   0   10.84    0.91
   7   6   0   30.40    1.42
   7   6   0   30.42    1.44
   7   6   0   30.87    1.54
  -7  -6   0   32.26    1.42
   7   7   0    1.01    0.56
   7   7   0    1.34    0.55
   7   7   0    0.89    0.61
   7   8   0    0.50    0.63
   7   8   0    0.52    0.63
  -8  13   0    5.58    0.53
  -8  12   0   17.93    0.91
  -8  12   0   18.44    0.85
  -8  11   0    0.28    0.26
  -8  11   0    0.07    0.31
  -8  11   0    0.04    0.30
  -8  10   0    5.29    0.53
  -8  10   0    5.40    0.45
  -8   9   0    6.15    0.50
  -8   9   0    6.44    0.55
   8  -8   0   22.64    1.09
  -8   8   0   23.12    0.98
  -8   8   0   21.80    0.93
   8  -7   0    7.91    0.67
  -8   7   0    8.34    0.62
  -8   7   0    7.77    0.63
   8  -6   0    0.28    0.29
  -8   6   0    0.36    0.30
  -8   6   0    0.34    0.29
   8  -5   0   64.03    1.88
   8  -5   0   62.19    1.96
  -8   5   0   62.86    2.03
  -8   5   0   65.44    2.07
   8  -4   0   74.27    2.28
   8  -4   0   79.27    2.29
  -8   4   0   78.46    2.43
  -8   4   0   77.32    2.39
   8  -3   0    0.76    0.31
   8  -3   0    0.47    0.22
   8  -3   0    0.07    0.26
   8  -3   0    0.15    0.23
  -8   3   0    0.75    0.36
  -8   3   0    0.53    0.33
   8  -2   0   84.29    2.47
   8  -2   0   83.73    2.52
   8  -2   0   87.44    2.43
   8  -2   0   83.20    2.47
  -8   2   0   80.18    2.54
  -8   2   0   80.39    2.58
   8  -1   0   56.61    1.86
   8  -1   0   52.38    1.81
   8  -1   0   59.74    1.79
  -8   1   0   52.20    1.84
  -8   1   0   53.80    1.89
   8   0   0   12.65    0.81
   8   0   0   14.03    0.81
   8   0   0   15.02    0.79
  -8   0   0   13.21    0.80
  -8   0   0   15.40    0.90
   8   1   0   57.86    2.01
   8   1   0   55.53    1.96
   8   1   0   56.63    1.89
  -8  -1   0   59.24    2.02
   8   2   0   21.99    1.10
   8   2   0   20.39    1.05
   8   2   0   22.39    1.15
  -8  -2   0   24.08    1.15
   8   3   0    3.92    0.62
   8   3   0    3.30    0.58
   8   3   0    3.87    0.58
  -8  -3   0    4.41    0.58
   8   4   0    1.91    0.57
   8   4   0    2.52    0.55
   8   4   0    1.64    0.54
  -8  -4   0    1.79    0.52
   8   5   0    0.72    0.59
   8   5   0    1.25    0.56
   8   5   0    1.07    0.54
  -8  -5   0    0.64    0.49
   8   6   0   21.46    1.31
   8   6   0   21.66    1.38
   8   6   0   23.38    1.31
   8   7   0    6.61    0.86
   8   7   0    5.27    0.91
   8   7   0    7.05    0.93
  -9  13   0    4.71    0.54
  -9  12   0   -0.31    0.53
  -9  12   0    0.26    0.34
  -9  11   0   10.78    0.66
  -9  11   0   12.71    0.82
  -9  10   0   -0.04    0.34
  -9  10   0    0.28    0.29
   9  -9   0   36.97    1.56
  -9   9   0   38.40    1.46
  -9   9   0   38.38    1.36
   9  -8   0    4.60    0.58
  -9   8   0    4.10    0.50
  -9   8   0    4.62    0.56
   9  -7   0    9.32    0.71
  -9   7   0   11.38    0.73
  -9   7   0   10.06    0.77
   9  -6   0   22.15    1.02
  -9   6   0   22.82    1.07
  -9   6   0   24.51    1.13
   9  -5   0   53.86    1.79
   9  -5   0   55.30    1.73
  -9   5   0   54.33    1.92
  -9   5   0   54.71    1.90
   9  -4   0    4.80    0.49
   9  -4   0    4.56    0.49
  -9   4   0    3.93    0.55
  -9   4   0    3.97    0.56
   9  -3   0   14.62    0.77
   9  -3   0   14.36    0.82
  -9   3   0   14.11    0.85
  -9   3   0   14.83    0.89
   9  -2   0    3.77    0.53
   9  -2   0    3.93    0.49
   9  -2   0    3.89    0.45
  -9   2   0    4.22    0.57
  -9   2   0    3.49    0.51
   9  -1   0   18.16    0.96
   9  -1   0   18.80    0.91
  -9   1   0   18.68    1.04
  -9   1   0   17.04    1.03
   9   0   0   37.81    1.52
   9   0   0   37.29    1.42
  -9   0   0   33.42    1.46
  -9   0   0   37.96    1.56
   9   1   0    5.59    0.67
   9   1   0    5.16    0.59
  -9  -1   0    5.73    0.67
  -9  -1   0    6.54    0.71
   9   2   0    6.39    0.70
   9   2   0    6.61    0.75
  -9  -2   0    5.78    0.69
   9   3   0    2.65    0.52
   9   3   0    0.71    0.51
  -9  -3   0    2.36    0.58
   9   4   0    3.16    0.71
   9   4   0    3.46    0.64
  -9  -4   0    2.54    0.62
   9   5   0    3.64    0.73
   9   5   0    4.56    0.73
  -9  -5   0    4.49    0.74
   9   6   0    2.04    0.77
   9   6   0    4.34    0.75
 -10  12   0    1.24    0.42
 -10  11   0    6.19    0.55
 -10  11   0    7.48    0.75
 -10  10   0    6.72    0.70
 -10  10   0    7.21    0.63
  10  -9   0   32.08    1.42
 -10   9   0   31.04    1.30
 -10   9   0   32.36    1.41
  10  -8   0    1.16    0.44
 -10   8   0    0.88    0.39
 -10   8   0    1.13    0.45
  10  -7   0  130.62    3.76
 -10   7   0  136.91    3.90
 -10   7   0  124.05    3.78
  10  -6   0   35.27    1.33
 -10   6   0   33.00    1.47
 -10   6   0   31.52    1.39
  10  -5   0   17.67    0.90
 -10   5   0   18.60    1.10
 -10   5   0   18.43    1.01
  10  -4   0    1.16    0.37
  10  -4   0    1.10    0.37
 -10   4   0    1.47    0.46
 -10   4   0    1.16    0.47
  10  -3   0    4.36    0.53
  10  -3   0    4.32    0.56
 -10   3   0    4.21    0.63
 -10   3   0    4.52    0.65
  10  -2   0   53.87    1.84
  10  -2   0   53.32    1.88
 -10   2   0   53.58    2.01
 -10   2   0   51.95    1.96
  10  -1   0   10.85    0.88
 -10   1   0   12.06    0.97
 -10   1   0   10.75    0.94
  10   0   0    1.91    0.53
 -10   0   0    1.68    0.55
 -10   0   0    1.69    0.55
  10   1   0   13.81    1.08
  10   1   0   16.25    1.06
 -10  -1   0   13.97    1.01
  10   2   0   10.47    0.89
  10   2   0    9.19    0.95
 -10  -2   0    6.14    0.77
  10   3   0    6.33    0.78
  10   3   0    3.99    0.75
 -10  -3   0    5.29    0.78
  10   4   0   19.52    1.34
  10   4   0   21.60    1.31
 -10  -4   0   22.36    1.36
  10   5   0    1.76    0.76
  10   5   0    2.50    0.73
 -11  11   0   19.32    0.96
 -11  10   0    8.64    0.74
 -11  10   0   11.00    0.96
 -11   9   0    0.22    0.45
 -11   9   0    0.48    0.42
 -11   8   0   16.89    1.09
 -11   8   0   17.47    1.01
 -11   7   0    2.64    0.54
 -11   7   0    3.14    0.61
 -11   6   0    0.92    0.49
 -11   6   0    0.48    0.45
 -11   5   0   78.00    2.71
 -11   5   0   79.68    2.65
  11  -4   0    1.58    0.45
 -11   4   0    3.03    0.61
 -11   4   0    2.14    0.54
  11  -3   0   49.98    1.80
  11  -3   0   50.26    1.87
 -11   3   0   52.30    2.06
 -11   3   0   53.36    2.05
  11  -2   0    0.63    0.42
  11  -2   0    1.34    0.47
 -11   2   0    1.22    0.51
 -11   2   0    0.77    0.56
  11  -1   0    1.33    0.55
  11  -1   0    0.78    0.46
 -11   1   0    1.27    0.54
 -11   1   0    0.52    0.53
  11   0   0   20.55    1.20
 -11   0   0   17.53    1.18
  11   1   0    6.41    0.88
 -11  -1   0    5.74    0.82
  11   2   0   -0.27    0.61
 -11  -2   0    0.09    0.57
  11   3   0   33.81    1.80
 -11  -3   0   34.32    1.74
  11   4   0    3.38    0.85
 -11  -4   0    2.27    0.68
 -12  11   0    2.32    0.52
 -12  10   0    0.54    0.42
 -12   9   0   40.04    1.66
 -12   8   0   11.30    0.92
 -12   8   0   11.65    1.03
 -12   7   0    1.33    0.58
 -12   7   0    0.64    0.50
 -12   6   0   26.63    1.45
 -12   6   0   24.42    1.35
 -12   5   0    3.85    0.72
 -12   5   0    3.31    0.71
 -12   4   0   30.55    1.61
 -12   4   0   33.01    1.63
 -12   3   0   19.26    1.27
 -12   3   0   21.60    1.36
  12  -2   0    2.48    0.63
 -12   2   0    2.58    0.72
 -12   2   0    2.06    0.66
  12  -1   0    2.83    0.63
 -12   1   0    2.05    0.65
  12   0   0   10.03    1.03
 -12   0   0   10.28    1.05
  12   1   0    0.17    0.59
 -12  -1   0   -0.55    0.60
  12   2   0   18.61    1.35
 -12  -2   0   17.31    1.38
 -12  -3   0   27.85    1.60
 -13  10   0    4.93    0.69
 -13   9   0   14.50    1.03
 -13   8   0   -0.22    0.48
 -13   7   0   19.85    1.26
 -13   6   0    1.65    0.64
 -13   5   0    0.02    0.50
 -13   5   0   -0.10    0.52
 -13   4   0   18.21    1.36
 -13   4   0   18.09    1.38
 -13   3   0    5.04    0.85
 -13   3   0    4.96    0.91
 -13   2   0    4.17    0.87
 -13   1   0    0.95    0.72
  13   0   0    4.25    0.79
 -13   0   0    4.05    0.86
  13   1   0    0.31    0.71
 -14   8   0    9.20    0.96
 -14   7   0    2.32    0.69
 -14   6   0   37.68    1.85
 -14   5   0   26.94    1.62
 -14   4   0    3.55    0.84
 -14   3   0   36.96    2.87
 -14   3   1    1.44    0.77
 -14   4   1    1.64    0.71
 -14   5   1    6.26    0.91
 -14   6   1    1.92    0.67
 -14   7   1    1.35    0.64
 -14   8   1    2.14    0.67
 -13  -1   1    3.21    0.86
  13   1  -1    4.71    0.84
 -13   0   1    1.29    0.74
  13   0  -1    0.66    0.69
 -13   1   1   59.53    2.45
  13  -1  -1   54.15    2.25
 -13   2   1   17.54    1.37
 -13   3   1   15.50    1.25
 -13   3   1   14.45    1.25
 -13   4   1   27.82    1.56
 -13   4   1   27.06    1.56
 -13   5   1   11.38    1.10
 -13   5   1   13.72    1.16
 -13   6   1    1.74    0.67
 -13   6   1    1.96    0.65
 -13   7   1   -0.49    0.52
 -13   8   1    2.08    0.60
 -13   9   1   13.18    1.01
 -13  10   1   -0.69    0.44
 -13  11   1   26.16    1.30
 -12  -3   1    6.92    0.99
  12   3  -1    7.46    1.02
 -12  -2   1    1.00    0.69
  12   2  -1    0.56    0.66
 -12  -1   1   10.82    1.09
  12   1  -1    9.33    1.01
 -12   0   1    0.92    0.61
  12   0  -1    1.58    0.61
 -12   1   1    4.94    0.84
  12  -1  -1    5.08    0.79
 -12   2   1    6.31    0.84
 -12   2   1    6.16    0.84
  12  -2  -1    6.22    0.75
 -12   3   1   26.34    1.43
 -12   3   1   23.31    1.38
 -12   4   1    7.94    0.88
 -12   4   1    8.35    0.93
 -12   5   1   15.60    1.08
 -12   5   1   16.94    1.20
 -12   6   1    0.42    0.53
 -12   6   1   -0.36    0.46
 -12   7   1   32.35    1.58
 -12   7   1   30.12    1.48
 -12   8   1    4.98    0.74
 -12   8   1    3.25    0.62
 -12   9   1    0.43    0.47
 -12  10   1    5.35    0.67
 -12  11   1   19.04    1.04
 -11  -4   1    5.58    0.86
  11   4  -1    4.87    0.88
 -11  -3   1    0.32    0.52
  11   3  -1   -0.12    0.66
 -11  -2   1    2.00    0.69
  11   2  -1   -0.18    0.65
 -11  -1   1   56.03    2.22
  11   1  -1   53.23    2.14
 -11   0   1    0.57    0.51
  11   0  -1    0.23    0.58
 -11   1   1    0.10    0.46
 -11   1   1   -0.04    0.48
  11  -1  -1    0.93    0.53
 -11   2   1   20.25    1.20
 -11   2   1   17.52    1.16
  11  -2  -1   19.24    1.07
 -11   3   1    2.38    0.57
 -11   3   1    2.21    0.56
  11  -3  -1    2.70    0.56
 -11   4   1   77.52    2.70
 -11   4   1   78.81    2.65
 -11   5   1   60.50    2.20
 -11   5   1   63.67    2.29
 -11   6   1    0.65    0.48
 -11   6   1    2.54    0.57
 -11   7   1   17.41    1.14
 -11   7   1   18.09    1.08
 -11   8   1    1.50    0.49
 -11   8   1    0.72    0.47
 -11   9   1   -0.16    0.38
 -11   9   1   -0.39    0.42
 -11  10   1   58.69    2.17
 -11  10   1   55.07    1.95
 -11  11   1    1.81    0.46
  10   5  -1   15.99    1.35
  10   5  -1   18.54    1.26
 -10  -4   1   38.66    1.72
  10   4  -1   38.15    1.71
  10   4  -1   34.69    1.75
 -10  -3   1   -0.05    0.46
  10   3  -1    0.57    0.62
  10   3  -1   -0.15    0.44
 -10  -2   1    1.54    0.56
  10   2  -1    2.86    0.60
  10   2  -1    2.47    0.61
 -10  -1   1    3.98    0.66
  10   1  -1    3.70    0.65
  10   1  -1    4.64    0.64
 -10   0   1    4.14    0.65
 -10   0   1    4.33    0.67
  10   0  -1    5.30    0.71
  10   0  -1    5.06    0.61
 -10   1   1    5.37    0.70
 -10   1   1    6.09    0.75
  10  -1  -1    4.41    0.60
 -10   2   1    0.34    0.41
 -10   2   1   -0.37    0.37
  10  -2  -1   -0.04    0.32
  10  -2  -1    0.65    0.43
 -10   3   1    0.23    0.42
 -10   3   1    0.68    0.42
  10  -3  -1    0.94    0.40
  10  -3  -1    0.36    0.33
 -10   4   1    0.46    0.41
 -10   4   1    0.13    0.43
  10  -4  -1    0.45    0.30
  10  -4  -1    0.73    0.33
 -10   5   1    6.93    0.68
 -10   5   1    6.85    0.72
  10  -5  -1    7.66    0.61
 -10   6   1   24.65    1.23
 -10   6   1   26.14    1.21
  10  -6  -1   23.98    1.05
 -10   7   1   12.06    0.91
 -10   7   1   12.13    0.85
  10  -7  -1   12.30    0.80
 -10   8   1    5.71    0.68
 -10   8   1    6.58    0.66
 -10   9   1   17.42    0.95
 -10   9   1   17.51    1.04
 -10  10   1   13.42    0.80
 -10  10   1    9.68    0.84
 -10  11   1    6.73    0.59
 -10  11   1    6.35    0.70
 -10  12   1   69.62    2.28
   9   6  -1   11.48    1.09
   9   6  -1   10.82    1.01
  -9  -5   1    2.63    0.64
   9   5  -1    2.61    0.64
   9   5  -1    2.67    0.73
  -9  -4   1   13.83    1.06
   9   4  -1    9.72    0.99
   9   4  -1   10.90    0.94
   9   4  -1   11.79    1.15
  -9  -3   1  113.43    3.55
   9   3  -1  110.42    3.48
   9   3  -1  116.74    3.65
   9   3  -1  118.83    3.59
  -9  -2   1   49.73    1.87
   9   2  -1   47.82    1.80
   9   2  -1   48.37    1.94
   9   2  -1   49.78    1.89
  -9  -1   1    1.06    0.42
  -9  -1   1    0.23    0.39
   9   1  -1    0.51    0.38
   9   1  -1    0.34    0.45
   9   1  -1   -0.10    0.40
  -9   0   1   25.60    1.24
  -9   0   1   26.33    1.26
   9   0  -1   25.18    1.13
   9   0  -1   26.85    1.25
   9   0  -1   26.16    1.77
  -9   1   1    1.29    0.44
  -9   1   1    0.57    0.42
   9  -1  -1    0.93    0.39
   9  -1  -1    0.72    0.33
  -9   2   1   54.13    1.92
  -9   2   1   58.09    1.99
   9  -2  -1   51.92    1.83
   9  -2  -1   56.84    1.77
   9  -2  -1   52.55    1.75
  -9   3   1    2.24    0.45
  -9   3   1    2.48    0.51
   9  -3  -1    2.80    0.44
   9  -3  -1    3.87    0.44
  -9   4   1   52.34    1.84
  -9   4   1   48.87    1.80
   9  -4  -1   50.49    1.62
   9  -4  -1   48.38    1.66
  -9   5   1   64.79    2.15
  -9   5   1   64.98    2.13
   9  -5  -1   62.65    1.97
   9  -5  -1   63.30    1.97
  -9   6   1    0.06    0.34
  -9   6   1    0.56    0.36
   9  -6  -1    0.61    0.32
  -9   7   1   13.06    0.81
  -9   7   1   14.36    0.87
   9  -7  -1   14.01    0.80
  -9   8   1   20.20    1.03
  -9   8   1   21.53    0.98
   9  -8  -1   20.56    1.03
  -9   9   1   17.74    0.94
  -9   9   1   17.04    0.87
  -9  10   1    0.01    0.33
  -9  10   1    0.32    0.31
  -9  11   1    2.44    0.39
  -9  11   1    1.96    0.45
  -9  11   1    2.52    0.45
  -9  12   1    0.53    0.36
   8   8  -1    4.25    0.99
   8   7  -1   38.77    1.85
   8   7  -1   41.29    1.92
   8   7  -1   37.29    1.77
   8   6  -1   19.15    1.22
   8   6  -1   18.96    1.28
   8   6  -1   17.92    1.26
  -8  -5   1    4.58    0.67
   8   5  -1    5.61    0.72
   8   5  -1    5.76    0.78
   8   5  -1    5.15    0.77
  -8  -4   1    4.60    0.61
   8   4  -1    3.20    0.62
   8   4  -1    2.82    0.62
   8   4  -1    4.14    0.59
  -8  -3   1    0.23    0.37
   8   3  -1    0.42    0.46
   8   3  -1    0.57    0.39
   8   3  -1    0.03    0.44
  -8  -2   1   30.90    1.30
  -8  -2   1   28.40    1.31
   8   2  -1   31.15    1.32
   8   2  -1   31.13    1.37
   8   2  -1   29.69    1.26
  -8  -1   1   55.86    1.94
  -8  -1   1   56.75    1.97
   8   1  -1   57.58    2.00
   8   1  -1   56.92    1.90
   8   1  -1   55.64    1.94
  -8   0   1   52.80    1.85
  -8   0   1   50.42    1.80
   8   0  -1   54.09    1.75
   8   0  -1   50.91    1.78
   8   0  -1   51.47    1.84
  -8   1   1   13.45    0.84
  -8   1   1   13.98    0.79
   8  -1  -1   13.25    0.72
   8  -1  -1   13.02    0.79
   8  -1  -1   11.90    0.74
  -8   2   1    7.99    0.69
  -8   2   1    6.33    0.60
   8  -2  -1    7.32    0.54
   8  -2  -1    7.36    0.58
   8  -2  -1    7.94    0.63
   8  -2  -1    7.40    0.52
  -8   3   1   22.47    1.05
  -8   3   1   20.18    1.00
   8  -3  -1   21.34    0.94
   8  -3  -1   19.83    0.89
   8  -3  -1   23.18    0.86
   8  -3  -1   21.01    0.86
  -8   4   1  108.31    3.24
  -8   4   1  114.08    3.26
   8  -4  -1  110.13    3.09
   8  -4  -1  108.68    2.99
   8  -4  -1  114.78    3.13
  -8   5   1   15.60    0.82
  -8   5   1   13.73    0.79
   8  -5  -1   14.54    0.67
   8  -5  -1   14.50    0.72
  -8   6   1    3.55    0.46
  -8   6   1    2.96    0.43
   8  -6  -1    3.36    0.39
   8  -6  -1    3.72    0.44
  -8   7   1  101.46    2.99
  -8   7   1  102.83    2.97
   8  -7  -1  105.18    3.02
  -8   8   1    8.28    0.59
  -8   8   1    7.84    0.61
   8  -8  -1    8.45    0.71
  -8   9   1    0.27    0.29
  -8   9   1    0.10    0.26
  -8  10   1  105.48    3.00
  -8  10   1  108.55    3.11
  -8  10   1  109.81    3.12
  -8  11   1    0.21    0.31
  -8  11   1    0.49    0.31
  -8  11   1   -0.03    0.28
  -8  12   1   13.78    0.79
  -8  12   1   13.73    0.83
  -8  13   1    1.58    0.40
   7   9  -1    4.42    1.17
   7   8  -1   12.74    1.05
   7   8  -1    8.84    1.00
   7   7  -1    1.14    0.53
   7   7  -1    0.99    0.59
   7   7  -1    0.63    0.56
  -7  -6   1    0.20    0.41
   7   6  -1    0.71    0.49
   7   6  -1    0.56    0.48
   7   6  -1    0.86    0.53
  -7  -5   1   71.12    2.37
   7   5  -1   76.22    2.53
   7   5  -1   70.81    2.39
   7   5  -1   69.50    2.37
  -7  -4   1   10.12    0.81
   7   4  -1    8.34    0.74
   7   4  -1    9.37    0.76
   7   4  -1   11.09    0.87
  -7  -3   1    0.36    0.29
  -7  -3   1    0.09    0.30
   7   3  -1    0.74    0.36
   7   3  -1    0.02    0.33
   7   3  -1    0.75    0.41
  -7  -2   1   39.57    1.45
  -7  -2   1   36.83    1.42
   7   2  -1   40.14    1.47
   7   2  -1   38.17    1.49
   7   2  -1   38.51    1.41
  -7  -1   1    0.77    0.31
  -7  -1   1    0.26    0.30
   7   1  -1    0.39    0.33
   7   1  -1    0.56    0.28
   7   1  -1    1.07    0.36
  -7   0   1  130.71    3.79
  -7   0   1  139.54    3.83
   7   0  -1  131.15    3.78
   7   0  -1  135.69    3.82
   7   0  -1  137.84    3.73
  -7   1   1   55.76    1.84
  -7   1   1   56.22    1.88
   7  -1  -1   56.92    1.83
   7  -1  -1   60.74    1.86
   7  -1  -1   56.74    1.78
  -7   2   1    1.07    0.31
  -7   2   1    1.19    0.35
   7  -2  -1    0.97    0.29
   7  -2  -1    1.02    0.28
   7  -2  -1    1.04    0.26
   7  -2  -1    1.10    0.27
  -7   3   1    9.34    0.60
  -7   3   1    8.18    0.56
  -7   3   1    8.29    0.62
   7  -3  -1    9.90    0.50
   7  -3  -1    8.33    0.51
   7  -3  -1    8.10    0.52
   7  -3  -1    8.75    0.50
  -7   4   1    2.65    0.39
  -7   4   1    2.35    0.37
  -7   4   1    2.86    0.41
   7  -4  -1    3.03    0.27
   7  -4  -1    3.02    0.33
   7  -4  -1    2.81    0.34
   7  -4  -1    2.63    0.29
  -7   5   1    9.75    0.63
  -7   5   1    9.78    0.65
  -7   5   1   11.41    0.65
   7  -5  -1   10.74    0.51
   7  -5  -1   10.10    0.57
   7  -5  -1   10.75    0.41
   7  -5  -1   10.03    0.43
  -7   6   1   14.17    0.70
  -7   6   1   15.38    0.73
   7  -6  -1   15.60    0.58
   7  -6  -1   15.01    0.74
  -7   7   1    0.66    0.25
  -7   7   1    0.32    0.26
   7  -7  -1    0.34    0.31
  -7   8   1   -0.05    0.21
  -7   8   1    0.38    0.25
  -7   9   1    1.17    0.30
  -7   9   1    1.27    0.28
  -7  10   1    0.99    0.31
  -7  10   1    1.10    0.29
  -7  10   1    0.87    0.30
  -7  11   1    5.05    0.50
  -7  11   1    5.27    0.48
  -7  11   1    5.27    0.44
  -7  12   1   14.75    0.83
  -7  12   1   16.11    0.79
  -7  13   1   14.04    0.78
   6   9  -1   12.97    1.23
   6   9  -1   12.35    1.08
   6   8  -1   17.50    1.17
   6   8  -1   16.38    1.27
   6   8  -1   17.95    1.22
   6   8  -1   16.27    1.10
   6   7  -1    5.34    0.72
   6   7  -1    4.49    0.64
   6   7  -1    5.44    0.72
   6   7  -1    3.67    0.70
  -6  -6   1    1.08    0.37
   6   6  -1    0.78    0.54
   6   6  -1    1.12    0.47
   6   6  -1    0.80    0.43
   6   6  -1    0.37    0.44
  -6  -5   1   24.92    1.11
   6   5  -1   24.18    1.20
   6   5  -1   24.84    1.08
   6   5  -1   24.13    1.16
   6   4  -1   22.26    1.08
   6   4  -1   20.06    0.95
   6   4  -1   21.87    1.04
  -6  -3   1    0.09    0.26
   6   3  -1    0.35    0.27
   6   3  -1    0.37    0.34
   6   3  -1   -0.11    0.31
  -6  -2   1   11.76    0.69
   6   2  -1   11.30    0.73
   6   2  -1   11.46    0.68
  -6  -1   1    1.24    0.30
   6   1  -1    1.52    0.32
   6   1  -1    2.02    0.36
   6   1  -1    2.25    0.34
  -6   0   1    4.47    0.44
  -6   0   1    4.36    0.47
   6   0  -1    3.53    0.38
   6   0  -1    4.00    0.44
   6   0  -1    3.54    0.40
  -6   1   1   15.33    0.73
  -6   1   1   14.75    0.73
   6  -1  -1   13.94    0.68
   6  -1  -1   15.03    0.67
   6  -1  -1   14.27    0.71
  -6   2   1  248.93    6.72
  -6   2   1  249.65    6.72
  -6   2   1  259.00    6.75
   6  -2  -1  263.68    6.69
   6  -2  -1  266.98    6.63
   6  -2  -1  256.31    6.68
   6  -2  -1  250.58    6.60
   6  -2  -1  266.76    6.45
  -6   3   1   25.14    0.97
  -6   3   1   24.36    0.97
  -6   3   1   24.47    0.98
   6  -3  -1   26.16    0.87
   6  -3  -1   27.06    0.85
   6  -3  -1   25.47    0.92
   6  -3  -1   25.34    0.88
  -6   4   1    9.65    0.53
  -6   4   1    8.80    0.53
  -6   4   1    9.07    0.47
  -6   4   1    9.19    0.56
   6  -4  -1    8.92    0.48
   6  -4  -1    8.34    0.36
   6  -4  -1    9.37    0.47
   6  -4  -1   10.73    0.44
  -6   5   1   22.25    0.75
  -6   5   1   21.24    0.89
  -6   5   1   19.86    0.80
  -6   5   1   18.43    0.81
   6  -5  -1   21.28    0.71
   6  -5  -1   21.35    0.82
   6  -5  -1   20.59    0.63
   6  -5  -1   21.11    0.61
  -6   6   1    2.46    0.30
  -6   6   1    2.68    0.16
  -6   6   1    2.44    0.35
  -6   6   1    2.84    0.27
  -6   6   1    3.02    0.34
   6  -6  -1    3.25    0.23
   6  -6  -1    2.78    0.37
  -6   7   1    3.51    0.35
  -6   7   1    4.11    0.36
  -6   8   1   17.12    0.67
  -6   8   1   16.27    0.69
  -6   9   1    0.40    0.24
  -6   9   1    0.25    0.22
  -6   9   1    0.11    0.21
  -6  10   1   26.08    0.99
  -6  10   1   25.98    0.92
  -6  10   1   26.25    0.96
  -6  11   1    0.28    0.29
  -6  11   1    0.54    0.26
  -6  11   1    0.07    0.26
  -6  12   1   12.82    0.70
  -6  12   1   14.94    0.82
  -6  12   1   13.37    0.78
  -6  13   1    2.51    0.42
   5  10  -1   19.76    1.48
   5  10  -1   19.05    1.25
   5   9  -1    4.79    0.66
   5   9  -1    4.73    0.86
   5   9  -1    6.60    0.81
   5   9  -1    6.84    0.79
   5   8  -1    1.23    0.61
   5   8  -1    0.97    0.50
   5   8  -1    1.36    0.48
   5   8  -1    0.90    0.53
   5   7  -1  105.95    3.14
   5   7  -1  105.75    3.35
   5   7  -1  107.84    3.27
   5   7  -1  101.88    3.17
  -5  -6   1    7.99    0.64
   5   6  -1    7.81    0.64
   5   6  -1    7.79    0.79
   5   6  -1    8.57    0.74
   5   6  -1   10.01    0.70
   5   5  -1    2.26    0.52
   5   5  -1    1.30    0.39
   5   5  -1    2.08    0.40
   5   5  -1    2.17    0.40
  -5  -4   1    5.80    0.54
  -5  -4   1    5.52    0.47
   5   4  -1    5.31    0.48
   5   4  -1    5.40    0.59
   5   4  -1    5.59    0.55
   5   4  -1    5.48    0.54
  -5  -3   1  141.82    3.88
  -5  -3   1  137.94    3.89
   5   3  -1  143.24    3.87
   5   3  -1  140.24    3.90
   5   3  -1  148.54    3.98
  -5  -2   1   44.58    1.49
  -5  -2   1   45.66    1.50
   5   2  -1   48.36    1.56
   5   2  -1   45.20    1.45
   5   2  -1   47.84    1.51
  -5  -1   1    6.80    0.49
  -5  -1   1    6.91    0.49
   5   1  -1    6.95    0.46
   5   1  -1    7.51    0.48
   5   1  -1    6.85    0.48
  -5   0   1  227.80    6.10
   5   0  -1  234.84    6.06
   5   0  -1  233.01    6.10
   5   0  -1  237.36    6.03
  -5   1   1   83.32    2.45
  -5   1   1   84.76    2.48
  -5   1   1   89.75    2.46
   5  -1  -1   90.09    2.46
   5  -1  -1   86.16    2.41
   5  -1  -1   90.74    2.48
  -5   2   1    0.12    0.18
  -5   2   1    0.11    0.16
  -5   2   1    0.21    0.17
   5  -2  -1    0.15    0.06
   5  -2  -1    0.02    0.13
   5  -2  -1    0.08    0.13
   5  -2  -1   -0.04    0.16
   5  -2  -1    0.11    0.15
  -5   3   1   25.12    0.81
  -5   3   1   24.57    0.88
  -5   3   1   24.38    0.85
  -5   3   1   23.09    0.86
   5  -3  -1   23.44    0.80
   5  -3  -1   23.87    0.74
   5  -3  -1   23.13    0.79
  -5   4   1  346.85    9.04
  -5   4   1  358.62    8.95
  -5   4   1  363.14    9.00
  -5   4   1  354.90    9.08
   5  -4  -1  365.58    8.94
   5  -4  -1  343.27    8.86
   5  -4  -1  351.56    9.00
   5  -4  -1  358.71    8.90
  -5   5   1   52.61    1.53
  -5   5   1   55.73    1.50
  -5   5   1   52.91    1.57
  -5   5   1   51.42    1.64
   5  -5  -1   50.00    1.61
   5  -5  -1   54.94    1.46
   5  -5  -1   55.51    1.37
  -5   6   1   15.70    0.69
  -5   6   1   15.54    0.55
  -5   6   1   15.13    0.62
  -5   6   1   15.50    0.60
   5  -6  -1   16.05    0.51
   5  -6  -1   16.22    0.77
  -5   7   1    0.67    0.23
  -5   7   1    1.04    0.21
  -5   7   1    0.83    0.20
  -5   8   1    0.94    0.20
  -5   8   1    0.66    0.20
  -5   8   1    0.68    0.22
  -5   9   1   48.70    1.48
  -5   9   1   48.54    1.46
  -5   9   1   47.37    1.43
  -5  10   1    6.87    0.48
  -5  10   1    7.83    0.51
  -5  10   1    7.17    0.47
  -5  11   1    0.13    0.25
  -5  11   1    0.10    0.25
  -5  11   1    0.32    0.26
  -5  12   1   18.23    0.80
  -5  12   1   17.94    0.87
  -5  12   1   18.64    0.83
  -5  13   1   13.01    0.75
   4  11  -1    4.10    0.85
   4  11  -1    5.13    0.79
   4  10  -1   -0.02    0.54
   4  10  -1    0.07    0.48
   4  10  -1    0.00    0.50
   4   9  -1    2.34    0.52
   4   9  -1    2.06    0.54
   4   9  -1    2.08    0.66
   4   9  -1    3.59    0.62
   4   8  -1   21.91    1.25
   4   8  -1   22.13    1.08
   4   8  -1   23.13    1.15
   4   8  -1   21.67    1.05
   4   7  -1   11.92    0.81
   4   7  -1   10.64    0.87
   4   7  -1   11.73    0.74
   4   7  -1   11.29    0.76
  -4  -6   1   43.00    1.44
   4   6  -1   39.49    1.42
   4   6  -1   40.00    1.40
   4   6  -1   39.86    1.58
   4   6  -1   43.10    1.53
  -4  -5   1    1.16    0.27
  -4  -5   1    2.00    0.34
   4   5  -1    1.92    0.34
   4   5  -1    1.15    0.34
   4   5  -1    0.87    0.29
   4   5  -1    1.58    0.39
  -4  -4   1   44.34    1.41
  -4  -4   1   41.50    1.36
   4   4  -1   41.80    1.49
   4   4  -1   43.63    1.39
   4   4  -1   44.78    1.48
   4   4  -1   43.39    1.41
  -4  -3   1   14.45    0.65
  -4  -3   1   13.06    0.61
   4   3  -1   12.96    0.62
   4   3  -1   13.08    0.65
   4   3  -1   14.59    0.69
   4   3  -1   13.39    0.74
  -4  -2   1    9.03    0.48
  -4  -2   1    8.48    0.49
   4   2  -1    9.36    0.49
   4   2  -1   10.09    0.51
   4   2  -1    9.28    0.54
  -4  -1   1   21.34    0.80
  -4  -1   1   22.93    0.83
   4   1  -1   21.90    0.86
   4   1  -1   23.54    0.83
   4   1  -1   23.16    0.80
  -4   0   1    1.87    0.24
  -4   0   1    1.34    0.22
   4   0  -1    1.60    0.22
   4   0  -1    1.59    0.22
   4   0  -1    1.73    0.24
  -4   1   1   29.97    1.01
  -4   1   1   32.63    1.03
  -4   1   1   31.57    1.04
  -4   1   1   32.44    1.05
   4  -1  -1   34.52    1.00
   4  -1  -1   31.07    1.01
   4  -1  -1   32.24    1.03
  -4   2   1    9.89    0.45
  -4   2   1    9.57    0.47
  -4   2   1   10.43    0.47
  -4   2   1   10.12    0.42
   4  -2  -1   10.53    0.27
   4  -2  -1    9.47    0.44
   4  -2  -1   10.48    0.40
   4  -2  -1    9.45    0.44
   4  -2  -1   10.71    0.41
  -4   3   1  272.92    7.24
  -4   3   1  284.73    7.24
  -4   3   1  284.54    7.15
  -4   3   1  280.46    7.19
   4  -3  -1  290.36    7.18
   4  -3  -1  295.05    7.10
   4  -3  -1  273.18    7.16
   4  -3  -1  290.78    7.15
  -4   4   1    5.04    0.29
  -4   4   1    4.70    0.31
  -4   4   1    5.03    0.25
  -4   4   1    4.61    0.36
   4  -4  -1    5.28    0.20
   4  -4  -1    5.32    0.25
   4  -4  -1    5.02    0.23
   4  -4  -1    4.92    0.33
  -4   5   1    6.64    0.34
  -4   5   1    6.81    0.33
  -4   5   1    6.89    0.41
  -4   5   1    7.09    0.30
   4  -5  -1    7.30    0.47
   4  -5  -1    6.77    0.28
  -4   6   1  366.04    9.09
  -4   6   1  354.98    9.01
  -4   6   1  360.21    8.97
  -4   6   1  352.06    9.00
   4  -6  -1  357.75    8.93
  -4   7   1   11.78    0.49
  -4   7   1   11.62    0.50
  -4   7   1   11.05    0.44
  -4   7   1   11.80    0.48
  -4   7   1   11.53    0.52
  -4   8   1   11.84    0.51
  -4   8   1   11.38    0.52
  -4   8   1   11.84    0.53
  -4   9   1    1.22    0.25
  -4   9   1    1.32    0.24
  -4   9   1    0.99    0.24
  -4  10   1   16.32    0.69
  -4  10   1   16.09    0.70
  -4  10   1   16.01    0.72
  -4  11   1   66.52    1.97
  -4  11   1   66.39    1.99
  -4  11   1   69.23    2.06
  -4  12   1    1.66    0.36
  -4  12   1    1.52    0.35
  -4  12   1    1.17    0.37
  -4  13   1    7.20    0.60
   3  12  -1    1.76    0.64
   3  11  -1    3.34    0.68
   3  11  -1    5.53    0.73
   3  11  -1    4.11    0.85
   3  10  -1    0.10    0.41
   3  10  -1   -0.54    0.47
   3  10  -1    0.26    0.45
   3  10  -1   -0.68    0.40
   3   9  -1   25.80    1.22
   3   9  -1   24.05    1.13
   3   9  -1   23.37    1.09
   3   9  -1   25.00    1.31
   3   8  -1   10.33    0.72
   3   8  -1   11.68    0.70
   3   8  -1   10.56    0.82
   3   8  -1   10.56    0.78
   3   7  -1    3.77    0.52
   3   7  -1    3.84    0.43
   3   7  -1    3.04    0.45
   3   7  -1    2.67    0.41
  -3  -6   1   34.97    1.20
   3   6  -1   34.46    1.18
   3   6  -1   35.36    1.33
   3   6  -1   35.10    1.20
   3   6  -1   33.55    1.26
  -3  -5   1   21.69    0.84
  -3  -5   1   21.73    0.78
   3   5  -1   20.92    0.93
   3   5  -1   21.66    0.85
   3   5  -1   22.77    0.86
   3   5  -1   23.87    0.93
   3   5  -1   21.90    0.83
  -3  -4   1  248.74    6.46
  -3  -4   1  255.59    6.50
   3   4  -1  256.08    6.52
   3   4  -1  247.33    6.59
   3   4  -1  254.72    6.57
   3   4  -1  250.61    6.51
   3   4  -1  253.71    6.48
  -3  -3   1    1.04    0.20
  -3  -3   1    1.23    0.20
   3   3  -1    1.43    0.26
   3   3  -1    1.23    0.21
   3   3  -1    0.87    0.21
   3   3  -1    1.14    0.21
   3   3  -1    1.23    0.21
  -3  -2   1   53.38    1.49
  -3  -2   1   51.14    1.47
   3   2  -1   52.66    1.50
   3   2  -1   51.06    1.53
   3   2  -1   48.01    1.51
   3   2  -1   50.57    1.46
   3   2  -1   50.16    1.47
  -3  -1   1   23.50    0.80
  -3  -1   1   23.51    0.79
  -3  -1   1   24.57    0.80
   3   1  -1   23.62    0.77
   3   1  -1   23.97    0.79
   3   1  -1   24.48    0.82
  -3   0   1    5.54    0.29
  -3   0   1    5.41    0.33
  -3   0   1    5.44    0.32
   3   0  -1    5.56    0.31
   3   0  -1    5.80    0.33
   3   0  -1    6.17    0.32
   3   0  -1    5.85    0.33
  -3   1   1    0.40    0.13
  -3   1   1    0.40    0.12
  -3   1   1    0.24    0.14
  -3   1   1    0.34    0.13
   3  -1  -1    0.41    0.11
   3  -1  -1    0.23    0.10
   3  -1  -1    0.30    0.13
   3  -1  -1    0.50    0.14
  -3   2   1  478.30   11.37
  -3   2   1  434.92   11.38
  -3   2   1  444.47   11.49
  -3   2   1  454.71   11.37
  -3   2   1  449.02   11.43
   3  -2  -1  457.75   11.53
   3  -2  -1  469.30   11.32
   3  -2  -1  444.29   11.39
   3  -2  -1  452.36   11.42
  -3   3   1    5.96    0.34
  -3   3   1    6.57    0.26
  -3   3   1    7.55    0.32
  -3   3   1    6.18    0.28
  -3   3   1    6.29    0.31
   3  -3  -1    6.80    0.29
   3  -3  -1    6.89    0.33
   3  -3  -1    6.74    0.26
   3  -3  -1    6.95    0.27
  -3   4   1    0.19    0.07
  -3   4   1    0.10    0.12
  -3   4   1    0.20    0.11
  -3   4   1    0.14    0.09
  -3   4   1    0.29    0.10
   3  -4  -1   -0.06    0.15
   3  -4  -1    0.22    0.05
   3  -4  -1    0.05    0.05
   3  -4  -1    0.06    0.07
  -3   5   1   75.94    1.98
  -3   5   1   74.31    2.01
  -3   5   1   78.66    2.02
  -3   5   1   75.60    2.06
   3  -5  -1   75.77    1.97
  -3   6   1   14.68    0.55
  -3   6   1   16.16    0.59
  -3   6   1   16.13    0.52
  -3   6   1   15.95    0.56
   3  -6  -1   16.53    0.49
  -3   7   1   39.53    1.18
  -3   7   1   41.36    1.22
  -3   7   1   39.80    1.20
  -3   7   1   41.20    1.16
  -3   7   1   41.77    1.19
  -3   8   1   11.23    0.51
  -3   8   1   11.34    0.52
  -3   8   1   11.31    0.51
  -3   9   1    0.22    0.21
  -3   9   1    0.74    0.23
  -3   9   1    0.45    0.21
  -3  10   1    9.72    0.56
  -3  10   1   10.09    0.59
  -3  10   1    9.87    0.54
  -3  11   1   22.77    0.93
  -3  11   1   23.72    0.93
  -3  12   1    1.04    0.38
  -3  12   1    0.94    0.56
  -3  12   1    0.44    0.33
  -3  12   1   -0.12    0.31
  -3  13   1   20.64    1.37
  -3  13   1   20.76    0.99
   2  12  -1    2.00    0.72
   2  12  -1    2.73    0.59
   2  11  -1   -0.36    0.54
   2  11  -1    0.52    0.42
   2  11  -1   -0.32    0.39
   2  11  -1   -0.27    0.41
   2  10  -1   -0.21    0.34
   2  10  -1    0.04    0.38
   2  10  -1   -0.35    0.48
   2  10  -1    0.06    0.37
   2   9  -1    1.65    0.38
   2   9  -1    1.57    0.49
   2   9  -1    2.23    0.45
   2   9  -1    1.77    0.40
   2   8  -1    3.37    0.42
   2   8  -1    2.76    0.48
   2   8  -1    2.83    0.38
   2   8  -1    2.76    0.42
  -2  -7   1    6.05    0.46
   2   7  -1    5.01    0.43
   2   7  -1    5.64    0.50
   2   7  -1    5.34    0.45
   2   7  -1    5.79    0.58
  -2  -6   1    1.61    0.26
  -2  -6   1    1.53    0.19
   2   6  -1    1.56    0.28
   2   6  -1    1.40    0.35
   2   6  -1    1.34    0.26
   2   6  -1    1.44    0.27
   2   6  -1    1.86    0.31
  -2  -5   1   28.90    0.90
  -2  -5   1   30.23    0.98
   2   5  -1   29.49    0.96
   2   5  -1   29.45    1.06
   2   5  -1   29.46    1.03
   2   5  -1   29.68    0.99
   2   5  -1   30.04    0.98
  -2  -4   1    5.26    0.29
  -2  -4   1    5.29    0.32
   2   4  -1    5.03    0.37
   2   4  -1    5.53    0.33
   2   4  -1    5.64    0.34
   2   4  -1    5.78    0.42
   2   4  -1    4.99    0.32
  -2  -3   1    1.83    0.18
  -2  -3   1    2.22    0.23
   2   3  -1    1.78    0.23
   2   3  -1    2.04    0.21
   2   3  -1    2.26    0.22
   2   3  -1    2.10    0.25
   2   3  -1    2.37    0.22
  -2  -2   1  563.16   14.04
  -2  -2   1  529.07   14.02
  -2  -2   1  585.00   14.13
   2   2  -1  571.78   14.31
   2   2  -1  586.77   14.23
   2   2  -1  559.71   14.19
   2   2  -1  538.34   14.07
   2   2  -1  569.67   14.01
  -2  -1   1    1.74    0.15
  -2  -1   1    2.00    0.20
  -2  -1   1    2.15    0.19
   2   1  -1    1.67    0.17
   2   1  -1    2.49    0.20
   2   1  -1    1.94    0.20
   2   1  -1    2.01    0.21
   2   1  -1    2.52    0.19
  -2   0   1    3.15    0.23
  -2   0   1    3.47    0.24
  -2   0   1    3.03    0.19
  -2   0   1    3.61    0.22
   2   0  -1    3.05    0.21
   2   0  -1    3.28    0.22
   2   0  -1    3.15    0.23
   2   0  -1    3.20    0.24
  -2   1   1    1.69    0.18
  -2   1   1    1.71    0.16
  -2   1   1    1.60    0.16
  -2   1   1    1.58    0.13
  -2   1   1    1.74    0.15
   2  -1  -1    1.37    0.16
   2  -1  -1    1.65    0.11
   2  -1  -1    1.79    0.16
   2  -1  -1    1.44    0.12
  -2   2   1   15.39    0.42
  -2   2   1   13.92    0.46
  -2   2   1   15.09    0.44
  -2   2   1   13.66    0.43
  -2   2   1   13.97    0.50
  -2   2   1   15.66    0.45
   2  -2  -1   14.44    0.46
   2  -2  -1   15.27    0.43
   2  -2  -1   11.15    0.45
   2  -2  -1   13.66    0.41
  -2   3   1    4.44    0.22
  -2   3   1    5.30    0.21
  -2   3   1    5.10    0.20
  -2   3   1    5.08    0.25
  -2   3   1    4.80    0.21
   2  -3  -1    5.17    0.18
   2  -3  -1    5.31    0.20
   2  -3  -1    5.06    0.18
   2  -3  -1    4.87    0.23
  -2   4   1    2.04    0.16
  -2   4   1    1.86    0.15
  -2   4   1    1.83    0.13
  -2   4   1    1.87    0.16
  -2   4   1    2.01    0.17
  -2   4   1    2.06    0.15
   2  -4  -1    1.82    0.09
   2  -4  -1    1.98    0.12
   2  -4  -1    2.22    0.14
  -2   5   1   31.94    0.91
  -2   5   1   29.85    0.90
  -2   5   1   31.33    0.93
  -2   5   1   32.55    0.88
  -2   5   1   30.49    0.90
   2  -5  -1   31.14    0.87
  -2   6   1   24.88    0.78
  -2   6   1   26.13    0.78
  -2   6   1   24.83    0.79
  -2   6   1   24.07    0.78
  -2   6   1   24.00    0.74
   2  -6  -1   25.15    0.73
  -2   7   1   47.79    1.43
  -2   7   1   50.20    1.39
  -2   7   1   49.98    1.42
  -2   7   1   49.36    1.44
  -2   7   1   49.87    1.41
   2  -7  -1   49.23    1.35
  -2   8   1  127.47    3.45
  -2   8   1  132.26    3.46
  -2   8   1  132.66    3.50
  -2   9   1    0.09    0.21
  -2   9   1   -0.13    0.21
  -2   9   1    0.08    0.21
  -2  10   1    1.78    0.32
  -2  10   1    1.58    0.34
  -2  10   1    2.04    0.32
  -2  11   1    2.73    0.39
  -2  11   1    2.59    0.42
  -2  11   1    1.75    0.56
  -2  11   1    2.79    0.40
  -2  12   1    5.22    0.77
  -2  12   1    4.64    0.57
  -2  12   1    5.35    0.53
  -2  12   1    5.48    0.53
  -2  13   1    0.25    0.39
  -2  13   1   -0.05    0.57
  -2  13   1   -0.19    0.57
   1  13  -1    1.16    0.54
   1  12  -1    1.03    0.65
   1  12  -1    2.21    0.50
   1  12  -1    1.64    0.51
   1  11  -1    3.52    0.54
   1  11  -1    4.01    0.53
   1  11  -1    4.40    0.54
   1  11  -1    3.12    0.66
   1  10  -1   -0.40    0.30
   1  10  -1    0.12    0.31
   1  10  -1    0.24    0.45
   1  10  -1   -0.07    0.32
   1   9  -1    0.03    0.27
   1   9  -1    0.23    0.38
   1   9  -1    0.06    0.28
   1   9  -1    0.19    0.28
   1   8  -1    1.02    0.29
   1   8  -1    1.68    0.29
   1   8  -1    1.73    0.42
   1   8  -1    1.05    0.28
  -1  -7   1   56.49    1.64
   1   7  -1   54.88    1.64
   1   7  -1   56.50    1.72
   1   7  -1   57.30    1.82
   1   7  -1   56.43    1.66
  -1  -6   1   10.02    0.46
   1   6  -1    9.94    0.48
   1   6  -1    9.65    0.51
   1   6  -1    9.03    0.58
   1   6  -1   10.03    0.49
   1   6  -1    9.99    0.47
  -1  -5   1   11.57    0.47
  -1  -5   1   11.51    0.39
   1   5  -1   11.05    0.51
   1   5  -1   11.24    0.47
   1   5  -1   12.11    0.47
   1   5  -1   10.98    0.47
   1   5  -1   10.89    0.56
  -1  -4   1  115.08    2.86
  -1  -4   1  109.16    2.80
   1   4  -1  111.22    2.94
   1   4  -1  107.13    2.85
   1   4  -1  106.59    2.85
   1   4  -1  109.19    2.84
   1   4  -1  107.50    2.90
  -1  -3   1   15.74    0.49
  -1  -3   1   15.53    0.52
   1   3  -1   15.67    0.54
   1   3  -1   15.67    0.50
   1   3  -1   15.67    0.52
   1   3  -1   16.07    0.57
   1   3  -1   16.35    0.52
  -1  -2   1   33.45    0.92
  -1  -2   1   35.62    0.97
  -1  -2   1   31.04    0.93
  -1  -2   1   33.38    0.87
   1   2  -1   32.07    0.89
   1   2  -1   31.12    0.93
   1   2  -1   32.74    0.91
   1   2  -1   33.14    0.90
   1   2  -1   31.92    0.93
   1   2  -1   31.77    0.90
  -1  -1   1    0.19    0.06
  -1  -1   1    0.27    0.07
  -1  -1   1    0.22    0.09
  -1  -1   1    0.27    0.05
  -1  -1   1    0.28    0.08
   1   1  -1    0.26    0.09
   1   1  -1    0.27    0.08
   1   1  -1    0.38    0.08
   1   1  -1    0.32    0.07
   1   1  -1    0.21    0.07
   1   1  -1    0.37    0.07
  -1   0   1  105.36    2.64
  -1   0   1  108.65    2.64
  -1   0   1  107.87    2.63
  -1   0   1  105.85    2.65
  -1   0   1   99.15    2.66
   1   0  -1  103.15    2.63
   1   0  -1  107.96    2.64
   1   0  -1  105.24    2.64
   1   0  -1  101.30    2.65
   1   0  -1   96.88    2.66
  -1   1   1   16.45    0.45
  -1   1   1   15.79    0.45
  -1   1   1   15.95    0.44
  -1   1   1   16.82    0.45
  -1   1   1   16.05    0.48
  -1   1   1   16.40    0.46
   1  -1  -1   16.49    0.44
   1  -1  -1   16.40    0.46
   1  -1  -1   17.33    0.45
   1  -1  -1   15.62    0.48
   1  -1  -1   15.54    0.45
  -1   2   1    3.75    0.17
  -1   2   1    4.08    0.17
  -1   2   1    4.00    0.18
  -1   2   1    3.97    0.15
  -1   2   1    4.31    0.17
  -1   2   1    4.08    0.19
   1  -2  -1    3.97    0.16
   1  -2  -1    4.29    0.19
   1  -2  -1    4.32    0.17
  -1   3   1  362.49    9.37
  -1   3   1  366.10    9.28
  -1   3   1  354.61    9.27
  -1   3   1  367.60    9.36
  -1   3   1  389.50    9.18
  -1   3   1  366.64    9.41
   1  -3  -1  374.88    9.20
   1  -3  -1  376.87    9.24
   1  -3  -1  362.16    9.19
  -1   4   1   27.39    0.81
  -1   4   1   28.79    0.81
  -1   4   1   28.35    0.81
  -1   4   1   28.19    0.82
  -1   4   1   28.95    0.79
   1  -4  -1   28.39    0.79
   1  -4  -1   27.66    0.80
  -1   5   1    1.72    0.17
  -1   5   1    2.00    0.19
  -1   5   1    1.40    0.17
  -1   5   1    1.55    0.17
  -1   5   1    2.37    0.18
   1  -5  -1    1.82    0.16
   1  -5  -1    1.59    0.14
  -1   6   1   22.65    0.71
  -1   6   1   21.17    0.72
  -1   6   1   21.62    0.74
  -1   6   1   21.40    0.73
  -1   6   1   22.33    0.75
   1  -6  -1   22.39    0.69
  -1   7   1   42.91    1.29
  -1   7   1   42.86    1.27
  -1   7   1   41.85    1.26
  -1   7   1   41.26    1.29
   1  -7  -1   43.21    1.22
  -1   8   1    0.16    0.21
  -1   8   1    0.47    0.21
  -1   8   1    0.68    0.21
  -1   9   1   29.05    1.04
  -1   9   1   30.62    1.10
  -1   9   1   30.72    1.30
  -1   9   1   28.69    1.04
  -1  10   1   16.66    0.78
  -1  10   1   16.98    0.77
  -1  10   1   15.51    1.01
  -1  10   1   16.31    0.83
  -1  11   1    0.13    0.31
  -1  11   1    0.23    0.33
  -1  11   1    0.03    0.46
  -1  11   1    0.34    0.35
  -1  12   1    3.07    0.49
  -1  12   1    3.03    0.49
  -1  12   1    2.86    0.71
  -1  12   1    2.34    0.53
  -1  13   1    3.40    0.55
  -1  13   1    2.33    0.71
   0  13  -1    8.96    1.00
   0  12  -1   34.88    1.35
   0  12  -1   35.84    1.36
   0  12  -1   31.25    1.62
   0  11  -1    3.26    0.45
   0  11  -1    3.56    0.49
   0  11  -1    4.83    0.71
   0  11  -1    3.87    0.50
   0  10  -1   21.78    0.95
   0  10  -1   19.28    0.86
   0  10  -1   22.13    1.14
   0  10  -1   20.93    0.90
   0   9  -1    5.22    0.58
   0   9  -1    4.67    0.45
   0   9  -1    4.64    0.42
   0   9  -1    5.37    0.43
   0   8  -1    7.05    0.45
   0   8  -1    7.32    0.48
   0   8  -1    6.38    0.56
   0   8  -1    7.56    0.44
   0  -7   1   10.26    0.45
   0   7  -1    9.85    0.47
   0   7  -1   10.40    0.47
   0   7  -1   10.29    0.49
   0   7  -1   10.75    0.63
   0   7  -1   10.00    0.50
   0  -6   1   17.40    0.58
   0   6  -1   16.63    0.63
   0   6  -1   16.74    0.58
   0   6  -1   17.13    0.61
   0   6  -1   16.69    0.60
   0   6  -1   17.78    0.75
   0  -5   1    0.10    0.10
   0   5  -1    0.09    0.10
   0   5  -1    0.34    0.12
   0   5  -1    0.00    0.12
   0   5  -1    0.29    0.11
   0  -4   1    0.52    0.10
   0   4  -1    0.59    0.10
   0   4  -1    0.67    0.10
   0   4  -1    0.67    0.12
   0   4  -1    0.71    0.11
   0   4  -1    0.67    0.11
   0  -3   1   48.30    1.24
   0   3  -1   48.94    1.24
   0   3  -1   46.82    1.23
   0   3  -1   47.26    1.22
   0   3  -1   43.86    1.25
   0   3  -1   46.69    1.23
   0  -2   1    8.24    0.23
   0   2  -1    8.22    0.25
   0   2  -1    7.96    0.34
   0   2  -1    7.79    0.23
   0   2  -1    7.55    0.26
   0   2  -1    7.70    0.23
   0   2  -1    7.63    0.24
   0  -1   1   21.08    0.52
   0  -1   1   21.25    0.57
   0   1  -1   20.61    0.52
   0   1  -1   17.73    0.56
   0   1  -1   20.40    0.53
   0   0   1    0.00    0.01
   0   0   1   -0.01    0.01
   0   0   1    0.00    0.01
   0   0   1   -0.01    0.01
   0   0   1    0.00    0.01
   0   0   1   -0.01    0.01
   0   0   1    0.00    0.01
   0   0   1    0.01    0.01
   0   0  -1    0.01    0.01
   0   0  -1    0.00    0.01
   0   0  -1    0.00    0.01
   0   0  -1    0.00    0.01
   0   0  -1    0.00    0.01
   0   0  -1    0.00    0.01
   0   0  -1    0.00    0.01
   0   0  -1    0.00    0.01
   0   1   1    0.21    0.05
   0   1   1    0.23    0.04
   0   1   1    0.09    0.04
   0   1   1    0.09    0.04
   0   1   1    0.13    0.04
   0   1   1    0.09    0.04
   0  -1  -1    0.10    0.04
   0  -1  -1    0.09    0.04
   0  -1  -1    0.37    0.05
   0  -1  -1    0.10    0.04
   0  -1  -1    0.09    0.04
   0  -1  -1    0.09    0.04
   0   2   1   10.89    0.35
   0   2   1   11.37    0.35
   0   2   1   10.15    0.35
   0   2   1   10.63    0.36
   0   2   1   10.68    0.34
   0   2   1   10.55    0.35
   0  -2  -1   11.24    0.35
   0  -2  -1   11.61    0.34
   0  -2  -1   10.72    0.35
   0   3   1   80.79    2.06
   0   3   1   77.73    2.04
   0   3   1   80.66    2.07
   0   3   1   79.15    2.07
   0   3   1   79.91    2.05
   0  -3  -1   82.97    2.05
   0  -3  -1   78.79    2.05
   0  -3  -1   72.14    2.05
   0   4   1    3.53    0.25
   0   4   1    3.29    0.23
   0   4   1    3.55    0.22
   0   4   1    3.91    0.24
   0   4   1    3.86    0.21
   0  -4  -1    3.62    0.21
   0  -4  -1    3.15    0.20
   0   5   1  190.58    4.93
   0   5   1  191.65    5.08
   0   5   1  192.55    4.97
   0   5   1  193.28    4.96
   0   5   1  192.46    4.94
   0   5   1  197.98    4.93
   0  -5  -1  191.09    4.90
   0  -5  -1  196.42    4.93
   0   6   1    7.83    0.40
   0   6   1    8.38    0.44
   0   6   1    8.32    0.45
   0   6   1    8.65    0.55
   0   6   1    7.68    0.38
   0   6   1    6.76    0.40
   0  -6  -1    7.80    0.38
   0  -6  -1    7.90    0.34
   0   7   1    1.65    0.26
   0   7   1    2.39    0.41
   0   7   1    1.96    0.29
   0   7   1    1.73    0.25
   0  -7  -1    2.16    0.25
   0   8   1    9.87    0.54
   0   8   1    9.51    0.58
   0   8   1    9.46    0.53
   0   8   1   10.74    0.74
   0   9   1    1.68    0.33
   0   9   1    1.96    0.36
   0   9   1    1.83    0.45
   0   9   1    1.79    0.34
   0  10   1   52.83    2.01
   0  10   1   52.14    1.72
   0  10   1   53.73    1.73
   0  10   1   53.91    1.80
   0  11   1    1.83    0.43
   0  11   1    2.53    0.47
   0  11   1    1.64    0.46
   0  11   1    2.05    0.60
   0  12   1   16.97    0.99
   0  12   1   17.73    1.22
   0  12   1   16.93    0.98
   0  13   1   22.04    1.18
  -1  13  -1    4.07    0.78
  -1  13  -1    3.96    0.61
  -1  12  -1   23.13    0.99
  -1  12  -1   22.05    1.05
  -1  12  -1   21.15    1.28
  -1  12  -1   21.93    1.01
  -1  11  -1    0.44    0.31
  -1  11  -1    0.27    0.46
  -1  11  -1   -0.09    0.27
  -1  11  -1    0.12    0.31
  -1  10  -1   63.37    2.14
  -1  10  -1   62.15    1.84
  -1  10  -1   61.21    1.90
  -1  10  -1   61.68    1.84
  -1   9  -1   73.30    2.09
  -1   9  -1   76.98    2.16
  -1   9  -1   73.79    2.09
  -1   9  -1   73.59    2.34
  -1   8  -1   43.08    1.27
  -1   8  -1   44.01    1.32
  -1   8  -1   42.25    1.27
  -1   7  -1   10.00    0.46
  -1   7  -1   11.11    0.45
  -1   7  -1   10.66    0.42
  -1   7  -1   10.87    0.44
  -1   7  -1   10.37    0.45
   1  -6   1    8.14    0.30
  -1   6  -1    7.30    0.33
  -1   6  -1    7.94    0.34
  -1   6  -1    8.14    0.33
  -1   6  -1    8.07    0.36
  -1   6  -1    7.90    0.33
   1  -5   1  146.91    3.63
  -1   5  -1  145.92    3.65
  -1   5  -1  145.37    3.66
  -1   5  -1  142.56    3.66
  -1   5  -1  144.06    3.66
  -1   5  -1  140.90    3.64
   1  -4   1   16.94    0.46
  -1   4  -1   16.97    0.49
  -1   4  -1   16.69    0.47
  -1   4  -1   17.59    0.49
  -1   4  -1   16.65    0.49
  -1   4  -1   17.40    0.48
   1  -3   1    8.39    0.42
  -1   3  -1    9.06    0.26
  -1   3  -1    8.97    0.26
   1  -2   1  147.35    3.86
  -1   2  -1  156.11    3.86
   1  -1   1    0.94    0.05
   1  -1   1    0.85    0.09
  -1   1  -1    1.02    0.09
  -1   1  -1    0.98    0.05
  -1   1  -1    1.07    0.07
  -1   1  -1    0.86    0.04
  -1   1  -1    0.95    0.06
  -1   1  -1    0.88    0.05
  -1   1  -1    0.77    0.05
  -1   1  -1    1.00    0.06
   1   0   1    7.37    0.27
   1   0   1    7.76    0.24
   1   0   1    7.42    0.22
   1   0   1    7.71    0.23
   1   0   1    6.64    0.24
   1   0   1    7.59    0.24
   1   0   1    6.81    0.23
  -1   0  -1    7.44    0.23
  -1   0  -1    6.89    0.23
  -1   0  -1    7.08    0.23
  -1   0  -1    7.10    0.23
  -1   0  -1    7.10    0.24
  -1   0  -1    7.06    0.26
   1   1   1   24.04    0.69
   1   1   1   23.13    0.70
   1   1   1   23.70    0.68
   1   1   1   23.31    0.67
   1   1   1   24.00    0.69
   1   1   1   24.75    0.73
  -1  -1  -1   25.01    0.70
  -1  -1  -1   27.14    0.73
  -1  -1  -1   24.44    0.70
  -1  -1  -1   25.62    0.69
  -1  -1  -1   23.80    0.68
   1   2   1    5.31    0.29
   1   2   1    3.61    0.20
   1   2   1    3.45    0.21
   1   2   1    3.48    0.20
   1   2   1    3.84    0.19
  -1  -2  -1    3.80    0.21
  -1  -2  -1    3.45    0.21
  -1  -2  -1    3.29    0.20
   1   3   1    2.31    0.18
   1   3   1    2.22    0.19
   1   3   1    2.35    0.21
   1   3   1    2.62    0.26
   1   3   1    2.30    0.20
   1   3   1    2.70    0.21
  -1  -3  -1    2.69    0.20
  -1  -3  -1    3.06    0.20
   1   4   1    2.84    0.26
   1   4   1    3.44    0.24
   1   4   1    3.37    0.25
   1   4   1    3.79    0.28
   1   4   1    2.79    0.25
   1   4   1    3.91    0.33
  -1  -4  -1    3.27    0.23
   1   5   1   12.11    0.51
   1   5   1   10.90    0.49
   1   5   1   11.44    0.48
   1   5   1   11.30    0.61
   1   5   1   11.22    0.52
   1   5   1   10.58    0.50
  -1  -5  -1   11.23    0.48
  -1  -5  -1   11.13    0.45
   1   6   1    2.10    0.28
   1   6   1    2.56    0.39
   1   6   1    2.19    0.27
   1   6   1    2.39    0.29
   1   6   1    2.51    0.31
  -1  -6  -1    2.43    0.23
  -1  -6  -1    2.28    0.27
   1   7   1   77.43    2.37
   1   7   1   74.92    2.19
   1   7   1   78.61    2.25
   1   7   1   74.84    2.18
  -1  -7  -1   76.45    2.16
   1   8   1   53.26    1.66
   1   8   1   51.91    1.70
   1   8   1   51.67    1.83
   1   8   1   53.75    1.65
   1   9   1   18.61    0.88
   1   9   1   19.27    0.88
   1   9   1   19.83    0.95
   1   9   1   19.26    1.05
   1  10   1   10.14    0.72
   1  10   1    9.64    0.91
   1  10   1    9.20    0.70
   1  10   1   10.58    0.80
   1  11   1    0.49    0.40
   1  11   1    0.60    0.43
   1  11   1    0.66    0.57
   1  11   1    0.14    0.42
   1  12   1    9.46    1.06
   1  12   1   10.56    0.87
   1  13   1    1.78    0.57
  -2  13  -1    0.14    0.49
  -2  13  -1    0.58    0.35
  -2  12  -1    3.39    0.42
  -2  12  -1    3.28    0.43
  -2  12  -1    3.33    0.46
  -2  12  -1    3.30    0.64
  -2  11  -1    4.84    0.47
  -2  11  -1    4.18    0.63
  -2  11  -1    4.75    0.43
  -2  11  -1    5.86    0.45
  -2  10  -1    0.46    0.24
  -2  10  -1    0.18    0.22
  -2  10  -1   -0.17    0.21
  -2   9  -1    2.77    0.30
  -2   9  -1    2.52    0.27
  -2   9  -1    3.06    0.29
  -2   8  -1   67.92    1.93
  -2   8  -1   71.54    1.94
  -2   8  -1   71.75    1.91
  -2   8  -1   70.33    1.90
  -2   7  -1    3.07    0.21
  -2   7  -1    2.68    0.22
  -2   7  -1    2.96    0.22
  -2   7  -1    2.74    0.22
  -2   7  -1    2.58    0.20
  -2   7  -1    2.78    0.21
  -2   6  -1   31.48    0.86
  -2   6  -1   31.90    0.87
  -2   6  -1   30.41    0.87
  -2   6  -1   31.17    0.88
  -2   6  -1   31.25    0.87
  -2   6  -1   30.11    0.87
  -2   5  -1    4.46    0.19
  -2   5  -1    4.38    0.20
  -2   5  -1    3.94    0.18
  -2   5  -1    4.03    0.19
  -2   5  -1    4.03    0.17
   2  -4   1   17.01    0.64
  -2   4  -1   16.32    0.45
  -2   4  -1   15.81    0.42
  -2   4  -1   15.83    0.45
  -2   4  -1   15.63    0.42
   2  -3   1  101.33    2.66
  -2   3  -1   97.49    2.55
  -2   3  -1  102.18    2.53
  -2   3  -1  101.50    2.49
   2  -2   1    0.53    0.07
   2  -2   1    0.40    0.12
   2  -2   1    0.51    0.07
  -2   2  -1    0.52    0.06
  -2   2  -1    0.47    0.06
  -2   2  -1    0.38    0.12
  -2   2  -1    0.37    0.06
  -2   2  -1    0.42    0.08
  -2   2  -1    0.57    0.09
  -2   2  -1    0.35    0.07
   2  -1   1    1.45    0.10
   2  -1   1    1.19    0.12
   2  -1   1    1.22    0.12
   2  -1   1    1.49    0.10
   2  -1   1    1.52    0.13
  -2   1  -1    1.35    0.12
  -2   1  -1    1.13    0.11
  -2   1  -1    1.71    0.12
  -2   1  -1    1.10    0.13
  -2   1  -1    1.25    0.10
  -2   1  -1    1.02    0.11
   2   0   1   11.90    0.41
   2   0   1   12.10    0.43
   2   0   1   12.85    0.42
   2   0   1   11.94    0.41
  -2   0  -1   12.21    0.41
  -2   0  -1   12.51    0.42
  -2   0  -1   12.49    0.41
  -2   0  -1   11.82    0.43
   2   1   1   69.78    1.89
   2   1   1   69.39    1.93
   2   1   1   70.88    1.88
   2   1   1   68.72    1.86
   2   1   1   70.89    1.87
  -2  -1  -1   72.88    1.87
  -2  -1  -1   69.28    1.89
  -2  -1  -1   70.69    1.88
   2   2   1   79.58    2.14
   2   2   1   77.78    2.11
   2   2   1   80.67    2.13
   2   2   1   78.37    2.19
  -2  -2  -1   80.62    2.13
  -2  -2  -1   79.93    2.13
   2   3   1   39.72    1.27
   2   3   1   38.08    1.17
   2   3   1   41.17    1.20
   2   3   1   40.25    1.17
   2   3   1   37.65    1.20
  -2  -3  -1   38.93    1.17
  -2  -3  -1   42.33    1.18
   2   4   1  161.06    4.34
   2   4   1  173.58    4.38
   2   4   1  165.66    4.45
   2   4   1  165.41    4.33
   2   4   1  163.53    4.38
  -2  -4  -1  171.78    4.34
  -2  -4  -1  166.70    4.33
   2   5   1    5.26    0.41
   2   5   1    5.25    0.40
   2   5   1    5.81    0.44
   2   5   1    5.66    0.50
   2   5   1    4.79    0.37
  -2  -5  -1    5.53    0.38
   2   6   1    0.14    0.24
   2   6   1    0.39    0.26
   2   6   1    0.41    0.23
   2   6   1    0.56    0.32
  -2  -6  -1    0.62    0.21
  -2  -6  -1    0.49    0.20
   2   7   1   14.29    0.70
   2   7   1   14.16    0.70
   2   7   1   14.38    0.83
   2   7   1   13.45    0.74
  -2  -7  -1   12.14    0.64
   2   8   1   47.15    1.77
   2   8   1   45.83    1.56
   2   8   1   45.30    1.55
   2   8   1   46.25    1.62
   2   9   1    6.93    0.66
   2   9   1    6.78    0.59
   2   9   1    7.09    0.80
   2   9   1    6.49    0.61
   2  10   1   31.58    1.36
   2  10   1   36.58    1.49
   2  10   1   33.40    1.58
   2  10   1   32.47    1.34
   2  11   1    2.33    0.68
   2  11   1    2.23    0.53
   2  11   1    2.67    0.58
   2  12   1    3.05    0.63
  -3  14  -1    5.43    0.84
  -3  13  -1    2.56    0.67
  -3  13  -1    1.47    0.37
  -3  12  -1   44.42    1.46
  -3  12  -1   48.32    1.57
  -3  11  -1   13.98    0.63
  -3  11  -1   13.96    0.65
  -3  11  -1   13.95    0.69
  -3  10  -1    4.32    0.37
  -3  10  -1    5.62    0.39
  -3  10  -1    4.66    0.36
  -3   9  -1   20.12    0.72
  -3   9  -1   19.38    0.68
  -3   9  -1   20.07    0.69
  -3   8  -1   71.69    1.93
  -3   8  -1   70.41    1.91
  -3   8  -1   73.26    1.94
  -3   8  -1   69.50    1.90
  -3   7  -1  152.65    3.77
  -3   7  -1  145.13    3.75
  -3   7  -1  144.80    3.77
  -3   7  -1  145.46    3.77
  -3   7  -1  151.74    3.78
  -3   7  -1  148.63    3.80
  -3   6  -1   70.29    1.85
  -3   6  -1   72.45    1.82
  -3   6  -1   67.72    1.79
  -3   6  -1   68.11    1.81
  -3   6  -1   68.99    1.80
   3  -5   1   34.12    1.18
  -3   5  -1   33.54    0.93
  -3   5  -1   34.58    0.98
  -3   5  -1   34.87    0.92
  -3   5  -1   37.76    0.96
  -3   5  -1   35.45    0.96
   3  -4   1  241.95    6.38
   3  -4   1  256.24    6.16
  -3   4  -1  248.31    6.19
  -3   4  -1  256.05    6.23
  -3   4  -1  249.71    6.22
  -3   4  -1  245.07    6.19
  -3   4  -1  244.11    6.25
   3  -3   1    5.99    0.32
   3  -3   1    6.66    0.23
  -3   3  -1    6.05    0.24
  -3   3  -1    5.91    0.28
  -3   3  -1    6.58    0.28
  -3   3  -1    6.25    0.25
  -3   3  -1    6.49    0.24
  -3   3  -1    5.96    0.24
   3  -2   1    2.43    0.14
   3  -2   1    1.71    0.18
   3  -2   1    1.85    0.17
   3  -2   1    1.96    0.13
   3  -2   1    1.94    0.14
  -3   2  -1    1.84    0.17
  -3   2  -1    1.80    0.12
  -3   2  -1    2.00    0.18
  -3   2  -1    1.56    0.15
  -3   2  -1    1.58    0.17
  -3   2  -1    1.82    0.16
   3  -1   1  445.36   11.06
   3  -1   1  428.47   11.03
   3  -1   1  439.84   11.05
   3  -1   1  430.88   11.02
   3  -1   1  456.34   11.20
  -3   1  -1  443.37   11.04
  -3   1  -1  435.87   11.04
  -3   1  -1  451.33   11.24
  -3   1  -1  447.47   11.08
   3   0   1   49.71    1.40
   3   0   1   50.05    1.39
   3   0   1   50.19    1.40
  -3   0  -1   48.38    1.42
  -3   0  -1   51.32    1.40
   3   1   1    9.28    0.43
   3   1   1   10.48    0.44
   3   1   1    9.83    0.44
   3   1   1    9.68    0.51
   3   1   1   10.44    0.43
  -3  -1  -1    9.66    0.42
  -3  -1  -1    9.94    0.45
  -3  -1  -1   10.24    0.44
   3   2   1   77.63    2.19
   3   2   1   74.92    2.07
   3   2   1   70.10    2.09
   3   2   1   79.09    2.09
   3   2   1   75.38    2.11
  -3  -2  -1   77.20    2.09
  -3  -2  -1   76.33    2.10
   3   3   1    8.78    0.45
   3   3   1    8.71    0.57
   3   3   1    9.04    0.48
   3   3   1    8.28    0.48
   3   3   1    9.63    0.47
  -3  -3  -1    9.48    0.46
  -3  -3  -1    8.59    0.45
   3   4   1   19.84    0.78
   3   4   1   19.06    0.75
   3   4   1   18.66    0.77
   3   4   1   19.92    0.89
   3   4   1   19.77    0.81
  -3  -4  -1   19.83    0.75
  -3  -4  -1   19.34    0.74
   3   5   1  107.41    3.17
   3   5   1  107.11    3.01
   3   5   1  114.43    3.11
   3   5   1  110.07    3.04
  -3  -5  -1  109.36    2.99
  -3  -5  -1  109.67    3.02
   3   6   1   65.05    1.99
   3   6   1   64.15    1.91
   3   6   1   60.43    2.06
   3   6   1   61.12    1.91
  -3  -6  -1   61.85    1.89
   3   7   1    4.16    0.47
   3   7   1    3.10    0.48
   3   7   1    3.03    0.43
   3   7   1    3.33    0.57
  -3  -7  -1    3.50    0.42
   3   8   1    0.21    0.36
   3   8   1   -0.03    0.35
   3   8   1    0.21    0.34
   3   8   1    0.57    0.47
   3   9   1   19.55    1.19
   3   9   1   20.43    1.05
   3   9   1   18.71    1.01
   3   9   1   19.84    1.09
   3  10   1   35.70    1.54
   3  10   1   32.54    1.64
   3  10   1   31.09    1.40
   3  10   1   30.71    1.43
   3  11   1    4.63    0.70
   3  11   1    4.78    0.92
  -4  14  -1    0.45    0.59
  -4  13  -1    2.58    0.48
  -4  13  -1    3.56    0.43
  -4  12  -1   17.98    0.83
  -4  12  -1   18.91    0.79
  -4  11  -1    3.93    0.38
  -4  11  -1    4.78    0.37
  -4  11  -1    4.24    0.37
  -4  10  -1    0.10    0.18
  -4  10  -1    0.44    0.19
  -4  10  -1    0.27    0.20
  -4   9  -1    7.95    0.39
  -4   9  -1    7.12    0.37
  -4   9  -1    7.60    0.41
  -4   8  -1    0.68    0.15
  -4   8  -1    0.48    0.16
  -4   8  -1    0.73    0.18
  -4   8  -1    0.77    0.16
  -4   7  -1    6.71    0.44
  -4   7  -1    7.24    0.38
  -4   7  -1    6.70    0.32
  -4   7  -1    7.02    0.29
  -4   7  -1    7.14    0.32
   4  -6   1   13.47    0.69
  -4   6  -1   14.27    0.45
  -4   6  -1   14.84    0.49
  -4   6  -1   13.69    0.46
  -4   6  -1   14.09    0.49
  -4   6  -1   14.03    0.55
   4  -5   1    3.05    0.33
   4  -5   1    2.88    0.12
  -4   5  -1    2.60    0.22
  -4   5  -1    2.54    0.19
  -4   5  -1    2.66    0.17
  -4   5  -1    2.99    0.23
  -4   5  -1    2.84    0.23
   4  -4   1    6.46    0.25
   4  -4   1    6.36    0.39
  -4   4  -1    6.18    0.32
  -4   4  -1    6.36    0.30
  -4   4  -1    5.94    0.30
  -4   4  -1    6.15    0.27
  -4   4  -1    6.31    0.26
  -4   4  -1    6.40    0.34
   4  -3   1   24.37    0.65
   4  -3   1   23.06    0.65
   4  -3   1   22.43    0.79
   4  -3   1   23.75    0.73
  -4   3  -1   23.95    0.76
  -4   3  -1   23.01    0.65
  -4   3  -1   23.50    0.73
  -4   3  -1   22.81    0.74
   4  -2   1    5.01    0.31
   4  -2   1    4.57    0.21
   4  -2   1    4.27    0.30
   4  -2   1    4.63    0.26
  -4   2  -1    4.24    0.27
  -4   2  -1    5.01    0.34
  -4   2  -1    4.58    0.29
  -4   2  -1    4.77    0.29
   4  -1   1   75.72    2.01
   4  -1   1   70.98    1.99
   4  -1   1   73.66    1.98
  -4   1  -1   71.80    2.04
  -4   1  -1   72.35    2.00
  -4   1  -1   72.84    2.01
  -4   1  -1   72.57    2.00
   4   0   1   32.67    1.06
   4   0   1   34.93    1.08
   4   0   1   33.10    1.05
  -4   0  -1   34.29    1.10
  -4   0  -1   36.39    1.08
  -4   0  -1   34.50    1.07
   4   1   1  299.66    7.59
   4   1   1  298.68    7.61
   4   1   1  295.30    7.62
  -4  -1  -1  306.65    7.61
  -4  -1  -1  289.40    7.63
   4   2   1    7.16    0.53
   4   2   1    7.15    0.43
   4   2   1    7.12    0.44
   4   2   1    6.82    0.44
  -4  -2  -1    6.87    0.43
  -4  -2  -1    7.03    0.45
   4   3   1   31.27    1.13
   4   3   1   32.73    1.24
   4   3   1   32.88    1.10
   4   3   1   30.59    1.07
  -4  -3  -1   32.37    1.10
  -4  -3  -1   30.39    1.08
   4   4   1   17.33    0.91
   4   4   1   16.90    0.74
   4   4   1   16.21    0.79
   4   4   1   17.32    0.75
  -4  -4  -1   16.08    0.73
  -4  -4  -1   15.64    0.72
   4   5   1    1.68    0.43
   4   5   1    1.86    0.35
   4   5   1    1.77    0.35
   4   5   1    2.22    0.39
  -4  -5  -1    1.99    0.32
   4   6   1   85.40    2.64
   4   6   1   89.19    2.62
   4   6   1   87.13    2.81
   4   6   1   91.49    2.73
  -4  -6  -1   92.72    2.64
   4   7   1    4.87    0.55
   4   7   1    5.54    0.57
   4   7   1    6.69    0.78
   4   7   1    6.29    0.64
  -4  -7  -1    6.03    0.56
   4   8   1   21.57    1.32
   4   8   1   21.03    1.11
   4   8   1   23.36    1.19
   4   8   1   20.50    1.07
   4   9   1   18.47    1.09
   4   9   1   17.20    1.09
   4   9   1   17.35    1.25
   4   9   1   20.48    1.16
   4  10   1    1.77    0.57
   4  10   1    2.30    0.77
   4  10   1    1.19    0.58
   4  11   1    4.40    0.76
  -5  14  -1   38.85    1.73
  -5  13  -1    2.61    0.37
  -5  13  -1    2.41    0.39
  -5  12  -1    4.33    0.43
  -5  12  -1    5.16    0.42
  -5  11  -1   26.13    0.93
  -5  11  -1   27.61    1.02
  -5  11  -1   27.21    0.97
  -5  10  -1   34.11    1.01
  -5  10  -1   31.00    1.03
  -5  10  -1   32.33    1.06
  -5   9  -1  105.50    2.86
  -5   9  -1  107.21    2.86
  -5   9  -1  109.97    2.83
  -5   8  -1    0.21    0.15
  -5   8  -1    0.65    0.20
  -5   8  -1    0.36    0.15
   5  -7   1    5.38    0.53
  -5   7  -1    4.34    0.30
  -5   7  -1    4.22    0.29
  -5   7  -1    3.88    0.36
  -5   7  -1    4.17    0.26
   5  -6   1  155.47    3.77
   5  -6   1  150.44    4.12
  -5   6  -1  147.57    3.93
  -5   6  -1  152.35    3.87
  -5   6  -1  152.95    3.95
  -5   6  -1  152.52    3.90
  -5   6  -1  146.38    3.97
   5  -5   1    5.22    0.24
   5  -5   1    4.98    0.42
  -5   5  -1    4.84    0.33
  -5   5  -1    5.00    0.25
  -5   5  -1    4.79    0.37
  -5   5  -1    5.33    0.29
  -5   5  -1    4.99    0.34
   5  -4   1    6.65    0.21
   5  -4   1    6.95    0.33
   5  -4   1    6.87    0.22
   5  -4   1    6.55    0.43
  -5   4  -1    6.64    0.41
  -5   4  -1    6.26    0.35
  -5   4  -1    6.56    0.39
  -5   4  -1    6.60    0.26
  -5   4  -1    6.56    0.37
   5  -3   1  192.95    4.99
   5  -3   1  194.18    5.04
   5  -3   1  190.15    4.90
  -5   3  -1  197.59    5.01
  -5   3  -1  190.85    4.99
  -5   3  -1  194.06    5.05
   5  -2   1   49.42    1.47
   5  -2   1   50.25    1.44
   5  -2   1   49.60    1.49
   5  -2   1   48.36    1.41
  -5   2  -1   49.80    1.48
  -5   2  -1   50.52    1.48
  -5   2  -1   48.92    1.52
  -5   2  -1   50.32    1.47
   5  -1   1    3.62    0.32
   5  -1   1    2.91    0.28
   5  -1   1    3.05    0.28
  -5   1  -1    3.40    0.36
  -5   1  -1    3.13    0.30
  -5   1  -1    3.55    0.33
   5   0   1   26.40    0.92
   5   0   1   26.81    0.92
   5   0   1   24.52    0.90
  -5   0  -1   25.46    0.92
  -5   0  -1   25.37    0.97
   5   1   1   88.05    2.44
   5   1   1   89.69    2.43
   5   1   1   85.38    2.45
  -5  -1  -1   86.18    2.44
  -5  -1  -1   79.92    2.45
   5   2   1   24.57    0.97
   5   2   1   24.37    0.98
   5   2   1   25.36    0.95
  -5  -2  -1   24.74    0.96
  -5  -2  -1   25.54    0.96
   5   3   1   33.99    1.25
   5   3   1   37.57    1.30
   5   3   1   33.44    1.24
   5   3   1   35.09    1.41
  -5  -3  -1   38.20    1.28
  -5  -3  -1   35.50    1.25
   5   4   1   34.48    1.43
   5   4   1   35.21    1.31
   5   4   1   33.16    1.24
   5   4   1   32.95    1.22
  -5  -4  -1   32.61    1.22
  -5  -4  -1   32.45    1.22
   5   5   1    0.62    0.47
   5   5   1    1.36    0.36
   5   5   1    1.36    0.36
   5   5   1    1.67    0.41
  -5  -5  -1    1.44    0.38
   5   6   1    2.30    0.46
   5   6   1    1.91    0.58
   5   6   1    2.88    0.48
   5   6   1    2.76    0.52
  -5  -6  -1    2.93    0.46
   5   7   1    3.48    0.59
   5   7   1    2.28    0.63
   5   7   1    2.57    0.52
   5   7   1    3.91    0.57
   5   8   1    6.38    0.76
   5   8   1    6.18    0.68
   5   8   1    7.81    0.76
   5   8   1    6.16    0.87
   5   9   1   -0.98    0.45
   5   9   1    0.21    0.48
   5   9   1   -0.18    0.47
   5   9   1    0.19    0.67
   5  10   1    0.23    0.80
   5  10   1    0.12    0.61
  -6  14  -1    0.83    0.37
  -6  13  -1    0.95    0.31
  -6  13  -1    0.83    0.33
  -6  12  -1   38.69    1.29
  -6  12  -1   41.08    1.35
  -6  11  -1    3.50    0.37
  -6  11  -1    3.14    0.34
  -6  10  -1    5.39    0.38
  -6  10  -1    5.18    0.40
  -6  10  -1    5.65    0.41
  -6   9  -1   41.37    1.22
  -6   9  -1   40.69    1.27
   6  -8   1    1.80    0.46
  -6   8  -1    1.73    0.24
  -6   8  -1    1.43    0.24
   6  -7   1  103.88    3.04
  -6   7  -1  102.18    2.92
  -6   7  -1  101.83    2.81
  -6   7  -1  108.23    2.83
  -6   7  -1  104.53    2.74
   6  -6   1    3.84    0.44
  -6   6  -1    3.96    0.33
  -6   6  -1    3.89    0.24
  -6   6  -1    3.84    0.37
  -6   6  -1    3.97    0.31
  -6   6  -1    4.21    0.38
   6  -5   1    2.66    0.22
   6  -5   1    1.80    0.32
  -6   5  -1    1.60    0.29
  -6   5  -1    2.18    0.26
  -6   5  -1    1.53    0.27
  -6   5  -1    2.18    0.28
  -6   5  -1    1.73    0.15
   6  -4   1  225.96    5.99
   6  -4   1  239.80    5.79
   6  -4   1  231.78    5.79
   6  -4   1  235.54    5.91
  -6   4  -1  221.04    5.98
  -6   4  -1  231.14    5.94
  -6   4  -1  225.65    6.01
  -6   4  -1  228.47    5.98
   6  -3   1   43.85    1.38
   6  -3   1   47.62    1.30
   6  -3   1   42.54    1.39
   6  -3   1   43.79    1.28
  -6   3  -1   45.78    1.47
  -6   3  -1   42.77    1.39
   6  -2   1   10.50    0.58
   6  -2   1   10.56    0.52
   6  -2   1   11.20    0.58
   6  -2   1   11.10    0.51
  -6   2  -1   10.77    0.58
  -6   2  -1    9.81    0.54
  -6   2  -1   11.30    0.63
   6  -1   1  154.97    4.05
   6  -1   1  150.25    4.07
   6  -1   1  144.98    4.03
  -6   1  -1  152.79    4.08
  -6   1  -1  153.25    4.14
   6   0   1   20.61    0.85
   6   0   1   20.37    0.85
   6   0   1   21.52    0.84
  -6   0  -1   19.65    0.88
  -6   0  -1   21.08    0.87
   6   1   1   22.72    0.96
   6   1   1   22.37    0.91
   6   1   1   21.80    0.93
  -6  -1  -1   23.50    0.95
  -6  -1  -1   25.21    1.01
   6   2   1   15.11    0.79
   6   2   1   15.99    0.77
   6   2   1   13.57    0.74
  -6  -2  -1   14.00    0.74
  -6  -2  -1   11.55    0.70
   6   3   1   48.74    1.69
   6   3   1   50.02    1.67
   6   3   1   47.06    1.62
  -6  -3  -1   46.55    1.63
  -6  -3  -1   48.22    1.65
   6   4   1  181.02    4.98
   6   4   1  176.65    4.92
   6   4   1  180.23    4.88
  -6  -4  -1  175.07    4.88
   6   5   1   10.66    0.83
   6   5   1   10.84    0.95
   6   5   1    9.21    0.79
   6   5   1   11.13    0.80
  -6  -5  -1    9.48    0.70
   6   6   1   12.77    0.89
   6   6   1   13.66    1.06
   6   6   1   12.84    0.96
   6   6   1   12.17    0.95
  -6  -6  -1   13.96    0.88
   6   7   1   30.96    1.50
   6   7   1   33.53    1.66
   6   7   1   32.55    1.45
   6   8   1    1.79    0.61
   6   8   1    2.39    0.60
   6   8   1    2.89    0.78
   6   8   1    2.18    0.61
   6   9   1    3.87    0.79
   6   9   1    3.87    0.89
  -7  13  -1    6.99    0.52
  -7  12  -1    2.88    0.40
  -7  12  -1    3.08    0.37
  -7  11  -1   75.33    2.18
  -7  11  -1   75.39    2.22
  -7  10  -1   31.63    1.03
  -7  10  -1   31.21    1.11
  -7   9  -1    9.55    0.56
  -7   9  -1   10.18    0.51
   7  -8   1    1.34    0.40
  -7   8  -1    1.57    0.28
  -7   8  -1    1.73    0.30
   7  -7   1   42.78    1.57
  -7   7  -1   44.41    1.43
  -7   7  -1   45.78    1.45
   7  -6   1    0.35    0.30
  -7   6  -1   -0.29    0.23
  -7   6  -1    0.22    0.24
   7  -5   1   28.16    1.08
   7  -5   1   29.98    0.95
  -7   5  -1   27.91    1.08
  -7   5  -1   26.69    1.05
  -7   5  -1   29.07    1.09
   7  -4   1   41.13    1.31
   7  -4   1   40.57    1.37
   7  -4   1   39.87    1.18
  -7   4  -1   42.06    1.38
  -7   4  -1   42.27    1.40
  -7   4  -1   39.93    1.42
   7  -3   1    1.27    0.30
   7  -3   1    1.23    0.23
   7  -3   1    1.27    0.29
  -7   3  -1    0.98    0.28
  -7   3  -1    1.19    0.34
  -7   3  -1    1.46    0.31
   7  -2   1   47.33    1.47
   7  -2   1   43.28    1.51
   7  -2   1   47.70    1.48
   7  -2   1   46.85    1.54
  -7   2  -1   47.58    1.63
  -7   2  -1   49.12    1.59
   7  -1   1   12.92    0.72
   7  -1   1   13.25    0.68
   7  -1   1   12.81    0.66
  -7   1  -1   12.95    0.73
  -7   1  -1   12.93    0.77
   7   0   1   18.77    0.87
   7   0   1   18.21    0.84
   7   0   1   18.52    0.81
  -7   0  -1   16.41    0.87
  -7   0  -1   20.00    0.95
   7   1   1   21.27    0.98
   7   1   1   21.96    0.96
   7   1   1   22.13    0.98
  -7  -1  -1   21.65    0.98
  -7  -1  -1   23.61    1.03
   7   2   1    3.03    0.48
   7   2   1    2.69    0.42
   7   2   1    3.37    0.50
  -7  -2  -1    3.00    0.46
  -7  -2  -1    2.58    0.46
   7   3   1    7.45    0.65
   7   3   1    8.87    0.74
   7   3   1    7.43    0.70
  -7  -3  -1    7.30    0.65
  -7  -3  -1    7.11    0.65
   7   4   1    1.37    0.45
   7   4   1    0.74    0.40
   7   4   1    0.15    0.39
  -7  -4  -1    0.94    0.42
   7   5   1   11.20    0.91
   7   5   1   11.92    0.96
   7   5   1    8.68    0.77
  -7  -5  -1    9.59    0.83
   7   6   1   32.28    1.55
   7   6   1   29.06    1.48
   7   6   1   32.51    1.46
   7   7   1    0.19    0.55
   7   7   1   -0.35    0.47
   7   7   1    0.21    0.52
   7   8   1    0.20    0.66
  -8  13  -1    0.73    0.31
  -8  12  -1   12.18    0.70
  -8  12  -1   13.53    0.78
  -8  11  -1   46.90    1.54
  -8  11  -1   46.43    1.58
  -8  10  -1    1.39    0.34
  -8  10  -1    1.09    0.28
   8  -9   1   28.95    1.37
  -8   9  -1   29.14    1.06
  -8   9  -1   31.65    1.17
   8  -8   1    0.17    0.38
  -8   8  -1    0.52    0.30
  -8   8  -1    1.07    0.30
   8  -7   1   12.50    0.76
  -8   7  -1   13.35    0.73
  -8   7  -1   12.85    0.75
   8  -6   1   15.34    0.83
  -8   6  -1   16.29    0.82
  -8   6  -1   16.00    0.85
   8  -5   1   10.68    0.56
   8  -5   1    8.83    0.63
  -8   5  -1   10.18    0.72
  -8   5  -1    9.78    0.67
   8  -4   1    3.65    0.44
   8  -4   1    2.71    0.37
  -8   4  -1    2.06    0.38
  -8   4  -1    4.20    0.52
   8  -3   1   10.88    0.66
   8  -3   1   10.75    0.56
   8  -3   1    9.65    0.64
  -8   3  -1   10.38    0.71
  -8   3  -1   10.92    0.72
   8  -2   1    0.29    0.28
   8  -2   1   -0.18    0.22
   8  -2   1    0.00    0.29
   8  -2   1    0.32    0.24
  -8   2  -1    0.09    0.28
   8  -1   1   77.59    2.47
   8  -1   1   82.40    2.42
   8  -1   1   79.87    2.44
  -8   1  -1   85.80    2.60
  -8   1  -1   78.54    2.51
   8   0   1    2.99    0.45
   8   0   1    2.82    0.41
   8   0   1    3.91    0.52
  -8   0  -1    3.94    0.55
  -8   0  -1    2.89    0.47
   8   1   1   24.96    1.11
   8   1   1   26.10    1.19
   8   1   1   27.27    1.21
  -8  -1  -1   25.40    1.16
  -8  -1  -1   27.20    1.22
   8   2   1   34.04    1.47
   8   2   1   34.64    1.40
   8   2   1   36.74    1.47
  -8  -2  -1   35.76    1.45
  -8  -2  -1   37.91    1.50
   8   3   1   -0.13    0.39
   8   3   1    0.02    0.45
   8   3   1    0.00    0.40
  -8  -3  -1    0.23    0.38
   8   4   1    0.46    0.47
   8   4   1    1.32    0.47
   8   4   1    2.22    0.56
  -8  -4  -1    1.08    0.46
   8   5   1    2.72    0.64
   8   5   1    2.54    0.57
   8   5   1    2.64    0.64
   8   6   1    8.84    1.00
   8   6   1    9.85    0.93
   8   6   1    7.78    0.89
   8   7   1    1.81    0.65
   8   7   1    2.13    0.74
  -9  13  -1   45.72    1.56
  -9  12  -1   -0.07    0.31
  -9  12  -1    0.08    0.37
  -9  11  -1    5.60    0.60
  -9  10  -1   89.30    2.61
  -9  10  -1   92.27    2.77
   9  -9   1    3.51    0.59
  -9   9  -1    2.33    0.40
  -9   9  -1    2.12    0.45
   9  -8   1    2.24    0.49
  -9   8  -1    2.12    0.43
  -9   8  -1    2.57    0.42
   9  -7   1   28.14    1.23
  -9   7  -1   29.25    1.21
  -9   7  -1   29.15    1.24
   9  -6   1   38.01    1.44
  -9   6  -1   39.52    1.51
  -9   6  -1   37.09    1.44
   9  -5   1    2.17    0.42
  -9   5  -1    2.14    0.44
  -9   5  -1    2.20    0.47
   9  -4   1   33.68    1.30
   9  -4   1   37.62    1.30
  -9   4  -1   33.76    1.36
  -9   4  -1   32.94    1.43
   9  -3   1    6.11    0.59
   9  -3   1    6.66    0.60
  -9   3  -1    5.57    0.61
  -9   3  -1    6.38    0.69
   9  -2   1    7.95    0.67
   9  -2   1    7.49    0.65
  -9   2  -1    8.04    0.73
  -9   2  -1    8.48    0.75
   9  -1   1   29.74    1.18
   9  -1   1   27.57    1.22
  -9   1  -1   28.75    1.33
  -9   1  -1   28.17    1.26
   9   0   1    0.73    0.36
   9   0   1    0.32    0.38
  -9   0  -1    0.47    0.42
   9   1   1    4.35    0.64
   9   1   1    4.06    0.56
  -9  -1  -1    4.26    0.64
   9   2   1    2.07    0.53
   9   2   1    2.79    0.53
   9   3   1   10.20    0.87
   9   3   1   11.31    1.01
  -9  -3  -1   11.08    0.95
   9   4   1   12.03    1.07
   9   4   1   13.49    1.02
  -9  -4  -1   13.71    1.07
   9   5   1   17.04    1.21
   9   5   1   16.35    1.19
  -9  -5  -1   16.09    1.17
   9   6   1    0.92    0.63
   9   6   1    1.00    0.65
 -10  12  -1    0.61    0.38
 -10  11  -1   10.89    0.87
  10 -10   1   22.69    1.28
 -10  10  -1   22.11    1.16
 -10  10  -1   21.89    0.99
  10  -9   1    6.89    0.74
 -10   9  -1    5.78    0.60
 -10   9  -1    6.04    0.71
  10  -8   1   41.13    1.66
 -10   8  -1   42.85    1.66
 -10   8  -1   39.53    1.54
  10  -7   1   16.50    0.97
 -10   7  -1   19.65    1.07
 -10   7  -1   17.24    0.97
  10  -6   1    4.94    0.58
 -10   6  -1    3.77    0.56
 -10   6  -1    5.04    0.65
  10  -5   1   10.39    0.78
 -10   5  -1   10.73    0.87
 -10   5  -1    9.10    0.81
  10  -4   1    0.50    0.37
  10  -4   1    0.12    0.33
 -10   4  -1    0.12    0.40
 -10   4  -1    0.56    0.42
  10  -3   1    1.54    0.43
  10  -3   1    2.82    0.49
 -10   3  -1    2.87    0.55
 -10   3  -1    2.04    0.52
  10  -2   1   54.95    1.97
  10  -2   1   56.78    1.93
 -10   2  -1   57.64    2.12
 -10   2  -1   53.33    2.01
  10  -1   1    8.30    0.80
 -10   1  -1    9.85    0.90
 -10   1  -1    7.86    0.78
  10   0   1   76.57    2.57
 -10   0  -1   74.21    2.62
 -10   0  -1   79.55    2.67
  10   1   1    8.70    0.89
 -10  -1  -1    7.90    0.82
  10   2   1    0.48    0.54
 -10  -2  -1    0.73    0.56
  10   3   1    2.73    0.67
 -10  -3  -1    3.01    0.68
  10   4   1    3.96    0.77
 -10  -4  -1    2.82    0.73
  10   5   1   -0.44    0.60
 -10  -5  -1    0.51    0.63
 -11  10  -1    0.50    0.48
 -11  10  -1    0.57    0.39
 -11   9  -1    2.89    0.53
 -11   9  -1    2.54    0.58
 -11   8  -1    5.81    0.67
 -11   8  -1    4.76    0.72
  11  -7   1    2.16    0.51
 -11   7  -1    2.03    0.50
 -11   7  -1    1.94    0.56
  11  -6   1    3.06    0.54
 -11   6  -1    3.11    0.60
 -11   6  -1    3.01    0.59
  11  -5   1    6.40    0.69
 -11   5  -1    8.09    0.86
 -11   5  -1    8.51    0.82
  11  -4   1    6.62    0.67
 -11   4  -1    8.04    0.86
 -11   4  -1    8.26    0.85
  11  -3   1    7.27    0.73
  11  -3   1    8.26    0.75
 -11   3  -1    7.68    0.81
 -11   3  -1    8.70    0.90
  11  -2   1    3.53    0.62
  11  -2   1    3.68    0.59
 -11   2  -1    5.12    0.77
 -11   2  -1    4.82    0.76
  11  -1   1   36.21    1.57
  11  -1   1   31.75    1.51
 -11   1  -1   36.62    1.63
 -11   1  -1   36.43    1.70
  11   0   1   37.21    1.73
 -11   0  -1   40.94    1.76
  11   1   1    4.03    0.79
 -11  -1  -1    3.99    0.76
  11   2   1    6.11    0.89
 -11  -2  -1    4.96    0.82
  11   3   1    3.72    0.86
 -11  -3  -1    4.62    0.78
  11   4   1   13.79    1.28
 -11  -4  -1   12.21    1.20
 -12  10  -1    0.85    0.44
 -12   9  -1   -0.01    0.42
 -12   8  -1    7.68    0.89
 -12   8  -1    7.11    0.79
 -12   7  -1    9.84    0.92
 -12   7  -1   10.60    1.01
 -12   6  -1    3.35    0.70
 -12   6  -1    3.79    0.70
 -12   5  -1   65.03    2.47
 -12   5  -1   68.81    2.54
 -12   4  -1    1.66    0.58
 -12   4  -1    1.38    0.63
 -12   3  -1   12.68    1.11
 -12   3  -1   12.82    1.09
 -12   2  -1    9.70    0.98
 -12   2  -1    8.37    0.98
  12  -1   1    0.34    0.51
 -12   1  -1    0.70    0.58
  12   0   1    9.06    0.96
 -12   0  -1    7.58    0.94
  12   1   1   12.46    1.16
 -12  -1  -1   14.55    1.24
  12   2   1    2.35    0.82
 -12  -2  -1    2.45    0.74
 -13  10  -1   10.88    0.88
 -13   9  -1    4.60    0.68
 -13   8  -1   30.48    1.49
 -13   7  -1    1.24    0.59
 -13   6  -1    0.59    0.54
 -13   5  -1    0.05    0.87
 -13   5  -1    0.92    0.64
 -13   4  -1    0.55    0.63
 -13   4  -1    0.28    0.63
 -13   3  -1    1.16    0.64
 -13   3  -1    1.84    0.74
 -13   2  -1    9.17    1.11
 -13   1  -1    1.09    0.68
 -13   0  -1    0.51    0.71
  13   1   1    6.81    0.99
 -14   8  -1    1.69    0.65
 -14   7  -1    0.92    0.62
 -14   6  -1   30.76    1.68
 -14   5  -1   12.19    1.17
 -14   4  -1    5.16    1.35
 -14   3   2    4.96    0.92
 -14   4   2   26.75    1.65
 -14   5   2   -0.41    0.62
 -14   6   2    3.74    0.81
 -14   7   2    5.21    0.84
 -14   8   2    2.34    0.67
 -13  -1   2    2.49    0.81
  13   1  -2    0.87    0.67
 -13   0   2   12.05    1.22
  13   0  -2   12.15    1.14
 -13   1   2    0.99    0.63
  13  -1  -2    0.14    0.62
 -13   2   2   11.25    1.11
 -13   3   2   70.84    2.74
 -13   3   2   75.62    2.74
 -13   4   2   -0.18    0.51
 -13   4   2   -0.10    0.51
 -13   5   2   11.46    1.09
 -13   5   2   13.62    1.16
 -13   6   2    6.06    0.85
 -13   6   2    4.85    0.78
 -13   7   2   11.20    1.01
 -13   8   2   85.64    2.90
 -13   9   2    1.27    0.59
 -13  10   2    2.59    0.61
 -13  11   2    1.70    0.53
 -12  -3   2   -0.16    0.66
  12   3  -2    0.59    0.67
 -12  -2   2    3.54    0.83
  12   2  -2    2.84    0.75
 -12  -1   2    2.72    0.70
  12   1  -2    3.15    0.73
 -12   0   2   19.36    1.31
  12   0  -2   19.29    1.35
 -12   1   2    0.10    0.60
  12  -1  -2    0.63    0.53
 -12   2   2   14.38    1.15
 -12   2   2   14.13    1.15
  12  -2  -2   14.14    1.02
 -12   3   2    3.55    0.69
 -12   3   2    3.29    0.68
  12  -3  -2    4.02    0.64
 -12   4   2    4.51    0.75
 -12   4   2    4.63    0.72
 -12   5   2    8.24    0.90
 -12   5   2    5.63    0.79
 -12   6   2   15.57    1.10
 -12   6   2   16.01    1.16
 -12   7   2    5.72    0.79
 -12   7   2    6.54    0.78
 -12   8   2   10.91    1.00
 -12   8   2    9.06    0.87
 -12   9   2    1.82    0.55
 -12  10   2   29.41    1.39
 -12  11   2   13.65    0.94
 -11  -4   2    7.01    0.91
  11   4  -2    8.00    1.05
 -11  -3   2   16.28    1.27
  11   3  -2   16.25    1.34
 -11  -2   2    2.49    0.70
  11   2  -2    1.86    0.66
 -11  -1   2    4.41    0.75
  11   1  -2    4.81    0.81
 -11   0   2    0.64    0.53
  11   0  -2    0.08    0.54
 -11   1   2   -0.34    0.48
 -11   1   2    0.01    0.43
  11  -1  -2    0.76    0.52
 -11   2   2   20.39    1.24
 -11   2   2   21.32    1.29
  11  -2  -2   21.49    1.18
 -11   3   2    3.06    0.63
 -11   3   2    3.61    0.63
  11  -3  -2    2.91    0.52
 -11   4   2    2.06    0.54
 -11   4   2    1.94    0.54
  11  -4  -2    1.93    0.46
 -11   5   2   26.80    1.37
 -11   5   2   26.74    1.35
 -11   6   2   11.26    0.96
 -11   6   2   11.08    0.90
 -11   7   2    6.39    0.74
 -11   7   2    7.12    0.78
 -11   8   2    7.66    0.82
 -11   8   2    7.06    0.74
 -11   9   2   28.39    1.41
 -11   9   2   24.81    1.23
 -11  10   2    8.51    0.75
 -11  10   2    8.18    0.85
 -11  11   2   -0.47    0.35
  10   5  -2    5.89    0.89
  10   5  -2    5.88    0.86
 -10  -4   2   -0.12    0.47
  10   4  -2    0.02    0.54
  10   4  -2    0.63    0.60
 -10  -3   2    4.23    0.69
  10   3  -2    2.91    0.60
  10   3  -2    3.21    0.77
 -10  -2   2    0.32    0.51
  10   2  -2    0.21    0.46
  10   2  -2   -0.95    0.51
 -10  -1   2    7.42    0.86
  10   1  -2    7.60    0.85
  10   1  -2    7.60    0.72
 -10   0   2   89.08    2.94
 -10   0   2   93.18    2.95
  10   0  -2   87.92    2.88
  10   0  -2   88.03    2.78
 -10   1   2   31.07    1.49
 -10   1   2   33.37    1.44
  10  -1  -2   32.83    1.48
  10  -1  -2   31.41    1.26
  10  -1  -2   30.72    1.36
 -10   2   2    0.46    0.46
 -10   2   2    0.34    0.42
  10  -2  -2   -0.17    0.33
  10  -2  -2   -0.05    0.29
 -10   3   2   29.60    1.34
 -10   3   2   29.66    1.37
  10  -3  -2   29.63    1.27
  10  -3  -2   28.79    1.12
 -10   4   2    0.10    0.40
 -10   4   2    0.37    0.41
  10  -4  -2   -0.13    0.31
 -10   5   2    1.23    0.45
 -10   5   2    0.69    0.42
  10  -5  -2    0.43    0.33
 -10   6   2    1.05    0.43
 -10   6   2    0.58    0.42
 -10   7   2    0.00    0.39
 -10   7   2    0.27    0.40
 -10   8   2    8.24    0.77
 -10   8   2    7.87    0.73
 -10   9   2    0.17    0.40
 -10   9   2   -0.10    0.37
 -10  10   2    1.02    0.40
 -10  10   2    1.51    0.48
 -10  11   2    5.02    0.62
 -10  11   2    4.40    0.73
 -10  11   2    3.91    0.52
 -10  12   2    1.31    0.45
   9   7  -2    0.76    0.76
   9   6  -2    5.42    0.79
   9   6  -2    6.79    0.96
  -9  -5   2    0.43    0.51
   9   5  -2    0.97    0.56
   9   5  -2   -0.17    0.53
   9   5  -2    0.85    0.66
  -9  -4   2    0.70    0.47
   9   4  -2   -0.02    0.52
   9   4  -2    1.82    0.67
   9   4  -2    0.56    0.49
  -9  -3   2   28.40    1.42
   9   3  -2   30.17    1.50
   9   3  -2   30.96    1.52
   9   3  -2   30.74    1.40
  -9  -2   2    5.75    0.69
   9   2  -2    4.98    0.67
   9   2  -2    4.45    0.57
   9   2  -2    4.69    0.66
  -9  -1   2   21.66    1.18
  -9  -1   2   22.98    1.13
   9   1  -2   21.46    1.18
   9   1  -2   21.59    1.08
   9   1  -2   20.61    1.20
  -9   0   2    0.48    0.40
  -9   0   2    0.14    0.38
   9   0  -2    0.67    0.39
   9   0  -2    0.18    0.38
   9   0  -2    0.26    0.33
  -9   1   2    2.02    0.46
  -9   1   2    0.40    0.42
   9  -1  -2    1.36    0.37
   9  -1  -2    0.29    0.34
   9  -1  -2    0.29    0.38
  -9   2   2   57.39    2.03
  -9   2   2   60.48    2.06
   9  -2  -2   58.02    1.80
   9  -2  -2   58.73    1.86
   9  -2  -2   57.74    1.94
  -9   3   2   87.98    2.76
  -9   3   2   86.36    2.75
   9  -3  -2   87.31    2.66
   9  -3  -2   87.24    2.63
   9  -3  -2   86.28    2.49
  -9   4   2    6.86    0.66
  -9   4   2    5.59    0.63
   9  -4  -2    5.32    0.47
   9  -4  -2    5.72    0.54
  -9   5   2   40.05    1.53
  -9   5   2   40.43    1.55
   9  -5  -2   41.65    1.35
   9  -5  -2   38.24    1.38
  -9   6   2    8.36    0.72
  -9   6   2    9.56    0.76
   9  -6  -2   10.18    0.63
  -9   7   2   39.24    1.48
  -9   7   2   37.32    1.44
   9  -7  -2   38.51    1.40
  -9   8   2   11.98    0.76
  -9   8   2   12.63    0.80
  -9   9   2    5.26    0.55
  -9   9   2    5.17    0.57
  -9  10   2    1.23    0.41
  -9  10   2    1.65    0.38
  -9  11   2    3.00    0.52
  -9  11   2    1.83    0.44
  -9  11   2    1.65    0.40
  -9  12   2    1.16    0.41
  -9  12   2    1.94    0.41
   8   8  -2   15.43    1.28
   8   7  -2    6.33    0.83
   8   7  -2    7.83    0.98
   8   7  -2    7.78    0.96
   8   6  -2   -0.79    0.49
   8   6  -2   -0.62    0.54
   8   6  -2   -0.30    0.50
  -8  -5   2   49.95    1.92
   8   5  -2   52.06    1.97
   8   5  -2   48.54    1.90
   8   5  -2   50.28    2.07
  -8  -4   2   19.03    1.06
   8   4  -2   19.38    1.11
   8   4  -2   18.24    1.18
   8   4  -2   18.55    1.03
  -8  -3   2    1.35    0.42
   8   3  -2    0.67    0.48
   8   3  -2    0.59    0.41
   8   3  -2    0.31    0.45
  -8  -2   2   89.30    2.82
  -8  -2   2   89.84    2.78
   8   2  -2   94.91    2.92
   8   2  -2   84.93    2.81
   8   2  -2   89.82    2.75
  -8  -1   2   29.71    1.29
  -8  -1   2   30.33    1.26
   8   1  -2   28.64    1.25
   8   1  -2   28.86    1.31
   8   1  -2   28.88    1.21
  -8   0   2    0.14    0.29
  -8   0   2    0.36    0.33
   8   0  -2    0.25    0.31
   8   0  -2   -0.24    0.27
   8   0  -2    0.22    0.32
  -8   1   2    0.71    0.34
  -8   1   2    0.33    0.32
   8  -1  -2    0.76    0.35
   8  -1  -2    0.74    0.31
   8  -1  -2    0.35    0.31
  -8   2   2   54.74    1.88
  -8   2   2   57.97    1.91
   8  -2  -2   53.63    1.67
   8  -2  -2   56.46    1.82
   8  -2  -2   50.92    1.80
   8  -2  -2   57.66    1.74
  -8   3   2  164.41    4.54
  -8   3   2  163.94    4.54
   8  -3  -2  161.98    4.44
   8  -3  -2  163.09    4.34
   8  -3  -2  158.69    4.44
   8  -3  -2  162.92    4.30
  -8   4   2   53.13    1.84
  -8   4   2   53.81    1.85
   8  -4  -2   58.62    1.76
   8  -4  -2   55.65    1.64
   8  -4  -2   55.05    1.66
  -8   5   2   10.87    0.71
  -8   5   2   10.31    0.67
   8  -5  -2   10.69    0.59
   8  -5  -2   11.42    0.60
  -8   6   2   39.14    1.42
  -8   6   2   39.41    1.43
   8  -6  -2   39.41    1.35
   8  -6  -2   40.44    1.27
  -8   7   2   39.21    1.38
  -8   7   2   35.22    1.34
   8  -7  -2   37.60    1.37
  -8   8   2    1.23    0.35
  -8   8   2    1.17    0.34
  -8   9   2   30.17    1.12
  -8   9   2   27.83    1.16
  -8  10   2   10.71    0.71
  -8  10   2    8.42    0.67
  -8  10   2    9.31    0.62
  -8  11   2   11.95    0.79
  -8  11   2   12.45    0.69
  -8  11   2    9.64    0.71
  -8  12   2    0.21    0.31
  -8  12   2    0.71    0.35
  -8  12   2    0.66    0.39
  -8  13   2    0.38    0.36
   7   9  -2    2.66    0.71
   7   8  -2    0.02    0.59
   7   8  -2   -0.46    0.51
   7   7  -2    0.98    0.60
   7   7  -2    1.35    0.61
   7   7  -2    2.00    0.59
   7   6  -2    2.88    0.64
   7   6  -2    2.68    0.65
   7   6  -2    3.28    0.59
  -7  -5   2   36.51    1.46
   7   5  -2   36.91    1.50
   7   5  -2   36.74    1.62
   7   5  -2   35.24    1.50
  -7  -4   2    4.40    0.59
   7   4  -2    4.63    0.61
   7   4  -2    3.05    0.50
   7   4  -2    4.36    0.61
  -7  -3   2    3.88    0.55
   7   3  -2    4.08    0.57
   7   3  -2    2.70    0.45
   7   3  -2    2.96    0.52
  -7  -2   2   60.73    1.99
  -7  -2   2   57.45    1.97
   7   2  -2   58.60    1.98
   7   2  -2   61.34    2.08
   7   2  -2   62.25    1.95
  -7  -1   2    6.19    0.58
  -7  -1   2    6.96    0.60
   7   1  -2    6.09    0.59
   7   1  -2    5.31    0.52
   7   1  -2    6.47    0.61
  -7   0   2   55.51    1.86
  -7   0   2   53.91    1.86
   7   0  -2   56.37    1.83
   7   0  -2   54.80    1.78
   7   0  -2   59.47    1.91
  -7   1   2   56.67    1.87
  -7   1   2   57.40    1.87
   7  -1  -2   55.60    1.87
   7  -1  -2   57.79    1.83
   7  -1  -2   58.07    1.78
  -7   2   2   72.00    2.32
  -7   2   2   81.47    2.38
   7  -2  -2   76.20    1.99
   7  -2  -2   73.88    2.31
   7  -2  -2   72.99    2.14
   7  -2  -2   80.24    2.22
   7  -2  -2   79.61    2.29
  -7   3   2   21.08    1.38
  -7   3   2   20.69    0.91
  -7   3   2   20.95    0.90
   7  -3  -2   19.34    0.82
   7  -3  -2   19.56    0.85
   7  -3  -2   20.40    0.77
   7  -3  -2   19.49    0.74
  -7   4   2    0.75    0.28
  -7   4   2    1.11    0.32
  -7   4   2    0.79    0.30
   7  -4  -2    0.80    0.25
   7  -4  -2    1.08    0.23
   7  -4  -2    1.33    0.21
   7  -4  -2    0.91    0.23
  -7   5   2  233.76    6.40
  -7   5   2  235.96    6.26
  -7   5   2  238.67    6.29
   7  -5  -2  230.53    6.08
   7  -5  -2  237.77    6.18
   7  -5  -2  250.36    6.14
  -7   6   2   11.83    0.67
  -7   6   2   11.52    0.66
   7  -6  -2   12.38    0.66
   7  -6  -2   12.80    0.53
  -7   7   2   25.31    0.98
  -7   7   2   24.26    0.96
  -7   8   2  146.82    3.94
  -7   8   2  144.91    3.97
  -7   9   2    0.37    0.27
  -7   9   2   -0.14    0.24
  -7   9   2   -0.10    0.26
  -7  10   2   17.36    0.85
  -7  10   2   17.49    0.82
  -7  10   2   16.95    0.77
  -7  11   2   46.97    1.60
  -7  11   2   48.22    1.53
  -7  11   2   44.06    1.54
  -7  12   2    0.15    0.35
  -7  12   2    0.23    0.31
  -7  12   2    0.28    0.33
  -7  13   2   28.66    1.18
   6  10  -2   21.30    1.39
   6   9  -2   13.62    1.16
   6   9  -2   13.08    1.11
   6   9  -2   11.53    1.13
   6   8  -2    0.07    0.46
   6   8  -2   -0.45    0.56
   6   8  -2   -0.65    0.47
   6   8  -2    0.24    0.51
   6   7  -2   15.69    1.05
   6   7  -2   14.42    1.13
   6   7  -2   15.95    1.09
   6   7  -2   15.72    0.99
  -6  -6   2    5.11    0.59
   6   6  -2    3.99    0.57
   6   6  -2    3.54    0.60
   6   6  -2    3.61    0.61
  -6  -5   2    1.29    0.37
   6   5  -2    1.34    0.41
   6   5  -2    1.64    0.44
   6   5  -2    1.86    0.49
  -6  -4   2   93.51    2.80
   6   4  -2   93.74    2.78
   6   4  -2   91.70    2.80
   6   4  -2   95.00    2.91
  -6  -3   2    9.83    0.65
  -6  -3   2    8.53    0.61
   6   3  -2    9.07    0.62
   6   3  -2   10.57    0.75
   6   3  -2   12.23    0.79
  -6  -2   2   69.44    2.14
  -6  -2   2   68.37    2.15
   6   2  -2   68.62    2.15
   6   2  -2   74.68    2.26
   6   2  -2   67.05    2.09
  -6  -1   2    9.38    0.62
  -6  -1   2   10.24    0.62
   6   1  -2    9.25    0.64
   6   1  -2    9.47    0.60
   6   1  -2    9.14    0.63
  -6   0   2   19.52    0.85
   6   0  -2   20.04    0.92
   6   0  -2   19.10    0.84
   6   0  -2   20.20    0.83
  -6   1   2   11.94    0.66
  -6   1   2   11.85    0.64
   6  -1  -2   10.32    0.62
   6  -1  -2   11.32    0.58
   6  -1  -2   11.52    0.65
  -6   2   2   15.10    0.75
  -6   2   2   15.56    0.75
  -6   2   2   15.29    0.75
   6  -2  -2   14.90    0.65
   6  -2  -2   15.73    0.73
   6  -2  -2   15.68    0.60
   6  -2  -2   16.23    0.46
   6  -2  -2   16.16    0.72
  -6   3   2    7.28    0.54
  -6   3   2    7.43    0.53
  -6   3   2    7.77    0.52
   6  -3  -2    8.12    0.48
   6  -3  -2    8.07    0.46
   6  -3  -2    7.63    0.41
   6  -3  -2    7.50    0.40
  -6   4   2  177.98    4.88
  -6   4   2  182.36    4.82
  -6   4   2  178.35    4.79
   6  -4  -2  178.69    4.70
   6  -4  -2  181.04    4.73
   6  -4  -2  182.45    4.63
   6  -4  -2  184.90    4.71
  -6   5   2    2.74    0.28
  -6   5   2    2.62    0.37
  -6   5   2    2.83    0.36
  -6   5   2    2.71    0.32
   6  -5  -2    2.60    0.32
   6  -5  -2    2.81    0.27
   6  -5  -2    3.00    0.21
   6  -5  -2    2.95    0.25
  -6   6   2    1.07    0.26
  -6   6   2    1.23    0.26
  -6   6   2    1.47    0.32
   6  -6  -2    1.31    0.31
   6  -6  -2    1.63    0.13
   6  -6  -2    1.32    0.19
  -6   7   2   55.15    1.67
  -6   7   2   56.44    1.67
  -6   8   2    1.45    0.28
  -6   8   2    1.70    0.28
  -6   8   2    1.80    0.31
  -6   9   2   53.27    1.62
  -6   9   2   52.56    1.65
  -6   9   2   54.42    1.66
  -6  10   2   35.35    1.22
  -6  10   2   34.71    1.17
  -6  10   2   34.21    1.23
  -6  11   2    1.82    0.36
  -6  11   2    0.50    0.30
  -6  11   2    0.73    0.31
  -6  12   2    7.85    0.64
  -6  12   2    6.87    0.58
  -6  12   2    7.70    0.58
  -6  13   2    1.57    0.41
   5  10  -2    0.66    0.66
   5  10  -2   -0.24    0.53
   5   9  -2    3.16    0.64
   5   9  -2    3.54    0.62
   5   9  -2    2.70    0.73
   5   9  -2    2.81    0.64
   5   8  -2   43.03    1.65
   5   8  -2   46.24    1.88
   5   8  -2   41.74    1.69
   5   8  -2   43.12    1.78
   5   7  -2    0.09    0.45
   5   7  -2    0.04    0.35
   5   7  -2    0.92    0.44
   5   7  -2    0.46    0.42
  -5  -6   2    1.53    0.39
   5   6  -2    1.45    0.38
   5   6  -2    1.38    0.40
   5   6  -2    1.72    0.46
   5   6  -2    2.16    0.54
  -5  -5   2    0.04    0.28
   5   5  -2   -0.08    0.28
   5   5  -2   -0.07    0.31
   5   5  -2    0.05    0.34
   5   5  -2    0.24    0.29
  -5  -4   2   10.87    0.66
  -5  -4   2   11.03    0.61
   5   4  -2   10.33    0.75
   5   4  -2    9.60    0.60
   5   4  -2   10.91    0.70
   5   4  -2   10.06    0.64
  -5  -3   2   56.62    1.79
  -5  -3   2   55.62    1.75
   5   3  -2   59.70    1.88
   5   3  -2   55.23    1.74
   5   3  -2   54.06    1.76
  -5  -2   2   84.92    2.47
  -5  -2   2   85.48    2.45
   5   2  -2   82.93    2.46
   5   2  -2   86.74    2.56
  -5  -1   2   87.32    2.57
  -5  -1   2   95.05    2.59
   5   1  -2   93.26    2.54
   5   1  -2   86.11    2.61
  -5   0   2  209.22    5.59
  -5   0   2  218.18    5.59
   5   0  -2  215.35    5.64
   5   0  -2  214.36    5.53
   5   0  -2  205.94    5.56
  -5   1   2   27.68    0.99
  -5   1   2   26.01    0.98
  -5   1   2   26.23    0.97
   5  -1  -2   28.16    0.95
   5  -1  -2   26.89    0.91
   5  -1  -2   26.17    0.99
  -5   2   2   -0.02    0.17
  -5   2   2    0.35    0.20
  -5   2   2    0.23    0.17
   5  -2  -2    0.90    0.18
   5  -2  -2    0.30    0.13
   5  -2  -2    0.27    0.05
   5  -2  -2    0.32    0.18
   5  -2  -2    0.26    0.17
  -5   3   2  269.80    7.14
  -5   3   2  275.88    7.06
  -5   3   2  277.00    7.01
  -5   3   2  286.31    7.11
   5  -3  -2  295.61    7.03
   5  -3  -2  258.94    7.05
   5  -3  -2  269.86    6.95
   5  -3  -2  269.50    6.95
  -5   4   2   13.58    0.58
  -5   4   2   13.87    0.66
  -5   4   2   14.28    0.54
  -5   4   2   14.15    0.62
   5  -4  -2   13.80    0.56
   5  -4  -2   13.71    0.53
   5  -4  -2   14.28    0.57
   5  -4  -2   15.06    0.48
  -5   5   2   21.97    0.79
  -5   5   2   23.03    0.75
  -5   5   2   22.55    0.83
  -5   5   2   22.28    0.89
   5  -5  -2   22.85    0.66
   5  -5  -2   22.79    0.87
   5  -5  -2   22.77    0.71
   5  -5  -2   24.28    0.74
  -5   6   2   36.25    1.13
  -5   6   2   36.11    1.06
  -5   6   2   34.96    1.21
  -5   6   2   34.54    1.11
   5  -6  -2   35.60    1.03
  -5   7   2    3.15    0.33
  -5   7   2    3.22    0.31
  -5   7   2    3.42    0.36
  -5   7   2    3.11    0.31
   5  -7  -2    3.41    0.24
  -5   8   2   48.59    1.47
  -5   8   2   50.71    1.50
  -5   8   2   48.45    1.50
  -5   9   2  105.70    2.92
  -5   9   2  107.71    2.94
  -5   9   2  104.97    2.89
  -5  10   2   23.56    0.93
  -5  10   2   22.05    0.89
  -5  10   2   23.14    0.88
  -5  11   2   -0.25    0.27
  -5  11   2    0.51    0.30
  -5  11   2    0.09    0.27
  -5  12   2    8.48    0.62
  -5  12   2    9.45    0.71
  -5  12   2    8.75    0.63
  -5  13   2    3.15    0.47
   4  11  -2    0.53    0.65
   4  11  -2    1.46    0.60
   4  10  -2    1.48    0.62
   4  10  -2    2.53    0.57
   4  10  -2    2.67    0.59
   4  10  -2    1.86    0.65
   4   9  -2   19.41    1.26
   4   9  -2   19.36    1.17
   4   9  -2   21.48    1.11
   4   9  -2   20.86    1.09
   4   8  -2   10.60    0.76
   4   8  -2   10.08    0.79
   4   8  -2   10.69    0.83
   4   8  -2   10.54    0.92
   4   7  -2    0.45    0.38
   4   7  -2   -0.16    0.40
   4   7  -2    0.05    0.30
   4   7  -2   -0.02    0.31
  -4  -6   2  133.30    3.62
   4   6  -2  132.18    3.72
   4   6  -2  128.66    3.63
   4   6  -2  125.66    3.58
   4   6  -2  126.83    3.74
  -4  -5   2    9.53    0.59
   4   5  -2    9.58    0.59
   4   5  -2    9.44    0.67
   4   5  -2    9.20    0.71
   4   5  -2    9.41    0.59
  -4  -4   2    1.08    0.27
  -4  -4   2    0.60    0.21
   4   4  -2    0.63    0.24
   4   4  -2    0.65    0.29
   4   4  -2    0.83    0.28
   4   4  -2    1.03    0.27
   4   4  -2    0.56    0.29
  -4  -3   2    5.05    0.40
  -4  -3   2    5.72    0.45
   4   3  -2    5.53    0.44
   4   3  -2    5.08    0.47
   4   3  -2    4.29    0.45
   4   3  -2    4.72    0.42
   4   3  -2    4.64    0.38
  -4  -2   2   46.99    1.44
  -4  -2   2   46.42    1.41
   4   2  -2   44.89    1.48
   4   2  -2   47.23    1.43
   4   2  -2   46.00    1.40
   4   2  -2   44.80    1.43
  -4  -1   2  178.94    4.57
  -4  -1   2  167.39    4.56
   4   1  -2  176.92    4.53
   4   1  -2  177.84    4.56
   4   1  -2  169.47    4.56
   4   1  -2  170.92    4.62
  -4   0   2   42.20    1.32
  -4   0   2   42.24    1.34
  -4   0   2   43.08    1.33
   4   0  -2   43.24    1.31
   4   0  -2   42.21    1.36
   4   0  -2   43.12    1.28
  -4   1   2    1.83    0.25
  -4   1   2    2.04    0.24
  -4   1   2    2.94    0.31
   4  -1  -2    2.73    0.25
   4  -1  -2    1.97    0.26
   4  -1  -2    2.77    0.29
  -4   2   2  136.50    3.63
  -4   2   2  139.38    3.67
  -4   2   2  142.09    3.59
  -4   2   2  135.15    3.69
   4  -2  -2  139.83    3.56
   4  -2  -2  132.24    3.67
   4  -2  -2  142.05    3.52
   4  -2  -2  136.97    3.60
  -4   3   2   81.54    2.26
  -4   3   2   78.48    2.20
  -4   3   2   75.37    2.15
  -4   3   2   82.91    2.13
   4  -3  -2   80.79    2.13
   4  -3  -2   80.87    2.08
   4  -3  -2   77.95    2.12
  -4   4   2    0.79    0.16
  -4   4   2    0.80    0.18
  -4   4   2    0.87    0.14
  -4   4   2    0.93    0.20
   4  -4  -2    1.15    0.21
   4  -4  -2    0.92    0.14
   4  -4  -2    0.85    0.16
  -4   5   2    1.86    0.18
  -4   5   2    1.70    0.24
  -4   5   2    1.56    0.21
  -4   5   2    1.59    0.20
   4  -5  -2    1.93    0.13
   4  -5  -2    2.14    0.17
   4  -5  -2    1.91    0.18
  -4   6   2   81.11    2.14
  -4   6   2   78.49    2.17
  -4   6   2   77.12    2.17
  -4   6   2   81.77    2.25
  -4   6   2   78.84    2.20
   4  -6  -2   82.41    2.11
  -4   7   2    1.61    0.25
  -4   7   2    1.26    0.23
  -4   7   2    0.95    0.21
  -4   7   2    1.28    0.21
   4  -7  -2    1.52    0.17
  -4   8   2    0.07    0.18
  -4   8   2    0.33    0.20
  -4   8   2    0.21    0.20
  -4   9   2   11.25    0.57
  -4   9   2   11.09    0.57
  -4   9   2   12.11    0.60
  -4  10   2    7.66    0.52
  -4  10   2    7.20    0.54
  -4  10   2    7.84    0.52
  -4  11   2   18.56    0.88
  -4  11   2   19.54    0.85
  -4  11   2   17.74    0.80
  -4  12   2    4.91    0.56
  -4  12   2    5.53    0.53
  -4  12   2    5.70    0.54
  -4  13   2    1.75    0.66
  -4  13   2    1.86    0.47
  -4  13   2    1.95    0.44
   3  12  -2   -0.11    0.53
   3  12  -2    0.35    0.73
   3  11  -2    1.21    0.53
   3  11  -2    0.95    0.50
   3  11  -2    0.81    0.65
   3  10  -2   20.09    1.09
   3  10  -2   21.88    1.10
   3  10  -2   21.15    1.16
   3  10  -2   20.12    1.30
   3   9  -2    1.57    0.44
   3   9  -2    1.21    0.45
   3   9  -2    0.85    0.39
   3   9  -2    1.21    0.50
   3   8  -2    6.56    0.67
   3   8  -2    7.01    0.61
   3   8  -2    7.46    0.66
   3   8  -2    6.77    0.58
   3   7  -2   10.31    0.70
   3   7  -2   10.07    0.72
   3   7  -2   12.82    0.69
   3   7  -2    9.84    0.64
  -3  -6   2   30.72    1.07
   3   6  -2   28.46    1.08
   3   6  -2   28.49    1.18
   3   6  -2   29.96    1.05
   3   6  -2   29.07    1.13
  -3  -5   2    8.91    0.51
  -3  -5   2    7.88    0.41
   3   5  -2    8.77    0.57
   3   5  -2    7.66    0.58
   3   5  -2    8.26    0.50
   3   5  -2    8.28    0.52
   3   5  -2    7.46    0.48
   3   4  -2  134.77    3.63
   3   4  -2  133.62    3.55
   3   4  -2  132.06    3.60
   3   4  -2  128.15    3.54
   3   4  -2  131.94    3.51
  -3  -3   2    6.92    0.37
  -3  -3   2    7.36    0.42
   3   3  -2    7.15    0.47
   3   3  -2    6.26    0.42
   3   3  -2    6.45    0.41
   3   3  -2    7.28    0.41
  -3  -2   2  113.13    3.19
  -3  -2   2  119.18    3.17
   3   2  -2  125.58    3.17
   3   2  -2  123.04    3.27
   3   2  -2  119.24    3.18
   3   2  -2  120.38    3.21
   3   2  -2  118.55    3.19
  -3  -1   2    1.26    0.21
  -3  -1   2    0.38    0.16
  -3  -1   2    0.34    0.19
   3   1  -2    0.36    0.15
   3   1  -2    0.36    0.18
   3   1  -2    0.34    0.15
   3   1  -2    0.34    0.15
  -3   0   2   15.09    0.59
  -3   0   2   14.39    0.57
  -3   0   2   15.01    0.61
   3   0  -2   14.37    0.61
   3   0  -2   14.27    0.57
   3   0  -2   15.32    0.57
   3   0  -2   15.82    0.55
  -3   1   2  814.75   20.72
  -3   1   2  827.41   20.35
  -3   1   2  843.09   20.72
  -3   1   2  785.20   20.38
   3  -1  -2  841.29   20.83
   3  -1  -2  820.94   20.42
   3  -1  -2  817.77   20.59
   3  -1  -2  783.61   20.81
   3  -1  -2  818.37   20.69
  -3   2   2    8.57    0.39
  -3   2   2    8.63    0.37
  -3   2   2    8.28    0.33
  -3   2   2    9.75    0.30
  -3   2   2    9.44    0.44
   3  -2  -2    9.28    0.32
   3  -2  -2    8.23    0.34
   3  -2  -2    8.68    0.33
   3  -2  -2    8.15    0.42
   3  -2  -2    9.20    0.35
  -3   3   2   14.23    0.51
  -3   3   2   13.51    0.55
  -3   3   2   14.03    0.46
  -3   3   2   13.60    0.48
   3  -3  -2   14.49    0.47
   3  -3  -2   14.42    0.44
  -3   4   2  136.61    3.46
  -3   4   2  137.77    3.56
  -3   4   2  136.38    3.49
  -3   4   2  139.87    3.51
   3  -4  -2  140.91    3.47
   3  -4  -2  122.73    3.51
  -3   5   2   12.41    0.48
  -3   5   2   12.58    0.47
  -3   5   2   12.55    0.51
  -3   5   2   12.15    0.43
  -3   5   2   12.21    0.47
   3  -5  -2   12.22    0.42
   3  -5  -2   11.80    0.43
   3  -5  -2   12.72    0.38
  -3   6   2   61.00    1.66
  -3   6   2   58.51    1.67
  -3   6   2   61.10    1.63
  -3   6   2   58.88    1.67
  -3   6   2   59.89    1.70
   3  -6  -2   59.84    1.61
  -3   7   2    4.82    0.35
  -3   7   2    4.73    0.35
  -3   7   2    4.69    0.34
  -3   7   2    5.17    0.31
  -3   7   2    4.54    0.36
   3  -7  -2    4.94    0.27
  -3   8   2    0.19    0.19
  -3   8   2    0.23    0.20
  -3   9   2   14.37    0.64
  -3   9   2   13.42    0.63
  -3  10   2    0.47    0.25
  -3  10   2    0.05    0.24
  -3  10   2    0.52    0.27
  -3  11   2   34.27    1.19
  -3  11   2   33.76    1.22
  -3  11   2   32.26    1.27
  -3  12   2    1.61    0.62
  -3  12   2    1.56    0.40
  -3  12   2    1.82    0.42
  -3  12   2    1.66    0.40
  -3  13   2    4.32    0.54
  -3  13   2    4.75    0.81
  -3  13   2    5.03    0.57
   2  13  -2    2.57    0.66
   2  12  -2    0.67    0.51
   2  12  -2    1.84    0.70
   2  11  -2   33.17    1.63
   2  11  -2   34.02    1.44
   2  11  -2   36.25    1.52
   2  11  -2   37.25    1.44
   2  10  -2   21.73    1.04
   2  10  -2   20.26    1.21
   2  10  -2   21.68    1.02
   2  10  -2   21.51    1.09
   2   9  -2    1.76    0.38
   2   9  -2    2.00    0.50
   2   9  -2    1.87    0.39
   2   9  -2    1.87    0.41
   2   8  -2   72.41    2.17
   2   8  -2   69.60    2.30
   2   8  -2   71.58    2.13
   2   8  -2   74.15    2.24
  -2  -7   2   19.02    0.84
   2   7  -2   18.35    0.84
   2   7  -2   18.94    0.91
   2   7  -2   18.37    0.78
   2   7  -2   18.47    0.76
  -2  -6   2   47.38    1.43
   2   6  -2   44.75    1.52
   2   6  -2   46.73    1.49
   2   6  -2   46.76    1.44
   2   6  -2   47.01    1.43
   2   6  -2   44.15    1.39
  -2  -5   2   25.04    0.78
  -2  -5   2   26.27    0.89
   2   5  -2   25.97    0.96
   2   5  -2   26.55    0.89
   2   5  -2   24.53    0.85
   2   5  -2   26.01    0.95
   2   5  -2   25.52    0.88
  -2  -4   2   12.98    0.47
  -2  -4   2   12.77    0.53
   2   4  -2   12.96    0.54
   2   4  -2   14.63    0.60
   2   4  -2   11.38    0.49
   2   4  -2   12.90    0.53
   2   4  -2   14.55    0.60
  -2  -3   2   82.40    2.19
   2   3  -2   80.64    2.17
   2   3  -2   81.77    2.14
   2   3  -2   77.50    2.16
   2   3  -2   79.65    2.23
   2   3  -2   80.15    2.20
  -2  -2   2   93.61    2.46
  -2  -2   2   94.74    2.50
   2   2  -2   97.81    2.50
   2   2  -2   96.16    2.49
   2   2  -2   93.01    2.49
   2   2  -2   90.39    2.46
   2   2  -2   92.38    2.54
  -2  -1   2    2.16    0.19
  -2  -1   2    2.40    0.23
  -2  -1   2    2.43    0.24
  -2  -1   2    2.79    0.21
   2   1  -2    2.10    0.20
   2   1  -2    1.80    0.22
   2   1  -2    2.17    0.20
   2   1  -2    1.90    0.17
  -2   0   2    6.56    0.31
  -2   0   2    6.08    0.35
  -2   0   2    5.76    0.28
  -2   0   2    6.38    0.32
   2   0  -2    6.89    0.32
   2   0  -2    5.69    0.33
   2   0  -2    7.16    0.31
  -2   1   2    1.59    0.08
  -2   1   2    1.53    0.15
  -2   1   2    1.83    0.17
  -2   1   2    1.75    0.14
  -2   1   2    2.07    0.21
   2  -1  -2    1.44    0.14
   2  -1  -2    1.31    0.13
   2  -1  -2    1.29    0.18
   2  -1  -2    1.43    0.14
   2  -1  -2    1.49    0.09
   2  -1  -2    1.57    0.09
  -2   2   2    0.46    0.09
  -2   2   2    0.10    0.09
  -2   2   2    0.06    0.11
  -2   2   2    0.37    0.08
  -2   2   2    0.18    0.08
   2  -2  -2    0.16    0.07
   2  -2  -2    0.12    0.07
   2  -2  -2    0.14    0.11
   2  -2  -2    0.20    0.07
  -2   3   2  383.90    9.52
  -2   3   2  380.53    9.53
  -2   3   2  384.74    9.56
  -2   3   2  383.02    9.49
  -2   3   2  376.12    9.65
   2  -3  -2  389.15    9.48
   2  -3  -2  389.07    9.50
   2  -3  -2  371.70    9.56
   2  -3  -2  374.11    9.57
  -2   4   2    7.59    0.29
  -2   4   2    7.43    0.32
  -2   4   2    7.84    0.33
  -2   4   2    7.42    0.35
   2  -4  -2    7.49    0.30
   2  -4  -2    7.78    0.36
  -2   5   2   28.63    0.87
  -2   5   2   27.74    0.87
  -2   5   2   29.36    0.87
  -2   5   2   29.18    0.90
  -2   5   2   29.99    0.84
   2  -5  -2   29.12    0.84
   2  -5  -2   28.27    0.87
  -2   6   2   27.80    0.88
  -2   6   2   26.78    0.90
  -2   6   2   29.02    0.85
  -2   6   2   26.72    0.88
  -2   6   2   28.52    0.89
   2  -6  -2   29.09    0.84
  -2   7   2    3.13    0.29
  -2   7   2    3.97    0.33
  -2   7   2    3.05    0.29
  -2   7   2    3.11    0.30
   2  -7  -2    3.43    0.25
  -2   8   2   77.00    2.12
  -2   8   2   73.80    2.15
  -2   8   2   74.65    2.11
  -2   9   2   -0.24    0.22
  -2   9   2   -0.12    0.22
  -2   9   2   -0.03    0.22
  -2  10   2   23.37    0.98
  -2  10   2   21.20    1.14
  -2  10   2   22.25    0.91
  -2  10   2   23.72    0.93
  -2  11   2   60.33    2.21
  -2  11   2   59.38    1.85
  -2  11   2   60.22    1.86
  -2  11   2   54.64    1.91
  -2  12   2    6.10    0.85
  -2  12   2    5.64    0.58
  -2  12   2    5.26    0.57
  -2  13   2    2.20    0.72
  -2  13   2    2.03    0.50
   1  13  -2   -0.25    0.62
   1  12  -2   10.08    0.81
   1  12  -2    8.64    0.95
   1  12  -2    8.76    0.73
   1  11  -2    0.39    0.38
   1  11  -2    0.42    0.38
   1  11  -2    0.07    0.49
   1  11  -2    0.16    0.36
   1  10  -2    7.72    0.75
   1  10  -2    5.06    0.49
   1  10  -2    5.52    0.56
   1  10  -2    5.27    0.53
   1   9  -2    1.03    0.33
   1   9  -2    1.14    0.41
   1   9  -2    1.21    0.31
   1   9  -2    0.89    0.31
   1   8  -2    2.03    0.30
   1   8  -2    2.06    0.42
   1   8  -2    1.66    0.31
   1   8  -2    1.72    0.30
  -1  -7   2   49.23    1.40
   1   7  -2   44.21    1.53
   1   7  -2   45.30    1.38
   1   7  -2   46.22    1.45
   1   7  -2   44.96    1.40
  -1  -6   2   23.26    0.78
   1   6  -2   22.40    0.79
   1   6  -2   23.21    0.77
   1   6  -2   22.75    0.84
   1   6  -2   22.45    0.89
   1   6  -2   23.22    0.79
  -1  -5   2   91.60    2.42
   1   5  -2   93.62    2.42
   1   5  -2   89.00    2.41
   1   5  -2   89.93    2.50
   1   5  -2   88.94    2.46
   1   5  -2   89.29    2.38
  -1  -4   2   49.83    1.30
  -1  -4   2   51.04    1.41
   1   4  -2   49.95    1.37
   1   4  -2   50.28    1.45
   1   4  -2   50.28    1.39
   1   4  -2   50.20    1.39
   1   4  -2   50.07    1.45
  -1  -3   2    6.83    0.24
  -1  -3   2    6.58    0.31
  -1  -3   2    6.25    0.28
   1   3  -2    7.30    0.33
   1   3  -2    6.54    0.34
   1   3  -2    6.75    0.27
   1   3  -2    7.13    0.29
   1   3  -2    6.54    0.30
   1   3  -2    6.84    0.29
  -1  -2   2    0.19    0.10
  -1  -2   2    0.16    0.09
  -1  -2   2    0.26    0.07
  -1  -2   2    0.30    0.06
   1   2  -2    0.38    0.09
   1   2  -2    0.26    0.08
   1   2  -2    0.13    0.11
   1   2  -2    0.34    0.10
   1   2  -2    0.10    0.09
   1   2  -2    0.43    0.12
  -1  -1   2  275.15    6.98
  -1  -1   2  288.79    7.01
  -1  -1   2  285.49    7.04
  -1  -1   2  286.79    6.99
   1   1  -2  280.88    6.99
   1   1  -2  276.95    7.08
   1   1  -2  278.82    6.99
   1   1  -2  280.17    7.00
   1   1  -2  277.29    7.00
   1   1  -2  272.75    7.06
   1   1  -2  269.59    6.98
  -1   0   2    0.24    0.07
  -1   0   2    0.24    0.03
  -1   0   2    0.29    0.06
  -1   0   2    0.34    0.07
  -1   0   2    0.49    0.07
  -1   0   2    0.21    0.07
   1   0  -2    0.68    0.08
   1   0  -2    0.33    0.07
   1   0  -2    0.35    0.04
   1   0  -2    0.24    0.07
   1   0  -2    0.32    0.07
   1   0  -2    0.28    0.06
  -1   1   2    1.82    0.13
  -1   1   2    1.78    0.12
  -1   1   2    1.74    0.11
  -1   1   2    1.64    0.10
  -1   1   2    1.56    0.11
  -1   1   2    2.02    0.12
  -1   1   2    1.87    0.14
   1  -1  -2    1.83    0.12
   1  -1  -2    1.67    0.11
   1  -1  -2    1.59    0.13
   1  -1  -2    1.96    0.11
  -1   2   2   15.56    0.47
  -1   2   2   15.08    0.49
  -1   2   2   15.43    0.47
  -1   2   2   15.19    0.45
  -1   2   2   15.16    0.47
   1  -2  -2   15.06    0.45
   1  -2  -2   15.73    0.47
   1  -2  -2   15.62    0.46
   1  -2  -2   15.64    0.49
   1  -2  -2   14.79    0.46
  -1   3   2  112.38    2.85
  -1   3   2  110.23    2.85
  -1   3   2  111.50    2.83
  -1   3   2  111.09    2.86
  -1   3   2  111.34    2.85
   1  -3  -2  112.96    2.84
   1  -3  -2  109.93    2.82
   1  -3  -2  108.60    2.83
  -1   4   2   77.60    2.06
  -1   4   2   77.76    2.04
  -1   4   2   76.29    2.02
  -1   4   2   78.13    2.04
  -1   4   2   73.36    2.05
   1  -4  -2   74.57    2.04
   1  -4  -2   82.67    2.03
  -1   5   2  106.03    2.87
  -1   5   2  114.01    2.85
  -1   5   2  110.04    2.89
  -1   5   2  109.43    2.87
  -1   5   2  110.97    2.90
   1  -5  -2  108.76    2.86
   1  -5  -2  108.38    2.85
  -1   6   2   64.46    1.87
  -1   6   2   69.12    1.84
  -1   6   2   65.45    1.87
  -1   6   2   67.00    1.85
  -1   6   2   67.52    1.88
   1  -6  -2   67.67    1.81
   1  -6  -2   68.12    1.83
  -1   7   2    0.04    0.18
  -1   7   2   -0.02    0.19
  -1   7   2    0.18    0.18
  -1   7   2    0.19    0.19
   1  -7  -2    0.37    0.16
  -1   8   2    9.27    0.52
  -1   8   2    9.73    0.72
  -1   8   2    8.81    0.55
  -1   8   2    9.65    0.53
  -1   9   2    1.16    0.29
  -1   9   2    1.13    0.32
  -1   9   2    0.64    0.28
  -1   9   2    1.28    0.43
  -1  10   2   27.73    1.10
  -1  10   2   27.36    1.32
  -1  10   2   30.50    1.12
  -1  10   2   30.02    1.16
  -1  11   2    1.25    0.58
  -1  11   2    2.10    0.43
  -1  11   2    2.78    0.47
  -1  11   2    2.07    0.42
  -1  12   2    5.61    0.60
  -1  12   2    6.17    0.64
  -1  12   2    6.10    0.85
  -1  13   2    3.67    0.58
   0  13  -2    4.59    0.80
   0  12  -2    1.90    0.49
   0  12  -2    1.65    0.63
   0  12  -2    1.78    0.45
   0  12  -2    2.01    0.44
   0  11  -2   -0.17    0.31
   0  11  -2    0.19    0.32
   0  11  -2    0.14    0.31
   0  11  -2    0.74    0.49
   0  10  -2   21.98    0.91
   0  10  -2   23.84    1.16
   0  10  -2   23.72    0.93
   0  10  -2   22.44    0.98
   0   9  -2   37.04    1.22
   0   9  -2   37.34    1.20
   0   9  -2   37.09    1.42
   0   9  -2   37.42    1.27
   0   8  -2   10.93    0.69
   0   8  -2   11.59    0.58
   0   8  -2   12.85    0.56
   0   8  -2   11.77    0.53
   0   7  -2   46.70    1.34
   0   7  -2   45.99    1.49
   0   7  -2   45.41    1.32
   0   7  -2   44.27    1.32
   0   7  -2   45.76    1.38
   0   6  -2  187.73    4.79
   0   6  -2  185.93    4.83
   0   6  -2  184.88    4.76
   0   6  -2  192.05    4.79
   0   5  -2   72.64    1.87
   0   5  -2   68.02    1.90
   0   5  -2   70.42    1.85
   0   5  -2   71.00    1.87
   0   5  -2   70.80    1.86
   0   4  -2    2.68    0.17
   0   4  -2    2.42    0.19
   0   4  -2    2.58    0.17
   0   4  -2    2.62    0.16
   0   4  -2    2.38    0.14
   0   3  -2   20.46    0.59
   0   3  -2   21.28    0.56
   0   3  -2   21.31    0.60
   0   3  -2   20.44    0.58
   0   3  -2   20.81    0.56
   0  -2   2  146.62    3.56
   0  -2   2  145.74    3.67
   0   2  -2  142.57    3.58
   0   2  -2  136.62    3.54
   0   2  -2  142.06    3.59
   0   2  -2  145.63    3.68
   0   2  -2  144.66    3.55
   0   2  -2  143.24    3.55
   0   2  -2  141.76    3.55
   0  -1   2    1.29    0.05
   0  -1   2    1.32    0.07
   0  -1   2    1.27    0.06
   0  -1   2    1.29    0.06
   0  -1   2    1.23    0.10
   0  -1   2    1.32    0.08
   0  -1   2    1.11    0.05
   0   1  -2    1.45    0.11
   0   1  -2    1.23    0.08
   0   1  -2    1.23    0.07
   0   1  -2    1.18    0.08
   0   1  -2    1.17    0.06
   0   1  -2    1.22    0.07
   0   1  -2    1.29    0.07
   0   0   2    0.11    0.04
   0   0   2    0.15    0.04
   0   0   2    0.09    0.04
   0   0   2    0.14    0.04
   0   0   2    0.14    0.04
   0   0   2    0.29    0.05
   0   0   2    0.15    0.04
   0   0   2    0.09    0.03
   0   0  -2    0.26    0.05
   0   0  -2    0.14    0.04
   0   0  -2    0.09    0.03
   0   0  -2    0.24    0.05
   0   0  -2    0.39    0.05
   0   0  -2    0.21    0.04
   0   0  -2    0.14    0.04
   0   0  -2    0.14    0.04
   0   1   2   21.45    0.60
   0   1   2   23.70    0.63
   0   1   2   20.65    0.61
   0   1   2   21.55    0.62
   0  -1  -2   20.94    0.62
   0  -1  -2   21.73    0.60
   0  -1  -2   21.98    0.61
   0  -1  -2   22.16    0.61
   0  -1  -2   21.44    0.61
   0   2   2   56.80    1.51
   0   2   2   57.21    1.48
   0   2   2   57.39    1.50
   0   2   2   52.61    1.50
   0  -2  -2   56.73    1.50
   0  -2  -2   57.99    1.52
   0  -2  -2   59.13    1.50
   0  -2  -2   55.93    1.49
   0  -2  -2   56.48    1.48
   0   3   2    0.19    0.11
   0   3   2    0.36    0.09
   0   3   2    0.19    0.10
   0   3   2    0.22    0.10
   0   3   2    0.47    0.12
   0  -3  -2    0.39    0.10
   0  -3  -2    0.42    0.10
   0   4   2   55.82    1.54
   0   4   2   58.42    1.53
   0   4   2   54.56    1.57
   0   4   2   55.63    1.56
   0   4   2   58.56    1.58
   0  -4  -2   55.09    1.54
   0   5   2    2.33    0.21
   0   5   2    2.10    0.23
   0   5   2    2.08    0.29
   0   5   2    2.60    0.26
   0   5   2    3.13    0.28
   0   5   2    2.24    0.25
   0  -5  -2    2.13    0.21
   0  -5  -2    2.43    0.22
   0   6   2   58.07    1.69
   0   6   2   61.60    1.76
   0   6   2   60.10    1.75
   0   6   2   58.12    1.71
   0   6   2   59.92    1.86
   0   6   2   59.03    1.72
   0  -6  -2   61.24    1.67
   0  -6  -2   61.66    1.70
   0   7   2    2.77    0.31
   0   7   2    2.26    0.40
   0   7   2    3.25    0.36
   0   7   2    2.86    0.34
   0  -7  -2    3.20    0.31
   0   8   2   26.09    1.01
   0   8   2   26.55    1.19
   0   8   2   26.57    0.97
   0   8   2   26.16    0.98
   0   9   2    1.14    0.32
   0   9   2    0.73    0.33
   0   9   2    1.01    0.47
   0   9   2    1.24    0.34
   0  10   2    0.90    0.35
   0  10   2    0.75    0.46
   0  10   2    0.43    0.34
   0  10   2    0.73    0.38
   0  11   2    1.58    0.46
   0  11   2    2.14    0.49
   0  11   2    2.80    0.47
   0  11   2    2.04    0.65
   0  12   2   10.23    0.81
   0  12   2   10.85    0.83
   0  12   2    8.97    1.00
   0  13   2    5.41    0.72
  -1  13  -2    8.02    0.65
  -1  13  -2    6.57    0.83
  -1  12  -2    0.30    0.34
  -1  12  -2    0.31    0.35
  -1  12  -2    0.35    0.48
  -1  12  -2    0.24    0.33
  -1  11  -2    1.89    0.37
  -1  11  -2    2.71    0.39
  -1  11  -2    1.53    0.49
  -1  11  -2    1.51    0.32
  -1  10  -2   24.25    0.95
  -1  10  -2   24.58    0.89
  -1  10  -2   25.72    0.92
  -1  10  -2   23.38    1.14
  -1   9  -2   11.55    0.60
  -1   9  -2   12.88    0.55
  -1   9  -2   13.42    0.79
  -1   9  -2   12.50    0.56
  -1   8  -2   63.59    1.75
  -1   8  -2   62.88    1.80
  -1   8  -2   65.49    1.79
  -1   8  -2   63.24    1.76
  -1   7  -2   18.15    0.61
  -1   7  -2   18.07    0.62
  -1   7  -2   18.56    0.60
  -1   7  -2   18.99    0.65
  -1   6  -2   69.38    1.83
  -1   6  -2   68.23    1.85
  -1   6  -2   72.61    1.83
  -1   6  -2   68.12    1.81
  -1   6  -2   70.14    1.83
  -1   5  -2   10.19    0.32
  -1   5  -2   10.02    0.34
  -1   5  -2   11.32    0.35
  -1   5  -2    9.97    0.32
  -1   5  -2   10.54    0.35
   1  -4   2  100.58    2.78
  -1   4  -2  102.87    2.55
  -1   4  -2  101.26    2.55
   1  -3   2  663.04   16.74
   1  -2   2    0.45    0.13
  -1   2  -2    0.39    0.03
  -1   2  -2    0.35    0.03
   1  -1   2    0.18    0.06
   1  -1   2    0.12    0.05
   1  -1   2    0.17    0.04
   1  -1   2    0.16    0.03
   1  -1   2    0.24    0.08
   1  -1   2    0.15    0.04
   1  -1   2    0.21    0.05
   1  -1   2    0.13    0.03
  -1   1  -2    0.16    0.04
  -1   1  -2    0.19    0.05
  -1   1  -2    0.13    0.04
  -1   1  -2    0.17    0.04
  -1   1  -2    0.11    0.03
  -1   1  -2    0.30    0.08
  -1   1  -2    0.22    0.06
  -1   1  -2    0.10    0.05
   1   0   2  141.19    3.50
   1   0   2  140.06    3.52
   1   0   2  140.64    3.56
   1   0   2  138.20    3.51
   1   0   2  135.74    3.53
   1   0   2  145.66    3.53
   1   0   2  135.51    3.52
  -1   0  -2  137.45    3.52
  -1   0  -2  138.63    3.53
  -1   0  -2  140.44    3.55
  -1   0  -2  140.12    3.50
  -1   0  -2  138.37    3.51
  -1   0  -2  144.05    3.52
  -1   0  -2  140.50    3.51
   1   1   2   59.70    1.61
   1   1   2   62.23    1.63
   1   1   2   64.27    1.62
   1   1   2   60.61    1.59
   1   1   2   62.69    1.66
  -1  -1  -2   60.53    1.61
  -1  -1  -2   59.00    1.63
  -1  -1  -2   63.26    1.61
  -1  -1  -2   59.64    1.59
  -1  -1  -2   60.19    1.61
   1   2   2   57.87    1.50
   1   2   2   54.62    1.52
   1   2   2   53.69    1.50
   1   2   2   56.62    1.49
   1   2   2   53.60    1.51
   1   2   2   57.58    1.57
  -1  -2  -2   55.66    1.50
  -1  -2  -2   54.93    1.52
   1   3   2   12.29    0.45
   1   3   2   11.67    0.53
   1   3   2   12.00    0.47
   1   3   2   12.23    0.44
   1   3   2   11.84    0.47
   1   3   2   12.51    0.48
  -1  -3  -2   12.80    0.45
  -1  -3  -2   11.24    0.46
   1   4   2   17.72    0.65
   1   4   2   17.35    0.72
   1   4   2   17.71    0.64
   1   4   2   18.10    0.63
   1   4   2   17.59    0.65
  -1  -4  -2   17.29    0.62
  -1  -4  -2   17.01    0.62
   1   5   2   11.40    0.62
   1   5   2   12.27    0.54
   1   5   2   12.54    0.56
   1   5   2   12.53    0.58
   1   5   2   12.64    0.56
  -1  -5  -2   13.22    0.53
   1   6   2   20.39    0.79
   1   6   2   21.04    0.93
   1   6   2   22.69    0.85
   1   6   2   20.71    0.82
   1   6   2   20.33    0.80
  -1  -6  -2   20.85    0.74
  -1  -6  -2   20.98    0.77
   1   7   2   74.42    2.38
   1   7   2   79.11    2.28
   1   7   2   76.82    2.23
   1   7   2   75.38    2.20
  -1  -7  -2   76.80    2.18
   1   8   2   12.46    0.72
   1   8   2   12.89    0.70
   1   8   2   13.74    0.72
   1   8   2   11.77    0.86
   1   9   2    0.33    0.33
   1   9   2    0.09    0.31
   1   9   2    0.42    0.33
   1   9   2    0.33    0.44
   1  10   2   24.51    1.13
   1  10   2   25.54    1.14
   1  10   2   25.16    1.39
   1  10   2   28.21    1.23
   1  11   2   11.83    1.08
   1  11   2   13.84    1.00
   1  11   2   13.95    0.95
   1  11   2   12.81    0.92
   1  12   2    0.46    0.68
   1  12   2    0.13    0.50
  -2  14  -2   18.66    1.46
  -2  13  -2    3.31    0.45
  -2  13  -2    3.74    0.72
  -2  12  -2    2.96    0.61
  -2  12  -2    4.42    0.48
  -2  12  -2    3.58    0.41
  -2  11  -2    0.22    0.24
  -2  11  -2   -0.17    0.40
  -2  11  -2    0.30    0.25
  -2  11  -2    0.15    0.26
  -2  10  -2    0.40    0.23
  -2  10  -2    0.72    0.22
  -2  10  -2    0.62    0.22
  -2   9  -2   33.48    1.03
  -2   9  -2   33.90    1.07
  -2   9  -2   34.59    1.04
  -2   8  -2    8.24    0.40
  -2   8  -2    8.89    0.38
  -2   8  -2    9.02    0.37
  -2   8  -2    8.37    0.39
  -2   7  -2    0.43    0.11
  -2   7  -2    0.24    0.11
  -2   7  -2    0.24    0.11
  -2   7  -2    0.49    0.12
  -2   7  -2    0.36    0.11
  -2   7  -2    0.28    0.12
  -2   6  -2   12.78    0.39
  -2   6  -2   13.06    0.41
  -2   6  -2   13.45    0.40
  -2   6  -2   12.81    0.40
  -2   6  -2   12.41    0.39
   2  -5   2    0.20    0.21
  -2   5  -2    0.36    0.06
  -2   5  -2    0.23    0.06
   2  -4   2   17.99    0.69
  -2   4  -2   18.30    0.47
  -2   4  -2   17.59    0.48
   2  -3   2    0.55    0.15
  -2   3  -2    0.62    0.07
  -2   3  -2    0.58    0.06
   2  -2   2    0.15    0.06
   2  -2   2   -0.01    0.11
  -2   2  -2    0.22    0.07
  -2   2  -2    0.13    0.05
  -2   2  -2    0.31    0.08
  -2   2  -2    0.14    0.06
  -2   2  -2    0.08    0.04
  -2   2  -2    0.10    0.07
  -2   2  -2    0.09    0.07
   2  -1   2   32.25    0.88
   2  -1   2   33.88    0.85
   2  -1   2   32.05    0.88
   2  -1   2   32.28    0.88
   2  -1   2   31.06    0.89
  -2   1  -2   31.97    0.88
  -2   1  -2   32.09    0.87
  -2   1  -2   31.26    0.86
  -2   1  -2   32.92    0.91
  -2   1  -2   32.02    0.88
  -2   1  -2   30.71    0.88
  -2   1  -2   31.19    0.87
   2   0   2   78.13    2.00
   2   0   2   74.70    1.99
   2   0   2   76.95    1.97
   2   0   2   77.05    2.00
  -2   0  -2   77.96    1.99
  -2   0  -2   74.39    2.02
  -2   0  -2   76.33    2.00
  -2   0  -2   74.33    1.99
   2   1   2   48.51    1.34
   2   1   2   48.33    1.35
   2   1   2   47.93    1.34
   2   1   2   47.17    1.36
   2   1   2   48.21    1.41
  -2  -1  -2   51.06    1.34
  -2  -1  -2   47.64    1.36
   2   2   2   50.47    1.53
   2   2   2   51.40    1.48
   2   2   2   53.39    1.46
   2   2   2   50.52    1.48
   2   2   2   53.76    1.46
  -2  -2  -2   51.54    1.48
  -2  -2  -2   53.42    1.46
   2   3   2   63.30    1.81
   2   3   2   63.89    1.81
   2   3   2   64.74    1.89
   2   3   2   64.30    1.77
   2   3   2   63.70    1.78
  -2  -3  -2   62.17    1.79
  -2  -3  -2   64.39    1.78
   2   4   2   18.51    0.72
   2   4   2   17.69    0.71
   2   4   2   17.74    0.67
   2   4   2   17.00    0.77
   2   4   2   16.24    0.66
  -2  -4  -2   18.11    0.67
  -2  -4  -2   18.53    0.68
   2   5   2    6.69    0.48
   2   5   2    6.24    0.42
   2   5   2    6.07    0.46
   2   5   2    6.76    0.46
   2   5   2    6.78    0.57
  -2  -5  -2    6.35    0.42
  -2  -5  -2    6.46    0.40
   2   6   2    1.53    0.32
   2   6   2    1.47    0.29
   2   6   2    1.43    0.40
   2   6   2    1.13    0.30
  -2  -6  -2    1.12    0.27
   2   7   2    3.73    0.45
   2   7   2    3.63    0.41
   2   7   2    3.87    0.43
   2   7   2    3.19    0.49
  -2  -7  -2    3.98    0.39
   2   8   2   29.28    1.36
   2   8   2   31.95    1.22
   2   8   2   31.50    1.22
   2   8   2   33.25    1.31
   2   9   2    9.69    0.74
   2   9   2   12.74    0.85
   2   9   2   10.39    0.92
   2   9   2   11.78    0.80
   2  10   2   13.86    0.91
   2  10   2   14.52    1.00
   2  10   2   15.02    0.92
   2  10   2   13.90    1.16
   2  11   2    1.23    0.50
   2  11   2    0.17    0.62
   2  11   2    0.11    0.48
   2  12   2    3.06    0.64
  -3  14  -2    8.62    0.97
  -3  13  -2    1.09    0.34
  -3  13  -2    1.10    0.54
  -3  13  -2    1.16    0.54
  -3  12  -2   10.07    0.59
  -3  12  -2    9.98    0.62
  -3  11  -2   36.72    1.13
  -3  11  -2   34.77    1.13
  -3  11  -2   34.65    1.17
  -3  10  -2    3.26    0.29
  -3  10  -2    3.92    0.30
  -3  10  -2    3.79    0.33
  -3   9  -2   17.21    0.59
  -3   9  -2   17.18    0.58
  -3   9  -2   16.53    0.61
  -3   8  -2   86.35    2.32
  -3   8  -2   89.59    2.34
  -3   8  -2   90.31    2.32
  -3   8  -2   87.09    2.31
  -3   8  -2   91.01    2.30
  -3   7  -2   55.85    1.51
  -3   7  -2   58.75    1.54
  -3   7  -2   57.49    1.52
  -3   7  -2   57.65    1.50
  -3   7  -2   58.94    1.52
   3  -6   2    3.53    0.42
  -3   6  -2    2.67    0.16
  -3   6  -2    2.42    0.13
  -3   6  -2    2.88    0.17
  -3   6  -2    3.05    0.16
  -3   6  -2    2.68    0.13
   3  -5   2   51.08    1.60
  -3   5  -2   53.38    1.36
  -3   5  -2   52.33    1.31
  -3   5  -2   52.12    1.37
   3  -4   2    6.12    0.38
  -3   4  -2    6.14    0.19
  -3   4  -2    5.97    0.25
  -3   4  -2    6.28    0.26
  -3   4  -2    6.01    0.19
  -3   4  -2    5.81    0.19
   3  -3   2   -0.02    0.03
   3  -3   2    0.19    0.14
  -3   3  -2    0.14    0.07
  -3   3  -2   -0.01    0.08
  -3   3  -2    0.11    0.06
  -3   3  -2    0.16    0.08
  -3   3  -2    0.17    0.09
  -3   3  -2    0.15    0.09
   3  -2   2  170.43    4.14
   3  -2   2  159.41    4.12
   3  -2   2  165.04    4.09
   3  -2   2  158.49    4.21
   3  -2   2  168.07    4.16
  -3   2  -2  160.71    4.13
  -3   2  -2  159.40    4.18
  -3   2  -2  159.91    4.14
  -3   2  -2  161.81    4.12
  -3   2  -2  167.29    4.16
  -3   2  -2  165.50    4.15
   3  -1   2  138.96    3.55
   3  -1   2  139.30    3.48
   3  -1   2  136.10    3.47
   3  -1   2  131.71    3.45
  -3   1  -2  131.93    3.47
  -3   1  -2  133.87    3.50
  -3   1  -2  134.01    3.47
  -3   1  -2  134.29    3.47
   3   0   2   50.62    1.45
   3   0   2   53.48    1.46
   3   0   2   53.82    1.45
  -3   0  -2   53.15    1.46
  -3   0  -2   51.36    1.44
  -3   0  -2   51.71    1.45
  -3   0  -2   50.77    1.48
   3   1   2    6.25    0.33
   3   1   2    5.63    0.41
   3   1   2    5.78    0.32
  -3  -1  -2    6.13    0.33
  -3  -1  -2    6.16    0.34
  -3  -1  -2    6.00    0.36
   3   2   2   35.77    1.12
   3   2   2   34.82    1.11
   3   2   2   37.03    1.14
   3   2   2   37.22    1.23
  -3  -2  -2   37.07    1.12
  -3  -2  -2   36.13    1.15
   3   3   2   67.22    1.99
   3   3   2   72.85    2.15
   3   3   2   70.92    2.04
   3   3   2   72.63    2.02
  -3  -3  -2   72.63    2.02
  -3  -3  -2   70.33    2.03
   3   4   2    1.48    0.34
   3   4   2    1.47    0.26
   3   4   2    1.09    0.26
   3   4   2    1.37    0.26
  -3  -4  -2    1.36    0.26
  -3  -4  -2    1.60    0.26
   3   5   2    5.23    0.45
   3   5   2    5.54    0.47
   3   5   2    4.52    0.44
   3   5   2    4.17    0.53
  -3  -5  -2    5.61    0.46
  -3  -5  -2    4.76    0.41
   3   6   2   23.44    0.98
   3   6   2   24.02    0.96
   3   6   2   23.07    1.01
   3   6   2   23.81    1.14
  -3  -6  -2   23.72    0.92
   3   7   2    4.68    0.62
   3   7   2    4.99    0.51
   3   7   2    4.91    0.49
   3   7   2    5.03    0.56
  -3  -7  -2    5.17    0.50
   3   8   2   -0.02    0.46
   3   8   2    0.12    0.35
   3   8   2    0.40    0.37
   3   8   2    0.25    0.37
   3   9   2   39.45    1.81
   3   9   2   40.98    1.56
   3   9   2   41.45    1.61
   3   9   2   40.53    1.64
   3  10   2    2.70    0.57
   3  10   2    2.47    0.77
   3  10   2    3.17    0.63
   3  10   2    2.87    0.60
   3  11   2   10.33    1.13
   3  11   2   10.46    0.95
  -4  14  -2    5.05    0.78
  -4  14  -2    3.58    0.49
  -4  13  -2   38.93    1.36
  -4  13  -2   39.99    1.30
  -4  12  -2    0.36    0.24
  -4  12  -2    0.18    0.26
  -4  11  -2    1.32    0.24
  -4  10  -2   56.68    1.55
  -4  10  -2   55.89    1.57
  -4   9  -2   11.13    0.43
  -4   9  -2   11.24    0.45
  -4   8  -2    5.00    0.24
  -4   8  -2    4.82    0.31
  -4   8  -2    4.54    0.25
   4  -7   2   12.17    0.75
  -4   7  -2   14.19    0.46
  -4   7  -2   13.85    0.45
  -4   7  -2   13.27    0.52
  -4   7  -2   14.22    0.43
  -4   7  -2   14.30    0.47
   4  -6   2    4.00    0.43
  -4   6  -2    4.19    0.19
  -4   6  -2    3.86    0.24
  -4   6  -2    4.30    0.25
  -4   6  -2    3.79    0.24
  -4   6  -2    3.83    0.20
   4  -5   2   23.60    0.92
  -4   5  -2   24.12    0.72
  -4   5  -2   23.89    0.77
  -4   5  -2   25.83    0.71
  -4   5  -2   25.16    0.70
  -4   5  -2   24.33    0.76
   4  -4   2    3.08    0.30
  -4   4  -2    3.06    0.24
  -4   4  -2    2.70    0.21
  -4   4  -2    2.87    0.20
  -4   4  -2    2.91    0.20
  -4   4  -2    2.95    0.20
   4  -3   2    2.99    0.23
   4  -3   2    3.06    0.30
   4  -3   2    3.44    0.15
   4  -3   2    3.06    0.14
  -4   3  -2    3.12    0.24
  -4   3  -2    3.48    0.25
  -4   3  -2    3.22    0.20
  -4   3  -2    3.12    0.27
  -4   3  -2    3.65    0.23
   4  -2   2   88.42    2.32
   4  -2   2   87.46    2.38
   4  -2   2   89.83    2.44
   4  -2   2   91.51    2.35
  -4   2  -2   88.49    2.43
  -4   2  -2   87.24    2.37
  -4   2  -2   89.31    2.37
  -4   2  -2   90.63    2.38
   4  -1   2    0.24    0.14
   4  -1   2    0.62    0.17
   4  -1   2    0.40    0.13
  -4   1  -2    0.32    0.15
  -4   1  -2    0.36    0.13
  -4   1  -2    0.52    0.16
  -4   1  -2    0.34    0.13
   4   0   2  376.12    9.31
   4   0   2  371.43    9.29
   4   0   2  367.41    9.29
  -4   0  -2  365.45    9.30
  -4   0  -2  369.71    9.30
  -4   0  -2  356.69    9.33
   4   1   2    1.20    0.22
   4   1   2    0.87    0.21
   4   1   2    0.72    0.20
  -4  -1  -2    0.74    0.19
  -4  -1  -2    0.73    0.22
   4   2   2  128.31    3.44
   4   2   2  126.11    3.56
   4   2   2  123.03    3.44
   4   2   2  126.60    3.42
  -4  -2  -2  131.15    3.43
  -4  -2  -2  128.73    3.46
   4   3   2   14.65    0.69
   4   3   2   15.32    0.69
   4   3   2   15.24    0.70
   4   3   2   14.34    0.83
  -4  -3  -2   15.08    0.69
  -4  -3  -2   15.21    0.69
   4   4   2    0.87    0.27
   4   4   2    0.78    0.36
   4   4   2    0.58    0.28
   4   4   2    0.82    0.26
  -4  -4  -2    0.58    0.27
  -4  -4  -2    0.66    0.24
   4   5   2    3.74    0.44
   4   5   2    3.93    0.58
   4   5   2    3.62    0.45
   4   5   2    3.49    0.48
  -4  -5  -2    3.62    0.43
   4   6   2    3.05    0.56
   4   6   2    3.94    0.53
   4   6   2    4.16    0.52
   4   6   2    3.64    0.46
  -4  -6  -2    3.72    0.47
   4   7   2    7.66    0.68
   4   7   2    6.70    0.80
   4   7   2    8.69    0.68
   4   7   2    8.76    0.74
  -4  -7  -2    7.73    0.65
   4   8   2    2.00    0.51
   4   8   2    2.53    0.50
   4   8   2    2.02    0.67
   4   8   2    1.59    0.47
   4   9   2   -0.68    0.42
   4   9   2    1.01    0.66
   4   9   2   -0.17    0.45
   4   9   2   -0.21    0.48
   4  10   2    2.02    0.75
   4  10   2    2.40    0.66
  -5  14  -2    2.36    0.37
  -5  13  -2    2.09    0.35
  -5  13  -2    2.16    0.35
  -5  12  -2   11.44    0.61
  -5  12  -2   12.05    0.58
  -5  11  -2    9.65    0.47
  -5  11  -2    8.32    0.49
  -5  10  -2    4.18    0.31
  -5  10  -2    3.83    0.31
  -5  10  -2    4.02    0.29
  -5   9  -2    2.82    0.25
  -5   9  -2    3.33    0.24
   5  -8   2   16.81    0.93
  -5   8  -2   17.19    0.68
  -5   8  -2   17.45    0.59
  -5   8  -2   17.17    0.57
   5  -7   2   46.90    1.62
  -5   7  -2   47.78    1.33
  -5   7  -2   47.05    1.39
  -5   7  -2   47.71    1.29
  -5   7  -2   46.91    1.32
   5  -6   2    2.36    0.37
  -5   6  -2    2.62    0.26
  -5   6  -2    2.43    0.24
  -5   6  -2    2.54    0.20
  -5   6  -2    2.83    0.27
  -5   6  -2    2.75    0.23
  -5   6  -2    1.94    0.22
   5  -5   2   15.15    0.71
  -5   5  -2   16.98    0.60
  -5   5  -2   17.05    0.62
  -5   5  -2   16.57    0.55
  -5   5  -2   15.24    0.62
  -5   5  -2   16.72    0.57
  -5   5  -2   15.66    0.60
   5  -4   2    1.61    0.18
   5  -4   2    1.57    0.28
  -5   4  -2    1.30    0.18
  -5   4  -2    1.14    0.21
  -5   4  -2    0.78    0.20
  -5   4  -2    1.00    0.14
  -5   4  -2    1.35    0.20
   5  -3   2   38.43    1.16
   5  -3   2   39.10    1.06
   5  -3   2   37.72    1.23
  -5   3  -2   37.97    1.15
  -5   3  -2   36.90    1.22
  -5   3  -2   37.39    1.16
  -5   3  -2   38.41    1.18
   5  -2   2    5.12    0.39
   5  -2   2    4.84    0.33
   5  -2   2    5.23    0.34
  -5   2  -2    5.17    0.34
  -5   2  -2    5.06    0.34
  -5   2  -2    5.24    0.41
  -5   2  -2    5.37    0.38
   5  -1   2   87.30    2.40
   5  -1   2   88.08    2.43
   5  -1   2   84.45    2.38
  -5   1  -2   88.71    2.44
  -5   1  -2   89.32    2.43
   5   0   2    0.60    0.19
   5   0   2    0.53    0.22
   5   0   2    0.66    0.20
  -5   0  -2    1.64    0.27
  -5   0  -2    0.18    0.22
   5   1   2   26.31    0.98
   5   1   2   27.79    0.99
   5   1   2   27.56    0.97
  -5  -1  -2   25.45    1.00
  -5  -1  -2   26.30    0.96
   5   2   2  128.72    3.52
   5   2   2  126.81    3.48
   5   2   2  125.36    3.50
  -5  -2  -2  127.15    3.49
  -5  -2  -2  127.75    3.52
   5   3   2    2.93    0.39
   5   3   2    3.90    0.43
   5   3   2    3.50    0.40
   5   3   2    3.84    0.53
  -5  -3  -2    3.29    0.41
  -5  -3  -2    4.41    0.45
   5   4   2    1.18    0.36
   5   4   2    1.22    0.33
   5   4   2    1.20    0.34
   5   4   2    0.53    0.45
  -5  -4  -2    1.03    0.31
  -5  -4  -2    1.10    0.30
   5   5   2    0.06    0.40
   5   5   2    0.21    0.34
   5   5   2    0.02    0.28
   5   5   2   -0.03    0.32
  -5  -5  -2   -0.24    0.26
   5   6   2    0.81    0.37
   5   6   2    1.26    0.54
   5   6   2    1.48    0.44
   5   6   2    0.42    0.38
  -5  -6  -2    1.54    0.41
   5   7   2   20.43    1.13
   5   7   2   18.99    1.09
   5   7   2   17.98    1.03
   5   7   2   19.80    1.31
  -5  -7  -2   20.58    1.63
   5   8   2    8.74    0.83
   5   8   2   10.39    0.91
   5   8   2    8.78    0.98
   5   8   2    8.09    0.78
   5   9   2    4.93    0.95
   5   9   2    5.81    0.74
   5   9   2    6.57    1.26
   5   9   2    5.54    0.76
   5  10   2    1.86    0.72
  -6  14  -2   -0.19    0.29
  -6  13  -2   70.67    2.01
  -6  13  -2   68.24    2.07
  -6  12  -2    2.05    0.33
  -6  12  -2    1.96    0.29
  -6  11  -2   14.76    0.63
  -6  11  -2   15.30    0.67
  -6  10  -2    0.47    0.21
  -6  10  -2    0.32    0.17
  -6  10  -2    0.39    0.21
  -6   9  -2    1.51    0.22
  -6   9  -2    1.67    0.24
   6  -8   2  246.91    6.65
  -6   8  -2  243.16    6.28
  -6   8  -2  242.35    6.26
  -6   8  -2  251.34    6.32
   6  -7   2   41.95    1.50
  -6   7  -2   42.53    1.32
  -6   7  -2   42.75    1.23
  -6   7  -2   40.50    1.27
  -6   7  -2   41.96    1.28
   6  -6   2    1.60    0.38
  -6   6  -2    1.30    0.26
  -6   6  -2    1.26    0.24
  -6   6  -2    1.17    0.25
  -6   6  -2    1.39    0.18
  -6   6  -2    1.85    0.24
   6  -5   2    1.94    0.20
   6  -5   2    1.42    0.32
  -6   5  -2    1.36    0.23
  -6   5  -2    1.36    0.24
  -6   5  -2    1.72    0.18
  -6   5  -2    1.89    0.30
  -6   5  -2    1.53    0.28
   6  -4   2   49.26    1.40
   6  -4   2   44.12    1.49
   6  -4   2   48.98    1.26
   6  -4   2   47.06    1.25
  -6   4  -2   45.58    1.42
  -6   4  -2   44.81    1.49
  -6   4  -2   46.68    1.42
   6  -3   2    0.24    0.15
   6  -3   2    0.48    0.14
   6  -3   2    0.60    0.23
   6  -3   2   -0.04    0.18
  -6   3  -2    0.47    0.22
  -6   3  -2    0.40    0.25
  -6   3  -2    0.35    0.22
  -6   3  -2    0.50    0.20
   6  -2   2    4.54    0.34
   6  -2   2    4.75    0.42
   6  -2   2    4.85    0.44
   6  -2   2    5.40    0.38
  -6   2  -2    5.40    0.44
  -6   2  -2    4.74    0.46
  -6   2  -2    5.95    0.46
   6  -1   2    2.60    0.33
   6  -1   2    2.61    0.29
   6  -1   2    2.91    0.33
  -6   1  -2    2.33    0.34
  -6   1  -2    3.16    0.38
   6   0   2    7.25    0.49
   6   0   2    5.69    0.49
   6   0   2    6.95    0.47
  -6   0  -2    7.44    0.51
  -6   0  -2    6.61    0.52
   6   1   2  161.56    4.38
   6   1   2  161.46    4.35
   6   1   2  161.47    4.38
  -6  -1  -2  163.69    4.43
  -6  -1  -2  158.24    4.37
   6   2   2    0.10    0.32
   6   2   2    0.09    0.26
   6   2   2    0.28    0.26
  -6  -2  -2    0.42    0.30
  -6  -2  -2    0.60    0.29
   6   3   2    1.48    0.37
   6   3   2    1.97    0.41
   6   3   2    1.09    0.35
  -6  -3  -2    0.82    0.32
  -6  -3  -2    1.32    0.35
   6   4   2   38.37    1.48
   6   4   2   40.71    1.46
   6   4   2   37.75    1.50
  -6  -4  -2   38.16    1.44
   6   5   2   -0.16    0.35
   6   5   2   -0.87    0.46
   6   5   2    0.11    0.33
   6   5   2    0.18    0.37
  -6  -5  -2    0.13    0.33
   6   6   2    1.36    0.47
   6   6   2    0.76    0.45
   6   6   2    1.48    0.65
   6   6   2    1.27    0.47
  -6  -6  -2    0.78    0.38
   6   7   2    3.44    0.67
   6   7   2    2.69    0.58
   6   7   2    2.62    0.70
   6   7   2    3.35    0.64
   6   8   2    0.14    0.52
   6   8   2    0.13    0.64
   6   8   2    0.12    0.50
   6   8   2   -0.21    0.55
   6   9   2   30.80    1.58
  -7  14  -2    6.42    0.57
  -7  13  -2    0.73    0.29
  -7  13  -2    0.74    0.36
  -7  12  -2    4.49    0.41
  -7  12  -2    4.38    0.44
  -7  11  -2   24.89    0.94
  -7  11  -2   23.32    0.89
  -7  10  -2    6.92    0.41
  -7  10  -2    6.42    0.49
   7  -9   2    0.12    0.41
  -7   9  -2   -0.06    0.18
  -7   9  -2    0.58    0.24
   7  -8   2   33.65    1.38
  -7   8  -2   31.27    1.11
  -7   8  -2   32.77    1.08
   7  -7   2    2.94    0.46
  -7   7  -2    2.43    0.23
  -7   7  -2    2.09    0.33
  -7   7  -2    2.67    0.35
   7  -6   2  184.30    5.13
  -7   6  -2  190.24    5.05
  -7   6  -2  193.85    4.80
  -7   6  -2  188.76    5.06
   7  -5   2   40.33    1.22
   7  -5   2   40.68    1.40
  -7   5  -2   41.02    1.36
  -7   5  -2   40.20    1.48
  -7   5  -2   38.00    1.38
   7  -4   2    3.59    0.26
   7  -4   2    3.72    0.44
   7  -4   2    3.76    0.37
   7  -4   2    3.34    0.25
  -7   4  -2    3.83    0.43
  -7   4  -2    4.45    0.48
  -7   4  -2    3.21    0.37
   7  -3   2    0.51    0.26
   7  -3   2    1.01    0.22
   7  -3   2    0.73    0.19
   7  -3   2    1.44    0.33
  -7   3  -2    0.92    0.32
  -7   3  -2    0.70    0.24
  -7   3  -2    0.51    0.26
   7  -2   2    7.37    0.46
   7  -2   2    7.95    0.59
   7  -2   2    7.19    0.49
   7  -2   2    6.51    0.55
  -7   2  -2    6.59    0.60
  -7   2  -2    6.80    0.57
   7  -1   2   16.54    0.76
   7  -1   2   15.39    0.74
   7  -1   2   18.03    0.80
  -7   1  -2   16.93    0.81
  -7   1  -2   17.92    0.86
   7   0   2    1.15    0.31
   7   0   2    1.02    0.30
   7   0   2    0.77    0.31
  -7   0  -2    1.21    0.35
  -7   0  -2    0.95    0.32
   7   1   2    9.99    0.66
   7   1   2    8.86    0.65
   7   1   2   10.22    0.69
  -7  -1  -2    9.95    0.70
  -7  -1  -2    9.62    0.71
   7   2   2   36.45    1.40
   7   2   2   33.36    1.36
   7   2   2   37.90    1.38
  -7  -2  -2   35.64    1.37
  -7  -2  -2   37.90    1.43
   7   3   2   37.81    1.47
   7   3   2   36.75    1.48
   7   3   2   39.70    1.53
  -7  -3  -2   41.00    1.65
  -7  -3  -2   37.00    1.46
   7   4   2    4.31    0.58
   7   4   2    3.81    0.59
   7   4   2    4.83    0.61
  -7  -4  -2    3.57    0.53
   7   5   2   47.43    1.85
   7   5   2   45.15    1.78
   7   5   2   44.37    1.73
  -7  -5  -2   43.99    1.73
   7   6   2   20.60    1.27
   7   6   2   20.39    1.24
   7   6   2   17.83    1.15
  -7  -6  -2   22.44    1.19
   7   7   2   -0.47    0.58
   7   7   2    0.27    0.50
   7   7   2   -0.69    0.46
   7   8   2    4.88    0.81
  -8  13  -2    0.51    0.28
  -8  12  -2   30.93    1.21
  -8  12  -2   31.01    1.11
  -8  11  -2   20.57    0.93
  -8  10  -2   12.03    0.59
  -8  10  -2   13.83    0.74
   8  -9   2   14.18    0.98
  -8   9  -2   15.51    0.69
  -8   9  -2   14.48    0.77
   8  -8   2    0.94    0.43
  -8   8  -2    0.39    0.30
  -8   8  -2    0.87    0.29
   8  -7   2   25.97    1.13
  -8   7  -2   25.10    1.03
  -8   7  -2   25.28    1.08
   8  -6   2   19.05    0.89
  -8   6  -2   16.96    0.85
  -8   6  -2   17.17    0.90
   8  -5   2    3.15    0.34
   8  -5   2    1.97    0.38
  -8   5  -2    1.90    0.38
  -8   5  -2    2.11    0.41
   8  -4   2  120.75    3.46
   8  -4   2  127.98    3.39
  -8   4  -2  119.39    3.53
  -8   4  -2  119.52    3.46
   8  -3   2    2.73    0.42
   8  -3   2    3.77    0.44
  -8   3  -2    2.52    0.44
   8  -2   2   50.89    1.76
   8  -2   2   50.39    1.70
   8  -2   2   52.79    1.65
  -8   2  -2   48.65    1.72
  -8   2  -2   53.87    1.83
   8  -1   2    0.47    0.32
   8  -1   2    0.93    0.45
   8  -1   2    0.11    0.27
  -8   1  -2   -0.43    0.30
  -8   1  -2    0.38    0.36
   8   0   2    0.16    0.29
   8   0   2    1.32    0.41
   8   0   2    0.82    0.33
  -8   0  -2    0.22    0.31
  -8   0  -2    0.05    0.31
   8   1   2    2.51    0.47
   8   1   2    2.05    0.43
   8   1   2    2.88    0.48
  -8  -1  -2    2.27    0.48
  -8  -1  -2    1.85    0.44
   8   2   2    0.36    0.37
   8   2   2    0.33    0.39
   8   2   2   -0.17    0.32
  -8  -2  -2    0.50    0.38
  -8  -2  -2    0.21    0.35
   8   3   2   16.19    1.03
   8   3   2   14.27    0.95
   8   3   2   16.22    0.98
  -8  -3  -2   14.18    0.91
   8   4   2    5.69    0.74
   8   4   2    4.43    0.67
   8   4   2    5.02    0.70
  -8  -4  -2    5.03    0.68
   8   5   2    5.15    0.73
   8   5   2    3.42    0.64
  -8  -5  -2    4.11    0.64
   8   6   2   27.05    1.47
   8   6   2   28.44    1.47
   8   7   2   18.67    1.32
  -9  13  -2   12.58    0.73
  -9  12  -2    0.21    0.32
  -9  12  -2    1.04    0.41
  -9  11  -2    0.77    0.38
   9 -10   2   14.05    1.11
  -9  10  -2   12.55    0.83
  -9  10  -2   11.75    0.66
   9  -9   2   21.40    1.18
  -9   9  -2   18.81    0.89
  -9   9  -2   22.95    1.07
   9  -8   2   49.11    1.84
  -9   8  -2   48.59    1.66
  -9   8  -2   49.75    1.76
   9  -7   2    0.91    0.42
  -9   7  -2    1.07    0.40
  -9   7  -2    1.55    0.39
   9  -6   2    1.35    0.41
  -9   6  -2    1.79    0.42
  -9   6  -2    1.32    0.43
   9  -5   2  119.50    3.57
  -9   5  -2  122.45    3.60
  -9   5  -2  131.56    3.71
   9  -4   2   10.42    0.68
   9  -4   2   12.14    0.75
  -9   4  -2   11.90    0.79
  -9   4  -2   11.26    0.84
   9  -3   2  131.12    3.77
   9  -3   2  132.00    3.74
  -9   3  -2  127.68    3.79
  -9   3  -2  134.99    3.89
   9  -2   2  119.25    3.54
   9  -2   2  118.46    3.50
  -9   2  -2  125.12    3.65
   9  -1   2    1.18    0.43
  -9   1  -2    1.40    0.46
  -9   1  -2    1.29    0.47
   9   0   2   12.45    0.88
   9   0   2   12.87    0.81
  -9   0  -2   11.98    0.95
  -9   0  -2   10.56    0.87
   9   1   2    5.55    0.62
   9   1   2    4.55    0.63
  -9  -1  -2    6.03    0.72
  -9  -1  -2    5.47    0.67
   9   2   2    8.24    0.84
   9   2   2    6.84    0.70
  -9  -2  -2    7.59    0.81
   9   3   2   64.79    2.22
   9   3   2   61.90    2.33
  -9  -3  -2   62.09    2.26
   9   4   2   12.00    1.08
   9   4   2    9.87    0.91
   9   5   2    1.39    0.72
   9   5   2    0.65    0.58
  -9  -5  -2    0.68    0.55
   9   6   2   10.84    1.17
   9   6   2   12.19    1.22
 -10  11  -2   16.43    1.03
  10 -10   2    2.69    0.65
 -10  10  -2    3.40    0.46
 -10  10  -2    4.74    0.63
  10  -9   2    2.66    0.61
 -10   9  -2    1.75    0.49
 -10   9  -2    2.59    0.44
  10  -8   2   38.36    1.60
 -10   8  -2   38.93    1.48
 -10   8  -2   38.70    1.60
  10  -7   2   15.44    0.97
 -10   7  -2   17.97    1.01
 -10   7  -2   18.62    1.08
  10  -6   2   19.99    1.07
 -10   6  -2   22.13    1.17
 -10   6  -2   21.68    1.10
  10  -5   2    4.73    0.58
 -10   5  -2    4.59    0.64
 -10   5  -2    6.57    0.69
  10  -4   2   -0.31    0.36
 -10   4  -2    0.18    0.37
 -10   4  -2    0.39    0.42
  10  -3   2   41.47    1.58
  10  -3   2   39.69    1.53
 -10   3  -2   38.53    1.63
 -10   3  -2   41.81    1.68
  10  -2   2   19.15    1.07
  10  -2   2   20.41    1.08
 -10   2  -2   18.78    1.12
 -10   2  -2   20.99    1.19
  10  -1   2   19.59    1.11
 -10   1  -2   18.45    1.08
 -10   1  -2   17.65    1.16
  10   0   2   10.24    0.93
 -10   0  -2    8.95    0.86
 -10   0  -2    9.89    0.92
  10   1   2    1.13    0.53
  10   2   2   -0.05    0.50
 -10  -2  -2   -0.21    0.49
  10   3   2    2.10    0.71
 -10  -3  -2    1.99    0.65
  10   4   2   11.26    1.12
 -10  -4  -2    9.44    0.98
  10   5   2   19.11    1.38
 -10  -5  -2   20.90    1.39
 -11  10  -2   61.51    2.12
 -11  10  -2   76.29    3.19
  11  -9   2   13.32    1.02
 -11   9  -2   15.84    0.92
 -11   9  -2   13.84    1.06
  11  -8   2    2.00    0.55
 -11   8  -2    3.10    0.62
 -11   8  -2    3.02    0.53
  11  -7   2    2.26    0.53
 -11   7  -2    2.55    0.59
 -11   7  -2    2.15    0.53
  11  -6   2    2.37    0.54
 -11   6  -2    2.21    0.60
 -11   6  -2    2.64    0.58
  11  -5   2    9.89    0.82
 -11   5  -2   11.25    0.94
 -11   5  -2   10.33    0.95
  11  -4   2    7.03    0.72
 -11   4  -2    7.43    0.83
 -11   4  -2    6.80    0.77
  11  -3   2   32.38    1.42
 -11   3  -2   32.76    1.59
 -11   3  -2   32.34    1.51
  11  -2   2   35.70    1.52
  11  -2   2   34.82    1.55
 -11   2  -2   35.37    1.65
 -11   2  -2   36.79    1.70
  11  -1   2   13.66    1.06
  11  -1   2   15.48    1.05
 -11   1  -2   13.01    1.10
 -11   1  -2   12.95    1.09
  11   0   2   44.88    1.93
 -11   0  -2   46.04    1.96
  11   1   2   12.90    1.14
 -11  -1  -2   14.15    1.18
  11   2   2   12.76    1.15
 -11  -2  -2   15.36    1.24
  11   3   2    1.43    0.74
 -11  -3  -2    2.59    0.75
 -11  -4  -2   -0.09    0.63
 -12  10  -2    3.15    0.53
 -12   9  -2    0.82    0.45
 -12   8  -2   36.00    1.56
 -12   8  -2   35.84    1.94
 -12   7  -2    2.19    0.60
 -12   7  -2    3.40    0.70
 -12   6  -2   34.92    1.71
 -12   6  -2   33.26    1.61
 -12   5  -2    6.62    0.87
 -12   5  -2    7.52    0.89
  12  -4   2    1.08    0.55
 -12   4  -2    0.58    0.52
 -12   4  -2    0.89    0.57
  12  -3   2    0.48    0.49
 -12   3  -2    0.65    0.60
 -12   3  -2    0.54    0.59
  12  -2   2   -0.03    0.48
 -12   2  -2   -0.55    0.49
 -12   2  -2    0.08    0.52
  12  -1   2   15.55    1.20
  12  -1   2   15.48    1.12
 -12   1  -2   17.10    1.21
  12   0   2   27.37    1.55
  12   0   2   25.04    1.45
 -12   0  -2   25.19    1.53
  12   1   2    1.87    0.74
 -12  -1  -2    3.14    0.79
  12   2   2   10.58    1.16
 -12  -2  -2    9.94    1.12
 -13  10  -2    7.64    0.77
 -13   9  -2    0.25    0.46
 -13   8  -2    3.53    0.69
 -13   7  -2   38.96    1.76
 -13   6  -2    2.14    0.68
 -13   5  -2    1.37    0.67
 -13   4  -2    0.51    0.67
 -13   3  -2    2.43    0.78
 -13   3  -2    1.70    0.81
 -13   2  -2    1.40    0.66
 -13   1  -2    6.74    1.02
 -14   8  -2   -0.04    0.80
 -14   7  -2    4.91    0.82
 -14   6  -2   -0.16    0.68
 -14   2   3    1.45    0.77
 -14   3   3    5.10    0.93
 -14   4   3    0.74    0.68
 -14   5   3   15.45    1.30
 -14   6   3   33.32    1.67
 -14   7   3    1.53    0.66
 -14   8   3    8.59    0.96
 -13  -1   3    5.60    0.92
  13   1  -3    7.13    0.95
 -13   0   3    0.29    0.60
  13   0  -3    1.29    0.65
 -13   1   3    4.31    0.87
  13  -1  -3    5.56    0.83
 -13   2   3    1.42    0.65
  13  -2  -3    0.29    0.57
 -13   3   3    4.78    0.84
 -13   3   3    5.52    1.07
 -13   4   3    2.87    0.69
 -13   4   3    2.22    0.66
 -13   5   3    2.39    0.67
 -13   5   3    2.58    0.70
 -13   6   3    0.00    0.55
 -13   6   3    0.04    0.56
 -13   7   3   36.66    1.71
 -13   8   3   21.36    1.32
 -13   9   3    1.23    0.56
 -13  10   3   17.60    1.16
 -13  11   3    1.01    0.52
 -12  -3   3   -0.27    0.54
  12   3  -3    0.30    0.65
 -12  -2   3   74.14    2.73
  12   2  -3   71.99    2.76
 -12  -1   3   47.73    2.03
  12   1  -3   44.70    2.05
 -12   0   3    4.74    0.86
  12   0  -3    3.14    0.68
 -12   1   3   37.06    1.82
  12  -1  -3   38.99    1.69
 -12   2   3    1.11    0.63
 -12   2   3    1.05    0.52
  12  -2  -3    1.76    0.55
 -12   3   3   25.17    1.46
 -12   3   3   29.19    1.50
  12  -3  -3   26.45    1.34
 -12   4   3    4.33    0.77
 -12   4   3    2.84    0.66
 -12   5   3   21.84    1.29
 -12   5   3   18.07    1.16
 -12   6   3   20.73    1.29
 -12   6   3   21.36    1.20
 -12   7   3    9.18    0.87
 -12   7   3    7.45    0.87
 -12   8   3   18.85    1.19
 -12   8   3   21.52    1.32
 -12   9   3   26.85    1.36
 -12  10   3   10.08    0.88
 -12  11   3    5.02    0.66
 -12  12   3    1.88    0.51
 -11  -4   3    3.16    0.75
  11   4  -3    2.77    0.74
  11   4  -3    2.50    0.82
 -11  -3   3    4.63    0.77
  11   3  -3    3.31    0.82
  11   3  -3    5.31    0.93
 -11  -2   3    2.27    0.69
  11   2  -3    2.81    0.70
 -11  -1   3    7.43    0.91
  11   1  -3    7.56    0.88
 -11   0   3   32.24    1.59
  11   0  -3   28.24    1.45
 -11   1   3   20.87    1.21
 -11   1   3   17.92    1.15
  11  -1  -3   16.46    1.08
 -11   2   3    7.46    0.87
 -11   2   3    9.07    0.84
  11  -2  -3    7.68    0.77
 -11   3   3    9.60    0.89
 -11   3   3   10.48    0.92
  11  -3  -3    9.72    0.83
 -11   4   3   16.62    1.04
 -11   4   3   13.44    0.98
  11  -4  -3   14.47    0.91
 -11   5   3    2.01    0.57
 -11   5   3    0.72    0.49
 -11   6   3    4.22    0.65
 -11   6   3    5.19    0.71
 -11   7   3    9.61    0.90
 -11   7   3    8.22    0.81
 -11   8   3    0.29    0.46
 -11   8   3    1.52    0.53
 -11   9   3   28.57    1.42
 -11   9   3   26.37    1.29
 -11  10   3    1.64    0.51
 -11  11   3   25.93    1.44
 -11  11   3   26.77    1.23
 -11  12   3    0.81    0.43
  10   6  -3    1.07    0.87
  10   5  -3    0.92    0.60
  10   5  -3    2.35    0.79
 -10  -4   3   69.78    2.48
  10   4  -3   66.61    2.47
  10   4  -3   67.23    2.59
 -10  -3   3   19.20    1.24
  10   3  -3   17.28    1.30
  10   3  -3   18.89    1.18
 -10  -2   3    2.54    0.60
  10   2  -3    1.48    0.58
  10   2  -3    2.25    0.56
 -10  -1   3   16.28    1.12
  10   1  -3   16.10    0.99
  10   1  -3   16.72    1.09
 -10   0   3    8.50    0.82
 -10   0   3   10.27    0.90
  10   0  -3    7.78    0.70
  10   0  -3   10.87    0.87
 -10   1   3   85.78    2.83
 -10   1   3   87.88    2.80
  10  -1  -3   86.45    2.64
  10  -1  -3   82.60    2.72
 -10   2   3   27.73    1.34
 -10   2   3   25.99    1.29
  10  -2  -3   28.59    1.25
 -10   3   3   21.66    1.16
 -10   3   3   24.74    1.24
  10  -3  -3   25.01    1.14
 -10   4   3   94.98    3.02
 -10   4   3  101.28    3.09
  10  -4  -3   93.63    2.89
 -10   5   3   17.42    1.03
 -10   5   3   16.50    1.00
  10  -5  -3   16.36    0.86
 -10   6   3    1.51    0.45
 -10   6   3    2.11    0.50
 -10   7   3    8.17    0.78
 -10   7   3    8.39    0.77
 -10   8   3    5.92    0.68
 -10   8   3    4.95    0.61
 -10   9   3   13.62    0.90
 -10   9   3   13.84    0.95
 -10  10   3   12.91    0.96
 -10  10   3   10.24    0.80
 -10  10   3   13.17    0.95
 -10  11   3    0.62    0.40
 -10  11   3    0.83    0.44
 -10  12   3    0.32    0.39
   9   7  -3    3.81    0.85
   9   6  -3   -0.05    0.55
   9   6  -3    1.58    0.73
   9   6  -3    1.10    0.67
  -9  -5   3    0.08    0.42
   9   5  -3    0.24    0.51
   9   5  -3   -0.07    0.52
   9   5  -3   -0.06    0.60
  -9  -4   3    2.72    0.62
   9   4  -3    1.42    0.60
   9   4  -3    0.90    0.55
   9   4  -3    2.19    0.64
  -9  -3   3    0.92    0.51
   9   3  -3    1.15    0.53
   9   3  -3    0.56    0.53
   9   3  -3    0.57    0.47
  -9  -2   3    2.39    0.53
   9   2  -3    1.86    0.56
   9   2  -3    2.24    0.51
   9   2  -3    2.36    0.57
  -9  -1   3    0.43    0.38
  -9  -1   3    0.37    0.40
   9   1  -3    1.31    0.47
   9   1  -3    0.33    0.40
   9   1  -3    0.93    0.39
  -9   0   3    9.39    0.83
  -9   0   3    8.80    0.75
   9   0  -3   11.26    0.86
   9   0  -3    8.48    0.80
   9   0  -3    8.49    0.69
  -9   1   3    8.33    0.77
  -9   1   3   11.16    0.83
   9  -1  -3   10.12    0.73
   9  -1  -3    9.75    0.78
   9  -1  -3   10.17    0.81
  -9   2   3   15.38    0.96
  -9   2   3   15.68    0.92
   9  -2  -3   15.77    0.72
   9  -2  -3   17.20    0.83
   9  -2  -3   16.26    0.88
  -9   3   3   69.73    2.32
  -9   3   3   70.69    2.31
   9  -3  -3   68.88    2.02
   9  -3  -3   70.41    2.11
  -9   4   3    9.80    0.77
  -9   4   3    8.67    0.73
   9  -4  -3   10.14    0.69
   9  -4  -3    8.64    0.51
  -9   5   3    3.89    0.53
  -9   5   3    4.56    0.56
   9  -5  -3    3.64    0.44
   9  -5  -3    4.78    0.42
  -9   6   3   81.34    2.58
  -9   6   3   82.53    2.57
  -9   7   3    1.97    0.45
  -9   7   3    1.75    0.42
  -9   8   3    8.78    0.72
  -9   8   3    8.67    0.72
  -9   9   3   31.94    1.30
  -9   9   3   30.12    1.24
  -9  10   3    4.34    0.56
  -9  10   3    4.88    0.53
  -9  10   3    5.52    0.62
  -9  11   3   40.94    1.48
  -9  11   3   42.29    1.63
  -9  11   3   41.24    1.59
  -9  12   3    3.52    0.51
  -9  12   3    2.87    0.52
   8   8  -3    0.48    0.72
   8   7  -3    1.19    0.69
   8   7  -3   -0.09    0.58
   8   7  -3    0.10    0.57
   8   6  -3   34.94    1.60
   8   6  -3   30.42    1.50
   8   6  -3   33.02    1.68
  -8  -5   3    6.37    0.72
   8   5  -3    4.29    0.73
   8   5  -3    6.07    0.80
   8   5  -3    6.65    0.71
  -8  -4   3   13.55    0.96
   8   4  -3   14.36    0.98
   8   4  -3   16.05    1.13
   8   4  -3   17.14    1.05
  -8  -3   3    3.34    0.58
   8   3  -3    1.87    0.54
   8   3  -3    3.53    0.58
   8   3  -3    2.79    0.48
  -8  -2   3   42.22    1.59
  -8  -2   3   40.56    1.60
   8   2  -3   43.45    1.64
   8   2  -3   42.55    1.57
   8   2  -3   41.13    1.67
  -8  -1   3   15.59    0.90
  -8  -1   3   15.88    0.91
   8   1  -3   16.03    1.00
   8   1  -3   16.31    0.88
   8   1  -3   14.03    0.88
  -8   0   3    0.84    0.35
  -8   0   3    0.74    0.37
   8   0  -3    0.36    0.37
   8   0  -3    1.07    0.35
   8   0  -3    0.72    0.35
  -8   1   3   38.03    1.47
  -8   1   3   39.15    1.48
   8  -1  -3   38.11    1.44
   8  -1  -3   37.94    1.35
   8  -1  -3   36.09    1.48
  -8   2   3    1.06    0.36
  -8   2   3    1.72    0.39
   8  -2  -3    1.89    0.32
   8  -2  -3    1.59    0.27
   8  -2  -3    1.82    0.40
   8  -2  -3    1.12    0.36
  -8   3   3   10.29    0.73
  -8   3   3    9.94    0.72
   8  -3  -3   11.28    0.61
   8  -3  -3   10.89    0.69
   8  -3  -3   10.27    0.67
   8  -3  -3   10.41    0.52
  -8   4   3   29.47    1.23
  -8   4   3   29.22    1.22
   8  -4  -3   30.33    1.03
   8  -4  -3   30.77    1.13
   8  -4  -3   30.62    1.01
  -8   5   3   39.70    1.48
  -8   5   3   41.72    1.49
   8  -5  -3   40.32    1.35
   8  -5  -3   41.43    1.31
  -8   6   3   66.22    2.08
  -8   6   3   64.29    2.08
   8  -6  -3   63.10    1.95
   8  -6  -3   65.72    1.90
  -8   7   3   13.47    0.75
  -8   7   3   12.00    0.74
  -8   8   3   29.16    1.16
  -8   8   3   25.84    1.10
  -8   9   3    1.81    0.41
  -8   9   3    2.02    0.39
  -8   9   3    2.11    0.38
  -8  10   3    5.56    0.57
  -8  10   3    6.31    0.58
  -8  10   3    5.68    0.53
  -8  11   3    5.23    0.58
  -8  11   3    6.50    0.61
  -8  11   3    6.15    0.57
  -8  12   3    4.53    0.53
  -8  12   3    5.55    0.57
   7   9  -3    3.23    0.76
   7   8  -3    5.76    0.81
   7   8  -3    6.74    0.88
   7   8  -3    5.29    1.08
   7   7  -3    5.01    0.75
   7   7  -3    4.72    0.70
   7   7  -3    5.84    0.80
   7   6  -3    1.85    0.54
   7   6  -3    3.00    0.64
   7   6  -3    2.40    0.56
  -7  -5   3    7.92    0.76
   7   5  -3    9.29    0.83
   7   5  -3    7.98    0.82
   7   5  -3    8.36    0.74
  -7  -4   3    1.06    0.42
   7   4  -3    0.98    0.41
   7   4  -3    1.04    0.45
   7   4  -3    0.29    0.42
  -7  -3   3    8.00    0.71
   7   3  -3    7.57    0.73
   7   3  -3    7.27    0.63
   7   3  -3    6.77    0.66
  -7  -2   3   22.07    1.01
  -7  -2   3   21.68    1.02
   7   2  -3   21.39    0.99
   7   2  -3   22.69    1.05
   7   2  -3   22.82    1.10
  -7  -1   3    2.88    0.41
  -7  -1   3    3.49    0.47
   7   1  -3    2.96    0.44
   7   1  -3    3.21    0.51
   7   1  -3    2.83    0.45
  -7   0   3    2.56    0.43
  -7   0   3    3.30    0.47
   7   0  -3    3.77    0.53
   7   0  -3    3.66    0.48
   7   0  -3    3.38    0.44
  -7   1   3   22.08    0.99
  -7   1   3   20.71    0.96
   7  -1  -3   20.63    0.89
   7  -1  -3   21.26    0.96
   7  -1  -3   22.20    0.99
  -7   2   3    1.15    0.35
  -7   2   3    1.04    0.32
   7  -2  -3    1.39    0.22
   7  -2  -3    0.91    0.30
   7  -2  -3    1.10    0.26
   7  -2  -3    1.51    0.35
  -7   3   3    4.78    0.47
  -7   3   3    4.65    0.49
   7  -3  -3    5.03    0.40
   7  -3  -3    4.60    0.48
   7  -3  -3    5.10    0.34
   7  -3  -3    4.83    0.44
  -7   4   3   20.14    0.91
  -7   4   3   21.08    0.90
  -7   4   3   18.91    0.93
   7  -4  -3   19.50    0.71
   7  -4  -3   19.41    0.72
   7  -4  -3   19.35    0.81
  -7   5   3   42.58    1.45
  -7   5   3   43.12    1.48
   7  -5  -3   41.57    1.35
   7  -5  -3   41.75    1.34
   7  -5  -3   45.78    1.36
   7  -5  -3   42.69    1.24
  -7   6   3    7.26    0.53
  -7   6   3    6.56    0.54
   7  -6  -3    6.80    0.43
  -7   7   3  174.52    4.69
  -7   7   3  174.36    4.69
  -7   8   3   26.70    1.03
  -7   8   3   25.88    1.03
  -7   9   3    2.81    0.38
  -7   9   3    2.46    0.40
  -7   9   3    3.82    0.44
  -7  10   3    9.69    0.68
  -7  10   3    8.82    0.61
  -7  10   3   10.02    0.66
  -7  11   3   19.75    0.94
  -7  11   3   21.35    1.00
  -7  11   3   20.48    0.92
  -7  12   3   55.12    1.84
  -7  12   3   56.10    1.80
  -7  12   3   55.03    1.91
  -7  13   3    0.08    0.41
   6  10  -3    2.38    0.71
   6   9  -3    1.69    0.64
   6   9  -3    0.25    0.54
   6   8  -3   12.74    1.00
   6   8  -3   11.04    0.94
   6   8  -3   15.60    1.13
   6   7  -3    2.78    0.56
   6   7  -3    2.09    0.58
   6   7  -3    2.29    0.57
  -6  -6   3    0.80    0.38
   6   6  -3    0.37    0.45
   6   6  -3    1.04    0.45
   6   6  -3    0.63    0.46
  -6  -5   3    7.70    0.68
   6   5  -3    8.58    0.78
   6   5  -3    7.14    0.62
   6   5  -3    8.71    0.74
  -6  -4   3   28.91    1.18
   6   4  -3   26.57    1.15
   6   4  -3   25.73    1.12
   6   4  -3   27.01    1.25
  -6  -3   3   39.49    1.47
  -6  -3   3   40.82    1.44
   6   3  -3   42.41    1.49
   6   3  -3   42.18    1.47
   6   3  -3   44.10    1.61
  -6  -2   3    0.05    0.24
  -6  -2   3    0.45    0.31
   6   2  -3    0.01    0.25
   6   2  -3    0.17    0.28
   6   2  -3   -0.35    0.30
  -6  -1   3   21.72    0.93
  -6  -1   3   22.54    0.97
   6   1  -3   21.81    0.90
   6   1  -3   20.53    0.94
   6   1  -3   21.18    1.00
  -6   0   3    0.83    0.30
  -6   0   3    0.67    0.29
   6   0  -3    0.80    0.25
   6   0  -3    1.03    0.32
   6   0  -3    0.87    0.29
  -6   1   3    0.62    0.25
  -6   1   3    0.82    0.30
   6  -1  -3    0.77    0.23
   6  -1  -3    1.38    0.32
   6  -1  -3    1.22    0.30
  -6   2   3    1.19    0.29
  -6   2   3    1.08    0.28
   6  -2  -3    1.04    0.27
   6  -2  -3    1.55    0.25
   6  -2  -3    1.95    0.20
   6  -2  -3    1.54    0.29
  -6   3   3   76.28    2.31
  -6   3   3   77.87    2.27
  -6   3   3   74.66    2.24
   6  -3  -3   76.69    2.18
   6  -3  -3   76.65    2.11
   6  -3  -3   76.78    2.05
   6  -3  -3   74.34    2.26
  -6   4   3    0.24    0.24
  -6   4   3    0.52    0.26
  -6   4   3    0.20    0.21
   6  -4  -3    0.64    0.18
   6  -4  -3    0.37    0.15
   6  -4  -3    0.21    0.19
   6  -4  -3    0.02    0.06
  -6   5   3    7.05    0.57
  -6   5   3    6.22    0.46
  -6   5   3    7.13    0.53
   6  -5  -3    5.93    0.41
   6  -5  -3    5.81    0.38
  -6   6   3   42.82    1.34
  -6   6   3   39.86    1.35
  -6   6   3   40.86    1.44
   6  -6  -3   44.28    1.24
   6  -6  -3   41.21    1.15
   6  -6  -3   40.06    1.19
  -6   7   3    0.09    0.23
  -6   7   3    0.32    0.23
   6  -7  -3    0.85    0.19
  -6   8   3   23.96    0.93
  -6   8   3   24.26    0.92
  -6   8   3   24.99    0.96
  -6   9   3   10.32    0.61
  -6   9   3   11.54    0.64
  -6   9   3   11.23    0.64
  -6  10   3   -0.15    0.26
  -6  10   3   -0.12    0.26
  -6  10   3    0.13    0.27
  -6  11   3   11.09    0.73
  -6  11   3   10.64    0.69
  -6  11   3   11.78    0.69
  -6  12   3   29.00    1.17
  -6  12   3   29.25    1.23
  -6  12   3   27.54    1.12
  -6  13   3    1.48    0.56
  -6  13   3    0.37    0.39
   5  11  -3    2.99    0.82
   5  10  -3    3.07    0.67
   5  10  -3    2.57    0.73
   5   9  -3   29.11    1.43
   5   9  -3   26.20    1.31
   5   9  -3   25.26    1.48
   5   9  -3   24.45    1.33
   5   8  -3    1.50    0.48
   5   8  -3    0.42    0.52
   5   8  -3    0.96    0.48
   5   8  -3    1.17    0.50
   5   7  -3    2.58    0.48
   5   7  -3    2.27    0.46
   5   7  -3    2.76    0.56
   5   7  -3    3.04    0.61
  -5  -6   3    4.66    0.50
   5   6  -3    3.13    0.48
   5   6  -3    4.16    0.61
   5   6  -3    3.87    0.50
   5   6  -3    4.29    0.58
  -5  -5   3    1.22    0.32
   5   5  -3    0.60    0.38
   5   5  -3    0.52    0.36
   5   5  -3    0.58    0.34
   5   5  -3    0.73    0.32
  -5  -4   3    8.93    0.62
  -5  -4   3   10.09    0.57
   5   4  -3   10.01    0.73
   5   4  -3   10.01    0.60
   5   4  -3    8.94    0.63
  -5  -3   3   97.99    2.80
  -5  -3   3   97.22    2.85
   5   3  -3  100.33    2.83
   5   3  -3  102.80    2.96
  -5  -2   3    5.15    0.45
  -5  -2   3    5.36    0.47
   5   2  -3    5.18    0.45
   5   2  -3    4.55    0.50
   5   2  -3    4.49    0.45
  -5  -1   3   29.51    1.08
  -5  -1   3   29.26    1.07
   5   1  -3   28.82    1.06
   5   1  -3   29.23    1.13
   5   1  -3   29.42    1.04
  -5   0   3    4.65    0.42
  -5   0   3    5.39    0.46
   5   0  -3    4.79    0.39
   5   0  -3    5.46    0.49
   5   0  -3    5.19    0.44
  -5   1   3    4.11    0.40
  -5   1   3    3.57    0.37
   5  -1  -3    3.51    0.39
   5  -1  -3    4.79    0.41
   5  -1  -3    4.25    0.34
  -5   2   3    0.71    0.21
  -5   2   3    1.03    0.26
  -5   2   3    0.94    0.24
   5  -2  -3    1.13    0.07
   5  -2  -3    0.90    0.25
   5  -2  -3    0.89    0.13
   5  -2  -3    1.03    0.23
   5  -2  -3    2.48    0.25
  -5   3   3    2.07    0.27
  -5   3   3    1.99    0.32
  -5   3   3    1.81    0.28
   5  -3  -3    2.25    0.22
   5  -3  -3    2.28    0.27
   5  -3  -3    1.93    0.29
   5  -3  -3    2.47    0.20
  -5   4   3   13.23    0.51
  -5   4   3   11.41    0.55
  -5   4   3   12.01    0.63
  -5   4   3   13.39    0.61
   5  -4  -3   13.10    0.46
   5  -4  -3   12.06    0.51
   5  -4  -3   11.91    0.52
  -5   5   3  117.29    3.13
  -5   5   3  117.04    2.93
  -5   5   3  115.79    3.07
  -5   5   3  119.77    3.16
  -5   5   3  112.73    3.23
   5  -5  -3  121.52    3.06
   5  -5  -3  109.57    3.10
  -5   6   3    0.05    0.18
  -5   6   3    0.00    0.17
  -5   6   3    0.11    0.20
  -5   6   3   -0.14    0.13
   5  -6  -3    0.22    0.13
   5  -6  -3    0.12    0.09
   5  -6  -3    0.30    0.14
  -5   7   3   14.23    0.65
  -5   7   3   14.55    0.63
  -5   7   3   13.95    0.61
   5  -7  -3   13.60    0.52
  -5   8   3   62.15    1.83
  -5   8   3   63.04    1.85
  -5   8   3   62.52    1.86
  -5   9   3   25.01    0.97
  -5   9   3   24.45    0.94
  -5   9   3   25.51    0.95
  -5  10   3    2.26    0.37
  -5  10   3    2.03    0.36
  -5  10   3    2.42    0.35
  -5  11   3    0.34    0.33
  -5  11   3    0.05    0.29
  -5  11   3    0.13    0.29
  -5  12   3    7.76    0.67
  -5  12   3    7.18    0.60
  -5  12   3    8.10    0.62
  -5  13   3   40.00    1.43
  -5  13   3   36.40    1.42
   4  11  -3    1.45    0.62
   4  11  -3    0.63    0.65
   4  10  -3   19.09    1.17
   4  10  -3   19.83    1.13
   4  10  -3   19.73    1.14
   4  10  -3   18.84    1.29
   4   9  -3    0.62    0.44
   4   9  -3    0.24    0.40
   4   9  -3   -0.77    0.46
   4   9  -3    0.06    0.42
   4   8  -3    1.67    0.48
   4   8  -3    1.73    0.52
   4   8  -3    1.88    0.47
   4   8  -3    1.72    0.43
   4   7  -3    1.11    0.36
   4   7  -3    0.80    0.43
   4   7  -3    1.10    0.38
   4   7  -3    0.67    0.38
  -4  -6   3   23.78    0.99
   4   6  -3   23.81    0.98
   4   6  -3   24.91    1.09
   4   6  -3   22.49    1.01
   4   6  -3   24.01    1.07
  -4  -5   3    5.61    0.49
   4   5  -3    8.76    0.67
   4   5  -3    6.17    0.58
   4   5  -3    5.99    0.50
   4   5  -3    7.22    0.52
  -4  -4   3    4.88    0.39
  -4  -4   3    4.44    0.43
   4   4  -3    4.90    0.48
   4   4  -3    3.47    0.36
   4   4  -3    4.51    0.44
   4   4  -3    4.80    0.46
   4   4  -3    4.91    0.49
  -4  -3   3  108.78    3.05
  -4  -3   3  107.66    2.99
   4   3  -3  109.77    3.06
   4   3  -3  111.32    3.06
   4   3  -3  113.23    3.02
   4   3  -3  106.36    3.04
   4   3  -3  112.88    3.14
  -4  -2   3    1.03    0.22
  -4  -2   3    0.77    0.24
   4   2  -3    0.98    0.22
   4   2  -3    0.99    0.24
   4   2  -3    0.43    0.24
   4   2  -3    0.95    0.23
  -4  -1   3   22.24    0.86
  -4  -1   3   23.78    0.85
   4   1  -3   22.98    0.81
   4   1  -3   22.91    0.85
   4   1  -3   22.40    0.85
   4   1  -3   21.82    0.91
  -4   0   3   32.61    1.08
  -4   0   3   34.00    1.11
   4   0  -3   34.56    1.09
   4   0  -3   33.23    1.13
   4   0  -3   30.55    1.13
  -4   1   3    0.41    0.16
  -4   1   3    0.68    0.20
  -4   1   3    0.73    0.21
   4  -1  -3    0.16    0.14
   4  -1  -3    0.76    0.23
   4  -1  -3    0.44    0.17
  -4   2   3   64.72    1.97
  -4   2   3   71.06    1.96
  -4   2   3   68.49    2.04
   4  -2  -3   71.13    1.81
   4  -2  -3   73.54    1.94
   4  -2  -3   67.13    2.03
   4  -2  -3   72.95    1.90
  -4   3   3    1.55    0.20
  -4   3   3    1.74    0.24
  -4   3   3    1.79    0.27
  -4   3   3    2.20    0.16
  -4   3   3    1.70    0.09
  -4   3   3    1.41    0.17
   4  -3  -3    2.00    0.21
   4  -3  -3    1.85    0.17
   4  -3  -3    1.39    0.25
  -4   4   3  280.83    7.02
  -4   4   3  269.69    6.99
  -4   4   3  273.67    7.09
  -4   4   3  283.09    6.96
   4  -4  -3  287.82    6.96
   4  -4  -3  276.42    6.91
   4  -4  -3  256.22    7.05
  -4   5   3   11.24    0.50
  -4   5   3   11.89    0.55
  -4   5   3   11.35    0.50
  -4   5   3   10.75    0.51
  -4   5   3   11.39    0.45
   4  -5  -3   11.95    0.45
   4  -5  -3   10.89    0.50
  -4   6   3    4.13    0.34
  -4   6   3    3.95    0.32
  -4   6   3    4.70    0.35
  -4   6   3    4.92    0.39
  -4   6   3    4.59    0.29
   4  -6  -3    5.54    0.23
   4  -6  -3    4.71    0.29
   4  -6  -3    5.00    0.29
  -4   7   3   84.37    2.31
  -4   7   3   82.85    2.28
  -4   7   3   83.21    2.34
  -4   7   3   80.27    2.29
   4  -7  -3   81.88    2.20
  -4   8   3   30.37    1.05
  -4   8   3   31.58    1.04
  -4   8   3   30.30    1.05
  -4   9   3    1.51    0.29
  -4   9   3    1.16    0.29
  -4   9   3    1.49    0.29
  -4  10   3   55.64    1.71
  -4  10   3   55.84    1.71
  -4  10   3   52.83    1.74
  -4  11   3    5.97    0.52
  -4  11   3    5.90    0.52
  -4  11   3    6.36    0.57
  -4  12   3    0.25    0.37
  -4  12   3    0.12    0.36
  -4  12   3    0.10    0.33
  -4  13   3   10.84    0.86
  -4  13   3   10.10    0.75
  -4  13   3    8.63    0.97
   3  12  -3    2.42    0.77
   3  12  -3    2.45    0.65
   3  11  -3   15.45    1.03
   3  11  -3   16.58    1.04
   3  11  -3   16.37    1.25
   3  10  -3    5.83    0.67
   3  10  -3    5.32    0.62
   3  10  -3    5.79    0.69
   3  10  -3    5.55    0.76
   3   9  -3    2.91    0.50
   3   9  -3    2.58    0.46
   3   9  -3    2.17    0.56
   3   9  -3    3.47    0.54
   3   8  -3    7.51    0.60
   3   8  -3    8.39    0.76
   3   8  -3    8.24    0.66
   3   8  -3    9.19    0.69
   3   7  -3   63.19    1.96
   3   7  -3   57.28    1.94
   3   7  -3   59.30    1.82
   3   7  -3   56.55    1.85
  -3  -6   3    2.38    0.34
   3   6  -3    1.94    0.31
   3   6  -3    2.21    0.34
   3   6  -3    2.28    0.40
   3   6  -3    2.11    0.37
  -3  -5   3    4.01    0.30
  -3  -5   3    4.00    0.39
   3   5  -3    5.04    0.42
   3   5  -3    3.89    0.36
   3   5  -3    4.01    0.40
   3   5  -3    4.69    0.45
   3   5  -3    3.69    0.42
  -3  -4   3   54.90    1.60
  -3  -4   3   57.71    1.71
   3   4  -3   59.37    1.79
   3   4  -3   56.86    1.66
   3   4  -3   56.60    1.70
   3   4  -3   56.05    1.73
   3   4  -3   58.70    1.71
  -3  -3   3    0.15    0.16
  -3  -3   3    0.09    0.12
   3   3  -3   -0.10    0.14
   3   3  -3    0.26    0.16
   3   3  -3    0.14    0.16
   3   3  -3    0.11    0.18
   3   3  -3   -0.03    0.19
  -3  -2   3   39.97    1.20
  -3  -2   3   37.29    1.13
   3   2  -3   36.37    1.23
   3   2  -3   35.81    1.13
   3   2  -3   38.63    1.17
   3   2  -3   36.78    1.15
  -3  -1   3    5.15    0.36
  -3  -1   3    4.85    0.33
   3   1  -3    4.84    0.41
   3   1  -3    4.98    0.32
   3   1  -3    4.85    0.34
   3   1  -3    4.85    0.32
  -3   0   3    1.55    0.24
  -3   0   3    0.37    0.16
  -3   0   3    0.38    0.14
   3   0  -3    0.40    0.18
   3   0  -3    0.49    0.15
   3   0  -3    0.91    0.17
  -3   1   3   94.97    2.52
  -3   1   3   94.61    2.58
  -3   1   3   93.46    2.62
  -3   1   3   96.94    2.56
   3  -1  -3  100.08    2.55
   3  -1  -3   94.10    2.52
   3  -1  -3   98.79    2.39
   3  -1  -3   94.03    2.54
   3  -1  -3   94.07    2.64
   3  -1  -3   98.71    2.44
  -3   2   3   10.82    0.49
  -3   2   3   10.69    0.43
  -3   2   3   10.96    0.32
  -3   2   3   10.27    0.31
  -3   2   3   10.60    0.39
  -3   2   3   10.20    0.43
   3  -2  -3    9.90    0.49
   3  -2  -3   10.34    0.40
   3  -2  -3   10.62    0.38
  -3   3   3  190.99    4.96
  -3   3   3  197.20    4.85
  -3   3   3  191.99    4.94
  -3   3   3  194.52    4.91
  -3   3   3  187.45    5.00
  -3   3   3  204.00    4.91
   3  -3  -3  193.20    4.89
   3  -3  -3  198.60    4.93
   3  -3  -3  185.68    5.03
  -3   4   3   38.45    1.14
  -3   4   3   38.98    1.09
  -3   4   3   38.00    1.14
  -3   4   3   38.55    1.13
  -3   4   3   38.78    1.18
   3  -4  -3   39.66    1.10
   3  -4  -3   39.51    1.06
   3  -4  -3   38.03    1.20
  -3   5   3    4.32    0.30
  -3   5   3    4.89    0.34
  -3   5   3    5.03    0.33
  -3   5   3    5.27    0.32
  -3   5   3    4.66    0.27
   3  -5  -3    4.78    0.27
   3  -5  -3    5.07    0.35
  -3   6   3  101.69    2.63
  -3   6   3  101.84    2.70
  -3   6   3   99.79    2.67
  -3   6   3   97.96    2.65
  -3   6   3  100.09    2.66
   3  -6  -3   93.46    2.62
   3  -6  -3   97.91    2.60
  -3   7   3    3.75    0.35
  -3   7   3    3.56    0.33
  -3   7   3    3.33    0.31
  -3   7   3    3.25    0.32
   3  -7  -3    3.37    0.26
  -3   8   3   17.32    0.73
  -3   8   3   18.08    0.75
  -3   8   3   18.56    0.73
  -3   9   3    0.69    0.26
  -3   9   3    0.36    0.25
  -3   9   3    0.56    0.26
  -3  10   3    7.64    0.61
  -3  10   3    9.32    0.58
  -3  10   3    8.68    0.59
  -3  11   3    6.19    0.59
  -3  11   3    5.55    0.53
  -3  11   3    5.70    0.53
  -3  12   3    4.57    0.54
  -3  12   3    4.82    0.55
  -3  12   3    6.20    0.85
  -3  12   3    5.11    0.59
  -3  13   3   11.35    0.82
  -3  13   3    9.42    1.05
   2  12  -3    0.96    0.63
   2  12  -3   -0.07    0.49
   2  11  -3   30.74    1.29
   2  11  -3   28.95    1.31
   2  11  -3   30.50    1.36
   2  11  -3   31.25    1.52
   2  10  -3    3.45    0.52
   2  10  -3    3.64    0.53
   2  10  -3    3.37    0.61
   2  10  -3    3.48    0.49
   2   9  -3   50.44    1.64
   2   9  -3   48.41    1.65
   2   9  -3   50.24    1.83
   2   9  -3   50.63    1.74
   2   8  -3   86.87    2.66
   2   8  -3   88.33    2.62
   2   8  -3   88.35    2.49
   2   8  -3   85.92    2.53
   2   7  -3    2.39    0.31
   2   7  -3    3.11    0.37
   2   7  -3    3.05    0.40
   2   7  -3    2.46    0.41
  -2  -6   3   68.75    1.98
   2   6  -3   68.40    1.97
   2   6  -3   69.36    1.95
   2   6  -3   68.44    1.99
   2   6  -3   69.00    2.07
  -2  -5   3   13.08    0.56
  -2  -5   3   11.55    0.41
   2   5  -3   11.59    0.54
   2   5  -3   12.07    0.55
   2   5  -3   12.17    0.53
   2   5  -3   12.18    0.61
   2   5  -3   12.49    0.60
  -2  -4   3   57.19    1.65
  -2  -4   3   57.76    1.54
   2   4  -3   56.69    1.66
   2   4  -3   57.07    1.64
   2   4  -3   53.85    1.70
   2   4  -3   57.73    1.60
   2   4  -3   60.11    1.63
  -2  -3   3   33.87    1.05
  -2  -3   3   34.29    0.96
   2   3  -3   32.45    1.01
   2   3  -3   31.58    1.08
   2   3  -3   34.11    1.00
   2   3  -3   33.72    1.02
   2   3  -3   33.34    1.02
  -2  -2   3   10.61    0.46
   2   2  -3   10.77    0.42
   2   2  -3   10.96    0.43
   2   2  -3   10.21    0.42
   2   2  -3   11.10    0.49
   2   2  -3   10.13    0.44
  -2  -1   3  391.91    9.25
  -2  -1   3  354.60    9.28
  -2  -1   3  353.59    9.31
  -2  -1   3  371.48    9.30
   2   1  -3  389.08    9.28
   2   1  -3  370.47    9.30
   2   1  -3  357.73    9.34
  -2   0   3    2.73    0.20
  -2   0   3    2.73    0.22
  -2   0   3    2.69    0.22
  -2   0   3    2.29    0.22
   2   0  -3    2.66    0.12
   2   0  -3    2.92    0.22
   2   0  -3    2.48    0.20
   2   0  -3    2.38    0.23
  -2   1   3    8.53    0.33
  -2   1   3    9.06    0.40
  -2   1   3    9.64    0.37
  -2   1   3    9.41    0.30
  -2   1   3    9.83    0.25
  -2   1   3    9.28    0.36
   2  -1  -3    8.88    0.40
   2  -1  -3    9.20    0.34
   2  -1  -3    9.56    0.30
   2  -1  -3   10.04    0.36
   2  -1  -3    9.01    0.36
  -2   2   3  481.65   12.01
  -2   2   3  478.04   11.99
  -2   2   3  465.87   11.86
  -2   2   3  485.44   11.94
  -2   2   3  451.82   11.99
  -2   2   3  497.16   12.01
   2  -2  -3  461.80   11.91
   2  -2  -3  469.43   11.88
   2  -2  -3  484.83   11.95
   2  -2  -3  467.68   11.87
  -2   3   3   40.43    1.15
  -2   3   3   40.81    1.18
  -2   3   3   40.24    1.15
  -2   3   3   40.40    1.11
   2  -3  -3   42.28    1.13
   2  -3  -3   39.41    1.18
   2  -3  -3   40.93    1.10
  -2   4   3   10.07    0.43
  -2   4   3    9.64    0.41
  -2   4   3   10.08    0.42
  -2   4   3    9.74    0.41
  -2   4   3    9.89    0.37
   2  -4  -3   10.12    0.42
   2  -4  -3    9.68    0.38
   2  -4  -3   10.31    0.36
  -2   5   3   17.94    0.59
  -2   5   3   18.59    0.63
  -2   5   3   17.51    0.65
  -2   5   3   17.61    0.63
   2  -5  -3   17.63    0.64
   2  -5  -3   17.69    0.59
  -2   6   3   24.39    0.77
  -2   6   3   23.82    0.83
  -2   6   3   23.80    0.81
  -2   6   3   23.22    0.81
  -2   6   3   24.55    0.81
   2  -6  -3   24.27    0.76
   2  -6  -3   22.59    0.78
  -2   7   3   56.67    1.72
  -2   7   3   57.31    1.70
  -2   7   3   58.78    1.71
  -2   7   3   60.49    1.85
   2  -7  -3   60.76    1.65
  -2   8   3   88.11    2.49
  -2   8   3   87.69    2.48
  -2   8   3   91.08    2.53
  -2   9   3   25.30    1.00
  -2   9   3   23.69    0.93
  -2   9   3   23.26    0.92
  -2  10   3    0.34    0.30
  -2  10   3    0.48    0.31
  -2  10   3    0.88    0.48
  -2  10   3    0.04    0.30
  -2  11   3    7.58    0.85
  -2  11   3    8.11    0.63
  -2  11   3    8.05    0.62
  -2  12   3   12.27    1.10
  -2  12   3   10.43    0.78
  -2  12   3   10.72    0.78
  -2  13   3   12.43    0.91
  -2  13   3   14.30    1.40
   1  13  -3   25.40    1.53
   1  12  -3    8.58    0.73
   1  12  -3    9.36    0.95
   1  12  -3   11.44    0.83
   1  11  -3    0.10    0.34
   1  11  -3    0.25    0.37
   1  11  -3   -0.38    0.37
   1  11  -3    0.22    0.46
   1  10  -3    7.57    0.63
   1  10  -3    8.31    0.62
   1  10  -3    7.76    0.73
   1  10  -3    7.85    0.58
   1   9  -3   11.09    0.61
   1   9  -3   10.48    0.76
   1   9  -3   10.40    0.66
   1   9  -3   10.61    0.64
   1   8  -3    4.86    0.44
   1   8  -3    5.41    0.52
   1   8  -3    4.90    0.43
   1   8  -3    4.51    0.38
   1   7  -3   49.65    1.51
   1   7  -3   46.11    1.46
   1   7  -3   44.68    1.51
   1   7  -3   44.59    1.40
   1   7  -3   46.20    1.37
  -1  -6   3   45.22    1.31
   1   6  -3   43.72    1.37
   1   6  -3   45.62    1.31
   1   6  -3   43.71    1.28
   1   6  -3   44.21    1.32
   1   6  -3   43.04    1.40
  -1  -5   3   31.78    0.98
   1   5  -3   31.92    1.03
   1   5  -3   30.72    1.03
   1   5  -3   33.61    0.98
   1   5  -3   32.10    0.96
   1   5  -3   29.85    0.93
  -1  -4   3   16.09    0.41
  -1  -4   3   15.41    0.55
   1   4  -3   13.85    0.57
   1   4  -3   14.99    0.51
   1   4  -3   14.61    0.52
   1   4  -3   14.98    0.54
   1   4  -3   15.20    0.57
   1   4  -3   16.40    0.59
  -1  -3   3   39.08    0.98
  -1  -3   3   35.92    0.98
  -1  -3   3   37.19    0.97
  -1  -3   3   37.78    1.07
   1   3  -3   37.67    1.06
   1   3  -3   36.62    1.03
   1   3  -3   38.17    1.06
   1   3  -3   35.81    1.10
   1   3  -3   36.92    1.04
   1   3  -3   38.86    1.08
  -1  -2   3   49.70    1.27
  -1  -2   3   50.39    1.33
  -1  -2   3   47.25    1.28
  -1  -2   3   49.19    1.29
   1   2  -3   49.41    1.30
   1   2  -3   48.70    1.32
   1   2  -3   48.58    1.31
   1   2  -3   49.26    1.35
   1   2  -3   48.68    1.34
   1   2  -3   48.24    1.34
  -1  -1   3    8.14    0.30
  -1  -1   3    7.95    0.30
  -1  -1   3    8.62    0.29
  -1  -1   3    8.76    0.26
  -1  -1   3    8.22    0.30
  -1  -1   3    8.67    0.31
   1   1  -3    9.38    0.32
   1   1  -3    7.96    0.30
   1   1  -3    8.06    0.32
   1   1  -3    7.79    0.33
   1   1  -3    7.83    0.31
   1   1  -3    8.28    0.33
  -1   0   3    9.98    0.29
  -1   0   3    9.73    0.34
  -1   0   3    9.47    0.33
  -1   0   3    9.75    0.34
  -1   0   3    9.70    0.34
   1   0  -3    8.77    0.34
   1   0  -3    9.97    0.33
   1   0  -3    9.24    0.33
   1   0  -3    9.41    0.33
   1   0  -3   10.09    0.33
   1   0  -3    9.30    0.34
  -1   1   3   10.96    0.38
  -1   1   3   11.46    0.36
  -1   1   3   11.55    0.39
  -1   1   3   11.91    0.38
  -1   1   3   11.38    0.36
  -1   1   3   11.90    0.40
   1  -1  -3   11.10    0.37
   1  -1  -3   11.20    0.38
   1  -1  -3   11.76    0.37
   1  -1  -3   11.15    0.40
   1  -1  -3   11.02    0.37
   1  -1  -3   10.62    0.38
  -1   2   3   66.71    1.69
  -1   2   3   62.78    1.71
  -1   2   3   63.41    1.70
  -1   2   3   68.13    1.72
  -1   2   3   63.90    1.72
   1  -2  -3   60.75    1.72
   1  -2  -3   65.42    1.70
   1  -2  -3   62.56    1.68
   1  -2  -3   66.49    1.70
  -1   3   3   39.43    1.17
  -1   3   3   42.17    1.15
  -1   3   3   40.50    1.19
  -1   3   3   44.56    1.18
  -1   3   3   42.62    1.18
   1  -3  -3   42.93    1.16
   1  -3  -3   42.77    1.14
   1  -3  -3   40.86    1.19
  -1   4   3  354.53    9.12
  -1   4   3  373.17    9.12
  -1   4   3  354.03    9.11
  -1   4   3  359.73    9.14
  -1   4   3  363.45    9.09
   1  -4  -3  365.78    9.10
   1  -4  -3  370.91    9.07
  -1   5   3   33.42    1.06
  -1   5   3   35.07    1.07
  -1   5   3   37.45    1.05
  -1   5   3   35.70    1.08
  -1   5   3   35.29    1.10
   1  -5  -3   35.46    1.07
   1  -5  -3   35.14    1.04
  -1   6   3   -0.07    0.16
  -1   6   3    0.17    0.15
  -1   6   3    0.13    0.18
  -1   6   3    0.28    0.18
  -1   6   3    0.02    0.17
   1  -6  -3    0.15    0.15
   1  -6  -3    0.35    0.15
  -1   7   3    0.35    0.23
  -1   7   3    0.97    0.23
  -1   7   3    0.73    0.23
   1  -7  -3    0.59    0.19
  -1   8   3    1.58    0.29
  -1   8   3    1.16    0.29
  -1   8   3    1.63    0.40
  -1   8   3    2.18    0.33
  -1   9   3   81.38    2.66
  -1   9   3   83.25    2.43
  -1   9   3   83.95    2.42
  -1   9   3   83.75    2.49
  -1  10   3    0.75    0.49
  -1  10   3    0.90    0.36
  -1  10   3    0.76    0.34
  -1  10   3    1.01    0.35
  -1  11   3   11.86    0.83
  -1  11   3   10.15    0.74
  -1  11   3   10.08    1.00
  -1  11   3   11.42    0.77
  -1  12   3    9.42    0.78
  -1  12   3    9.98    1.07
  -1  12   3    9.48    0.76
  -1  13   3    0.66    0.48
   0  13  -3    9.06    0.95
   0  12  -3    6.42    0.57
   0  12  -3    5.20    0.75
   0  12  -3    4.52    0.56
   0  12  -3    5.86    0.60
   0  11  -3   49.90    1.87
   0  11  -3   48.20    1.65
   0  11  -3   48.77    1.58
   0  11  -3   48.64    1.61
   0  10  -3    0.51    0.41
   0  10  -3    0.20    0.27
   0  10  -3    0.83    0.29
   0  10  -3    0.82    0.28
   0   9  -3   10.88    0.73
   0   9  -3    9.68    0.54
   0   9  -3    9.64    0.57
   0   9  -3    9.83    0.53
   0   8  -3    2.40    0.26
   0   8  -3    2.71    0.40
   0   8  -3    2.21    0.27
   0   8  -3    2.66    0.31
   0   7  -3   38.16    1.27
   0   7  -3   36.16    1.12
   0   7  -3   38.15    1.11
   0   7  -3   37.44    1.13
   0   7  -3   38.57    1.19
   0  -6   3  270.85    6.54
   0   6  -3  258.47    6.58
   0   6  -3  266.12    6.60
   0   6  -3  268.44    6.61
   0   6  -3  251.37    6.66
   0   6  -3  256.39    6.61
   0  -5   3    8.95    0.28
   0   5  -3    8.43    0.32
   0   5  -3    8.05    0.38
   0   5  -3    8.12    0.33
   0   5  -3    8.59    0.31
   0   5  -3    8.76    0.34
   0  -4   3    0.51    0.07
   0   4  -3    0.41    0.10
   0   4  -3    0.37    0.07
   0   4  -3    0.39    0.10
   0   4  -3    0.58    0.08
   0   4  -3    0.42    0.09
   0  -3   3   20.40    0.52
   0  -3   3   19.62    0.69
   0   3  -3   19.74    0.53
   0   3  -3   21.00    0.59
   0   3  -3   19.29    0.53
   0   3  -3   19.56    0.53
   0   3  -3   19.29    0.57
   0  -2   3    4.57    0.17
   0  -2   3    4.55    0.25
   0   2  -3    4.14    0.15
   0   2  -3    4.53    0.17
   0   2  -3    4.20    0.19
   0   2  -3    4.53    0.16
   0   2  -3    4.29    0.17
   0   2  -3    4.21    0.15
   0  -1   3   16.52    0.47
   0  -1   3   16.23    0.48
   0  -1   3   18.20    0.47
   0  -1   3   16.31    0.47
   0  -1   3   17.50    0.51
   0   1  -3   17.19    0.47
   0   1  -3   16.90    0.47
   0   1  -3   16.51    0.46
   0   1  -3   17.41    0.52
   0   1  -3   16.20    0.48
   0   1  -3   16.61    0.49
   0   1  -3   16.57    0.48
   0   1  -3   16.61    0.53
   0   0   3   50.70    1.29
   0   0   3   47.32    1.31
   0   0   3   47.35    1.31
   0   0   3   47.65    1.30
   0   0   3   49.40    1.29
   0   0   3   49.71    1.29
   0   0   3   51.47    1.30
   0   0  -3   50.43    1.30
   0   0  -3   47.81    1.30
   0   0  -3   49.45    1.30
   0   0  -3   51.51    1.30
   0   0  -3   48.68    1.31
   0   0  -3   52.54    1.29
   0   0  -3   50.34    1.32
   0   1   3  100.74    2.58
   0   1   3   98.64    2.60
   0   1   3   95.76    2.58
   0   1   3  103.46    2.58
   0   1   3  103.02    2.57
   0  -1  -3  100.85    2.58
   0  -1  -3   97.25    2.60
   0  -1  -3  105.94    2.57
   0  -1  -3   99.22    2.58
   0  -1  -3  102.64    2.58
   0   2   3   66.69    1.67
   0   2   3   61.43    1.72
   0   2   3   63.41    1.65
   0   2   3   60.89    1.67
   0   2   3   61.37    1.67
   0   2   3   61.52    1.69
   0  -2  -3   62.35    1.67
   0  -2  -3   62.90    1.65
   0  -2  -3   64.71    1.67
   0  -2  -3   60.93    1.69
   0   3   3  204.32    5.18
   0   3   3  201.92    5.19
   0   3   3  205.22    5.15
   0   3   3  201.08    5.18
   0   3   3  207.56    5.25
   0   3   3  206.54    5.16
   0  -3  -3  193.74    5.18
   0  -3  -3  208.55    5.16
   0  -3  -3  202.13    5.14
   0   4   3   90.94    2.44
   0   4   3   91.00    2.51
   0   4   3   93.98    2.41
   0   4   3   89.97    2.38
   0   4   3   86.34    2.42
   0  -4  -3   91.59    2.40
   0  -4  -3   87.36    2.41
   0   5   3    0.10    0.16
   0   5   3   -0.08    0.15
   0   5   3    0.08    0.17
   0   5   3    0.20    0.21
   0   5   3    0.11    0.15
   0  -5  -3    0.00    0.13
   0  -5  -3    0.03    0.04
   0   6   3  163.50    4.50
   0   6   3  164.10    4.35
   0   6   3  166.37    4.39
   0   6   3  165.96    4.39
   0   6   3  167.75    4.35
   0  -6  -3  165.06    4.32
   0  -6  -3  166.92    4.32
   0   7   3    0.96    0.24
   0   7   3    1.07    0.27
   0   7   3    1.08    0.28
   0   7   3    1.44    0.38
   0  -7  -3    0.65    0.21
   0   8   3    7.34    0.52
   0   8   3    7.24    0.57
   0   8   3    7.51    0.54
   0   8   3    7.51    0.68
   0   9   3    0.38    0.30
   0   9   3    0.23    0.42
   0   9   3    0.02    0.32
   0   9   3    0.48    0.31
   0  10   3   15.83    0.92
   0  10   3   14.84    1.10
   0  10   3   14.55    0.83
   0  10   3   13.88    0.85
   0  11   3   10.90    0.99
   0  11   3   10.98    0.87
   0  11   3   10.03    0.78
   0  11   3    9.49    0.74
   0  12   3   -0.04    0.63
   0  12   3   -0.34    0.44
   0  13   3   25.12    1.31
  -1  13  -3    1.46    0.61
  -1  13  -3    1.89    0.44
  -1  12  -3   18.46    0.86
  -1  12  -3   18.41    0.91
  -1  12  -3   19.31    1.18
  -1  11  -3   49.83    1.86
  -1  11  -3   49.07    1.62
  -1  11  -3   52.99    1.57
  -1  11  -3   49.63    1.58
  -1  10  -3    1.92    0.32
  -1  10  -3    2.15    0.29
  -1  10  -3    2.04    0.31
  -1  10  -3    1.97    0.45
  -1   9  -3   56.23    1.64
  -1   9  -3   55.86    1.59
  -1   9  -3   55.73    1.85
  -1   9  -3   56.48    1.61
  -1   8  -3   27.76    0.84
  -1   8  -3   27.52    0.86
  -1   8  -3   26.92    0.86
  -1   8  -3   27.57    0.89
  -1   7  -3    8.20    0.38
  -1   7  -3    7.52    0.34
  -1   7  -3    8.23    0.33
  -1   7  -3    7.74    0.34
  -1   6  -3    2.68    0.19
  -1   6  -3    2.96    0.16
  -1   6  -3    2.53    0.20
  -1   6  -3    2.73    0.18
  -1   6  -3    2.52    0.17
  -1   5  -3    0.22    0.07
  -1   5  -3    0.16    0.04
  -1   5  -3    0.11    0.07
   1  -4   3  345.28    8.73
  -1   4  -3  341.30    8.49
  -1   4  -3  342.24    8.50
   1  -3   3   12.47    0.51
  -1   3  -3   12.80    0.33
  -1   3  -3   12.69    0.34
   1  -2   3    1.49    0.17
   1  -2   3    1.60    0.07
   1  -2   3    1.52    0.08
  -1   2  -3    1.77    0.08
  -1   2  -3    1.62    0.08
  -1   2  -3    1.66    0.09
  -1   2  -3    1.65    0.07
  -1   2  -3    1.56    0.07
  -1   2  -3    1.74    0.09
   1  -1   3   87.05    2.27
   1  -1   3   93.30    2.21
   1  -1   3   89.02    2.18
   1  -1   3   84.84    2.19
   1  -1   3   81.81    2.20
  -1   1  -3   89.39    2.20
  -1   1  -3   88.29    2.21
  -1   1  -3   81.09    2.21
  -1   1  -3   86.39    2.24
  -1   1  -3   88.03    2.20
  -1   1  -3   83.22    2.20
  -1   1  -3   88.03    2.19
   1   0   3   20.56    0.61
   1   0   3   20.96    0.60
   1   0   3   21.82    0.65
   1   0   3   20.65    0.60
   1   0   3   19.92    0.61
   1   0   3   20.73    0.58
  -1   0  -3   19.71    0.62
  -1   0  -3   20.35    0.63
  -1   0  -3   20.34    0.62
  -1   0  -3   19.91    0.60
  -1   0  -3   20.83    0.60
  -1   0  -3   20.34    0.60
  -1   0  -3   20.82    0.59
   1   1   3    2.63    0.22
   1   1   3    2.14    0.17
   1   1   3    2.00    0.14
   1   1   3    1.92    0.16
   1   1   3    1.73    0.17
   1   1   3    1.84    0.16
  -1  -1  -3    1.84    0.15
  -1  -1  -3    1.61    0.15
  -1  -1  -3    2.11    0.19
  -1  -1  -3    2.29    0.18
  -1  -1  -3    1.99    0.16
   1   2   3   88.41    2.42
   1   2   3   93.75    2.41
   1   2   3   89.73    2.41
   1   2   3   90.22    2.41
  -1  -2  -3   90.41    2.38
  -1  -2  -3   91.27    2.43
  -1  -2  -3   95.15    2.40
  -1  -2  -3   91.30    2.43
   1   3   3    2.19    0.21
   1   3   3    2.52    0.24
   1   3   3    2.08    0.26
   1   3   3    2.26    0.22
   1   3   3    2.17    0.23
  -1  -3  -3    2.68    0.25
  -1  -3  -3    2.63    0.23
   1   4   3   39.52    1.21
   1   4   3   38.90    1.29
   1   4   3   39.50    1.19
   1   4   3   40.91    1.21
   1   4   3   38.85    1.18
  -1  -4  -3   37.87    1.16
  -1  -4  -3   38.58    1.19
   1   5   3   17.49    0.70
   1   5   3   16.96    0.81
   1   5   3   17.68    0.72
   1   5   3   17.87    0.68
   1   5   3   16.74    0.70
  -1  -5  -3   17.72    0.67
  -1  -5  -3   17.09    0.66
   1   6   3    4.93    0.50
   1   6   3    4.91    0.44
   1   6   3    4.53    0.39
   1   6   3    5.45    0.44
  -1  -6  -3    5.07    0.40
  -1  -6  -3    4.41    0.36
   1   7   3   92.65    2.88
   1   7   3   98.85    2.77
   1   7   3   92.35    2.70
   1   7   3   94.54    2.69
  -1  -7  -3   98.09    2.67
   1   8   3   16.33    0.79
   1   8   3   14.02    0.80
   1   8   3   15.25    0.93
   1   8   3   14.36    0.77
   1   9   3    2.83    0.46
   1   9   3    3.41    0.45
   1   9   3    3.10    0.49
   1   9   3    3.27    0.59
   1  10   3   28.86    1.33
   1  10   3   28.26    1.23
   1  10   3   27.25    1.44
   1  10   3   28.03    1.23
   1  11   3   -0.10    0.62
   1  11   3    0.47    0.44
   1  11   3    0.45    0.45
   1  12   3    1.19    0.53
  -2  14  -3    0.72    0.60
  -2  13  -3    9.07    0.62
  -2  13  -3    7.15    0.84
  -2  12  -3   18.17    0.79
  -2  12  -3   18.97    1.13
  -2  12  -3   20.00    0.87
  -2  11  -3    0.54    0.24
  -2  11  -3    0.79    0.39
  -2  11  -3    0.74    0.27
  -2  11  -3    0.57    0.39
  -2  10  -3   28.26    0.91
  -2  10  -3   27.46    0.90
  -2  10  -3   27.01    0.94
  -2   9  -3   12.11    0.51
  -2   9  -3   12.00    0.48
  -2   9  -3   12.93    0.49
  -2   8  -3   26.31    0.78
  -2   8  -3   26.61    0.80
  -2   8  -3   27.48    0.79
  -2   8  -3   26.60    0.81
  -2   7  -3   21.40    0.60
  -2   7  -3   20.77    0.62
  -2   7  -3   20.44    0.61
  -2   7  -3   21.50    0.61
  -2   7  -3   20.56    0.59
   2  -6   3    9.14    0.59
  -2   6  -3   10.12    0.30
  -2   6  -3    9.64    0.30
   2  -5   3  310.30    8.06
  -2   5  -3  319.11    7.75
  -2   5  -3  310.33    7.75
   2  -4   3    1.79    0.25
   2  -3   3    0.38    0.15
  -2   3  -3    0.47    0.06
  -2   3  -3    0.50    0.06
   2  -2   3  727.29   17.71
   2  -2   3  704.07   17.95
  -2   2  -3  726.33   17.71
  -2   2  -3  704.13   17.66
  -2   2  -3  721.66   17.65
  -2   2  -3  676.38   17.85
  -2   2  -3  682.90   17.61
  -2   2  -3  701.18   18.00
  -2   2  -3  712.54   17.62
   2  -1   3  122.68    3.12
   2  -1   3  121.97    3.11
   2  -1   3  126.18    3.12
  -2   1  -3  124.14    3.13
  -2   1  -3  120.78    3.11
  -2   1  -3  124.88    3.11
  -2   1  -3  117.31    3.13
  -2   1  -3  117.42    3.09
  -2   1  -3  124.03    3.11
   2   0   3    5.55    0.28
   2   0   3    5.83    0.27
   2   0   3    5.97    0.27
   2   0   3    6.00    0.36
   2   0   3    6.14    0.27
  -2   0  -3    5.36    0.26
  -2   0  -3    5.88    0.26
  -2   0  -3    6.33    0.27
  -2   0  -3    5.31    0.26
  -2   0  -3    5.25    0.28
   2   1   3   87.68    2.34
   2   1   3   89.87    2.33
   2   1   3   86.06    2.31
   2   1   3   84.02    2.32
   2   1   3   89.29    2.41
  -2  -1  -3   90.88    2.33
  -2  -1  -3   86.79    2.32
  -2  -1  -3   88.01    2.29
  -2  -1  -3   86.22    2.35
   2   2   3   37.54    1.13
   2   2   3   38.35    1.12
   2   2   3   37.00    1.14
   2   2   3   39.40    1.22
   2   2   3   37.59    1.15
  -2  -2  -3   39.25    1.13
  -2  -2  -3   37.37    1.15
   2   3   3   18.97    0.67
   2   3   3   18.50    0.78
   2   3   3   18.59    0.68
   2   3   3   17.89    0.69
   2   3   3   18.28    0.69
  -2  -3  -3   17.49    0.65
  -2  -3  -3   18.16    0.69
   2   4   3   23.71    0.89
   2   4   3   25.65    1.00
   2   4   3   23.66    0.86
   2   4   3   24.59    0.86
  -2  -4  -3   23.65    0.86
  -2  -4  -3   25.65    0.87
   2   5   3   10.91    0.59
   2   5   3    9.07    0.53
   2   5   3    9.90    0.56
   2   5   3   10.65    0.67
  -2  -5  -3   10.00    0.52
  -2  -5  -3    9.79    0.53
   2   6   3    1.88    0.40
   2   6   3    2.60    0.36
   2   6   3    2.44    0.36
   2   6   3    2.32    0.34
  -2  -6  -3    2.05    0.30
   2   7   3   14.20    0.76
   2   7   3   15.19    0.75
   2   7   3   14.25    0.79
   2   7   3   13.35    0.91
  -2  -7  -3   13.22    0.70
   2   8   3   23.73    1.03
   2   8   3   22.72    1.25
   2   8   3   23.13    1.02
   2   8   3   23.56    1.08
   2   9   3   18.25    0.97
   2   9   3   17.35    0.97
   2   9   3   18.27    1.02
   2   9   3   18.16    1.21
   2  10   3    0.29    0.45
   2  10   3    0.33    0.45
   2  10   3    0.48    0.56
   2  10   3    0.23    0.42
   2  11   3    1.87    0.59
   2  11   3    1.29    0.68
  -3  14  -3   -0.17    0.52
  -3  13  -3    0.62    0.32
  -3  13  -3    0.38    0.51
  -3  13  -3    0.14    0.28
  -3  12  -3    4.99    0.41
  -3  12  -3    5.13    0.44
  -3  11  -3    4.34    0.37
  -3  11  -3    4.23    0.34
  -3  10  -3    5.08    0.36
  -3  10  -3    4.91    0.32
  -3  10  -3    5.65    0.33
  -3   9  -3    5.34    0.30
  -3   9  -3    4.82    0.30
  -3   9  -3    4.86    0.28
  -3   9  -3    5.43    0.28
  -3   8  -3   36.47    0.99
  -3   8  -3   35.15    1.00
  -3   8  -3   35.99    0.98
  -3   8  -3   36.10    0.98
  -3   8  -3   36.79    0.98
   3  -7   3   31.41    1.26
  -3   7  -3   30.49    0.82
  -3   7  -3   30.66    0.83
  -3   7  -3   31.00    0.80
   3  -6   3   19.39    0.86
  -3   6  -3   19.85    0.54
  -3   6  -3   20.03    0.55
   3  -5   3    0.24    0.20
  -3   5  -3    0.19    0.08
  -3   5  -3    0.15    0.08
   3  -4   3    3.63    0.33
  -3   4  -3    4.10    0.20
  -3   4  -3    4.04    0.15
  -3   4  -3    3.85    0.15
  -3   4  -3    3.77    0.13
  -3   4  -3    3.73    0.19
  -3   4  -3    4.03    0.14
   3  -3   3   22.57    0.79
  -3   3  -3   23.56    0.66
  -3   3  -3   21.02    0.68
  -3   3  -3   22.16    0.62
  -3   3  -3   21.66    0.63
  -3   3  -3   22.44    0.65
  -3   3  -3   22.91    0.65
  -3   3  -3   22.24    0.68
   3  -2   3   83.63    2.14
   3  -2   3   85.85    2.27
   3  -2   3   86.63    2.17
  -3   2  -3   76.67    2.19
  -3   2  -3   79.99    2.16
  -3   2  -3   83.62    2.15
  -3   2  -3   83.37    2.17
  -3   2  -3   85.23    2.16
  -3   2  -3   79.68    2.13
   3  -1   3    9.16    0.34
   3  -1   3    9.29    0.37
   3  -1   3    8.73    0.37
  -3   1  -3    8.15    0.39
  -3   1  -3    8.77    0.37
  -3   1  -3    9.18    0.36
  -3   1  -3    8.92    0.34
  -3   1  -3    9.06    0.36
   3   0   3  353.73    8.87
   3   0   3  348.34    8.86
   3   0   3  357.37    8.86
  -3   0  -3  352.28    8.87
  -3   0  -3  347.18    8.90
  -3   0  -3  355.10    8.87
   3   1   3    0.68    0.18
   3   1   3    0.73    0.24
   3   1   3    0.89    0.17
   3   1   3    0.45    0.15
  -3  -1  -3    0.87    0.20
  -3  -1  -3    0.69    0.18
   3   2   3   11.53    0.54
   3   2   3   12.45    0.53
   3   2   3   11.97    0.52
   3   2   3   12.02    0.63
  -3  -2  -3   12.16    0.52
  -3  -2  -3   11.12    0.53
   3   3   3  171.17    4.63
   3   3   3  177.07    4.50
   3   3   3  168.66    4.52
   3   3   3  170.50    4.48
  -3  -3  -3  170.35    4.48
  -3  -3  -3  166.63    4.51
   3   4   3   45.96    1.46
   3   4   3   42.15    1.40
   3   4   3   46.19    1.58
  -3  -4  -3   43.32    1.41
  -3  -4  -3   44.41    1.41
   3   5   3  123.93    3.52
   3   5   3  132.49    3.58
   3   5   3  127.08    3.51
   3   5   3  124.49    3.68
  -3  -5  -3  131.18    3.51
  -3  -5  -3  127.75    3.50
   3   6   3    0.31    0.30
   3   6   3    0.51    0.41
   3   6   3    0.37    0.30
   3   6   3    0.18    0.31
  -3  -6  -3    0.54    0.28
   3   7   3    7.52    0.62
   3   7   3    9.20    0.71
   3   7   3    9.43    0.72
   3   7   3    7.68    0.79
  -3  -7  -3    8.49    0.63
   3   8   3    3.16    0.49
   3   8   3    2.34    0.47
   3   8   3    2.19    0.49
   3   8   3    3.08    0.62
   3   9   3    5.61    0.67
   3   9   3    5.70    0.67
   3   9   3    7.32    0.74
   3   9   3    6.91    0.91
   3  10   3    3.87    0.64
   3  10   3    3.33    0.84
   3  10   3    3.88    0.67
   3  11   3    5.84    0.79
  -4  14  -3   -0.37    0.28
  -4  14  -3    0.53    0.54
  -4  13  -3    8.08    0.58
  -4  13  -3    9.17    0.55
  -4  12  -3    1.01    0.25
  -4  11  -3    0.74    0.20
  -4  10  -3  105.64    2.79
  -4  10  -3  108.07    2.81
  -4   9  -3   23.18    0.72
  -4   9  -3   22.43    0.69
  -4   9  -3   22.86    0.70
  -4   9  -3   22.93    0.67
  -4   8  -3   14.11    0.45
  -4   8  -3   14.64    0.45
  -4   8  -3   14.69    0.52
  -4   8  -3   14.67    0.44
   4  -7   3    9.26    0.64
  -4   7  -3    9.36    0.29
  -4   7  -3    8.84    0.29
  -4   7  -3    9.19    0.36
  -4   7  -3    9.08    0.33
  -4   7  -3    8.99    0.31
   4  -6   3   74.42    2.25
  -4   6  -3   75.64    1.90
  -4   6  -3   73.21    1.91
  -4   6  -3   77.37    1.92
  -4   6  -3   75.00    1.96
  -4   6  -3   73.00    1.97
   4  -5   3   44.40    1.44
  -4   5  -3   44.54    1.21
  -4   5  -3   46.96    1.25
  -4   5  -3   43.91    1.25
  -4   5  -3   45.94    1.20
  -4   5  -3   43.44    1.30
  -4   5  -3   44.90    1.20
   4  -4   3    5.00    0.37
  -4   4  -3    4.68    0.23
  -4   4  -3    4.55    0.29
  -4   4  -3    4.54    0.26
  -4   4  -3    4.56    0.27
  -4   4  -3    4.64    0.25
  -4   4  -3    4.80    0.28
   4  -3   3  121.38    3.08
   4  -3   3  125.97    3.21
   4  -3   3  130.75    3.10
   4  -3   3  125.01    3.33
  -4   3  -3  122.78    3.19
  -4   3  -3  117.11    3.25
  -4   3  -3  120.88    3.20
  -4   3  -3  121.95    3.19
  -4   3  -3  125.43    3.21
   4  -2   3    7.17    0.34
   4  -2   3    7.07    0.30
   4  -2   3    6.76    0.35
   4  -2   3    8.13    0.44
  -4   2  -3    7.60    0.34
  -4   2  -3    7.12    0.40
  -4   2  -3    7.60    0.36
  -4   2  -3    6.92    0.35
   4  -1   3   43.62    1.25
   4  -1   3   42.57    1.22
   4  -1   3   42.27    1.26
  -4   1  -3   41.08    1.25
  -4   1  -3   43.14    1.29
  -4   1  -3   41.68    1.29
  -4   1  -3   43.23    1.25
   4   0   3   89.20    2.45
   4   0   3   89.80    2.44
   4   0   3   92.05    2.45
  -4   0  -3   88.46    2.45
  -4   0  -3   87.08    2.49
  -4   0  -3   92.43    2.46
   4   1   3    6.35    0.40
   4   1   3    5.90    0.40
   4   1   3    5.95    0.38
  -4  -1  -3    6.45    0.42
  -4  -1  -3    6.84    0.42
   4   2   3  261.55    6.65
   4   2   3  257.36    6.67
   4   2   3  253.60    6.81
   4   2   3  254.85    6.66
  -4  -2  -3  262.61    6.66
  -4  -2  -3  256.30    6.69
   4   3   3    7.39    0.53
   4   3   3    7.09    0.63
   4   3   3    8.81    0.54
  -4  -3  -3    7.41    0.52
  -4  -3  -3    8.28    0.50
   4   4   3    2.60    0.37
   4   4   3    1.85    0.32
   4   4   3    2.00    0.44
   4   4   3    2.27    0.36
  -4  -4  -3    2.69    0.37
  -4  -4  -3    2.41    0.34
   4   5   3   21.91    1.11
   4   5   3   21.85    0.99
   4   5   3   21.70    0.96
   4   5   3   19.28    0.91
  -4  -5  -3   20.43    0.92
   4   6   3    4.29    0.48
   4   6   3    4.67    0.56
   4   6   3    4.05    0.67
   4   6   3    4.39    0.51
  -4  -6  -3    3.83    0.49
   4   7   3   29.73    1.25
   4   7   3   30.30    1.28
   4   7   3   30.18    1.34
   4   7   3   30.59    1.52
  -4  -7  -3   29.91    1.23
   4   8   3    7.32    0.71
   4   8   3    7.16    0.87
   4   8   3    8.21    0.75
   4   8   3    8.16    0.80
   4   9   3    3.53    0.63
   4   9   3    3.39    0.76
   4   9   3    3.98    0.67
   4   9   3    2.99    0.65
   4  10   3   -0.60    0.68
   4  10   3    0.73    0.54
  -5  13  -3    0.35    0.24
  -5  13  -3    0.23    0.26
  -5  12  -3    1.45    0.27
  -5  12  -3    1.60    0.26
  -5  11  -3    4.02    0.30
  -5  11  -3    3.15    0.29
  -5  10  -3   28.19    0.86
  -5  10  -3   26.71    0.86
  -5   9  -3    0.31    0.19
  -5   9  -3    0.16    0.12
  -5   9  -3    0.10    0.14
   5  -8   3   39.55    1.51
  -5   8  -3   37.82    1.14
  -5   8  -3   36.87    1.06
  -5   8  -3   37.75    1.05
   5  -7   3    0.21    0.32
  -5   7  -3    0.40    0.14
  -5   7  -3    0.36    0.13
  -5   7  -3    0.30    0.14
  -5   7  -3    0.38    0.12
   5  -6   3    0.28    0.29
  -5   6  -3    0.70    0.14
  -5   6  -3    0.46    0.13
  -5   6  -3    0.73    0.16
  -5   6  -3    0.46    0.17
  -5   6  -3    0.41    0.18
  -5   6  -3    0.69    0.17
   5  -5   3   66.61    2.06
   5  -5   3   71.87    1.77
  -5   5  -3   68.25    1.93
  -5   5  -3   69.09    1.90
  -5   5  -3   69.11    1.88
  -5   5  -3   69.97    1.88
  -5   5  -3   69.19    1.90
   5  -4   3    7.54    0.51
   5  -4   3    8.00    0.37
  -5   4  -3    7.59    0.40
  -5   4  -3    7.83    0.38
  -5   4  -3    8.48    0.46
  -5   4  -3    7.82    0.36
  -5   4  -3    8.26    0.42
   5  -3   3    2.83    0.19
   5  -3   3    2.33    0.32
   5  -3   3    2.88    0.27
   5  -3   3    3.07    0.22
  -5   3  -3    2.84    0.27
  -5   3  -3    2.91    0.26
  -5   3  -3    2.81    0.28
  -5   3  -3    2.80    0.31
   5  -2   3    8.60    0.51
   5  -2   3    7.58    0.39
   5  -2   3    7.96    0.41
  -5   2  -3    8.18    0.48
  -5   2  -3    8.57    0.43
  -5   2  -3    7.02    0.41
  -5   2  -3    7.40    0.40
   5  -1   3    3.43    0.32
   5  -1   3    3.42    0.29
   5  -1   3    3.09    0.32
  -5   1  -3    3.45    0.31
  -5   1  -3    3.78    0.38
  -5   1  -3    4.55    0.36
   5   0   3   57.56    1.68
   5   0   3   56.33    1.68
   5   0   3   57.21    1.71
  -5   0  -3   57.80    1.75
  -5   0  -3   55.43    1.69
   5   1   3    5.80    0.45
   5   1   3    5.52    0.43
   5   1   3    5.65    0.46
  -5  -1  -3    6.10    0.44
  -5  -1  -3    6.77    0.51
   5   2   3   50.90    1.60
   5   2   3   52.98    1.63
   5   2   3   48.53    1.60
  -5  -2  -3   50.53    1.65
  -5  -2  -3   49.76    1.59
   5   3   3   64.74    2.21
   5   3   3   69.03    2.06
   5   3   3   62.46    2.00
   5   3   3   67.71    2.01
  -5  -3  -3   65.40    2.04
  -5  -3  -3   62.44    1.99
   5   4   3   13.04    0.76
   5   4   3   14.84    0.77
   5   4   3   13.32    0.97
   5   4   3   13.74    0.77
  -5  -4  -3   13.05    0.75
  -5  -4  -3   14.67    0.74
   5   5   3    1.82    0.53
   5   5   3    2.41    0.44
   5   5   3    2.43    0.45
   5   5   3    2.36    0.47
  -5  -5  -3    1.94    0.43
   5   6   3    4.84    0.60
   5   6   3    2.38    0.49
   5   6   3    3.69    0.52
   5   6   3    3.60    0.71
  -5  -6  -3    3.93    0.52
   5   7   3    2.49    0.56
   5   7   3    2.08    0.51
   5   7   3    1.20    0.61
   5   7   3    2.13    0.56
  -5  -7  -3    2.29    0.54
   5   8   3   19.79    1.47
   5   8   3   20.68    1.18
   5   8   3   22.05    1.26
   5   8   3   19.96    1.23
   5   9   3   14.13    1.13
   5   9   3   13.31    1.26
   5   9   3   13.53    1.09
  -6  13  -3    7.27    0.54
  -6  13  -3    8.17    0.50
  -6  12  -3   58.25    1.72
  -6  12  -3   58.41    1.67
  -6  11  -3    3.18    0.29
  -6  11  -3    3.10    0.32
  -6  10  -3    4.70    0.35
   6  -9   3   50.20    1.89
  -6   9  -3   50.62    1.40
  -6   9  -3   50.49    1.46
   6  -8   3   19.72    1.02
  -6   8  -3   17.70    0.72
  -6   8  -3   18.84    0.69
  -6   8  -3   18.84    0.66
  -6   8  -3   17.90    1.00
   6  -7   3    0.50    0.32
  -6   7  -3    0.15    0.19
  -6   7  -3    0.19    0.16
  -6   7  -3    0.24    0.18
  -6   7  -3    0.46    0.20
   6  -6   3   43.29    1.49
  -6   6  -3   41.88    1.33
  -6   6  -3   44.43    1.31
  -6   6  -3   42.48    1.35
  -6   6  -3   41.28    1.29
  -6   6  -3   42.88    1.24
   6  -5   3   18.67    0.61
   6  -5   3   18.75    0.85
  -6   5  -3   17.87    0.77
  -6   5  -3   17.65    0.68
  -6   5  -3   17.98    0.62
  -6   5  -3   17.82    0.71
   6  -4   3    0.41    0.25
   6  -4   3    0.37    0.19
   6  -4   3    0.46    0.10
  -6   4  -3    0.07    0.23
  -6   4  -3    0.28    0.18
  -6   4  -3    0.22    0.16
  -6   4  -3    0.17    0.20
   6  -3   3  179.25    4.86
   6  -3   3  178.77    4.77
   6  -3   3  179.73    4.64
  -6   3  -3  190.60    4.93
  -6   3  -3  180.97    4.86
  -6   3  -3  180.73    4.79
  -6   3  -3  182.51    4.77
   6  -2   3   16.78    0.71
   6  -2   3   16.91    0.64
   6  -2   3   17.70    0.69
  -6   2  -3   18.36    0.81
  -6   2  -3   17.02    0.72
  -6   2  -3   17.14    0.74
   6  -1   3    7.64    0.50
   6  -1   3    7.93    0.47
   6  -1   3    9.09    0.50
  -6   1  -3    9.11    0.56
  -6   1  -3    8.55    0.56
   6   0   3    1.78    0.32
   6   0   3    1.66    0.31
   6   0   3    1.19    0.25
  -6   0  -3    1.76    0.35
  -6   0  -3    1.21    0.29
   6   1   3   14.19    0.72
   6   1   3   13.98    0.72
   6   1   3   14.76    0.73
  -6  -1  -3   13.75    0.72
  -6  -1  -3   14.37    0.79
   6   2   3    5.28    0.52
   6   2   3    5.59    0.51
   6   2   3    6.05    0.53
  -6  -2  -3    5.15    0.51
  -6  -2  -3    5.65    0.54
   6   3   3    3.36    0.46
   6   3   3    3.43    0.48
   6   3   3    4.01    0.50
  -6  -3  -3    3.88    0.47
  -6  -3  -3    4.31    0.48
   6   4   3   72.51    2.33
   6   4   3   73.18    2.29
   6   4   3   67.52    2.23
  -6  -4  -3   69.56    2.24
   6   5   3   -0.04    0.53
   6   5   3   -0.43    0.34
   6   5   3   -0.09    0.42
   6   5   3    0.43    0.39
  -6  -5  -3    0.41    0.35
   6   6   3    1.85    0.69
   6   6   3    1.22    0.47
   6   6   3    2.14    0.53
   6   6   3    3.09    0.58
  -6  -6  -3    2.26    0.52
   6   7   3    0.63    0.62
   6   7   3    0.11    0.46
   6   7   3    0.51    0.50
   6   7   3    0.13    0.55
   6   8   3   13.62    1.30
   6   8   3   14.98    1.11
   6   8   3   14.94    1.18
   6   8   3   14.61    1.15
   6   9   3   -0.92    0.68
  -7  13  -3    5.52    0.48
  -7  13  -3    4.59    0.40
  -7  12  -3    3.46    0.40
  -7  12  -3    3.73    0.35
  -7  11  -3    5.27    0.44
  -7  10  -3   10.42    0.58
   7  -9   3    6.61    0.74
  -7   9  -3    6.22    0.39
  -7   9  -3    6.65    0.49
   7  -8   3    0.31    0.39
  -7   8  -3    0.43    0.22
  -7   8  -3    0.70    0.26
  -7   8  -3    0.47    0.30
   7  -7   3   42.19    1.58
  -7   7  -3   43.91    1.43
  -7   7  -3   44.57    1.28
  -7   7  -3   45.71    1.47
   7  -6   3   43.07    1.58
  -7   6  -3   45.85    1.47
  -7   6  -3   45.81    1.29
  -7   6  -3   46.65    1.52
   7  -5   3    3.25    0.44
   7  -5   3    4.15    0.33
  -7   5  -3    3.74    0.45
  -7   5  -3    4.01    0.41
   7  -4   3   34.74    0.99
   7  -4   3   34.39    1.16
   7  -4   3   34.53    1.27
  -7   4  -3   34.99    1.28
  -7   4  -3   34.33    1.21
   7  -3   3   11.38    0.62
   7  -3   3   11.44    0.54
   7  -3   3   11.53    0.68
   7  -3   3   10.95    0.50
  -7   3  -3   11.17    0.66
  -7   3  -3   12.51    0.72
   7  -2   3   16.65    0.84
   7  -2   3   16.35    0.69
   7  -2   3   16.86    0.72
   7  -2   3   16.50    0.78
  -7   2  -3   15.86    0.77
  -7   2  -3   16.74    0.84
   7  -1   3  104.31    2.87
   7  -1   3   98.76    2.85
   7  -1   3  100.89    2.90
  -7   1  -3  102.71    2.94
  -7   1  -3  100.96    3.00
   7   0   3    1.04    0.30
   7   0   3    0.57    0.29
   7   0   3    0.57    0.26
  -7   0  -3    0.40    0.31
  -7   0  -3    1.11    0.37
   7   1   3   82.50    2.57
   7   1   3   84.99    2.55
   7   1   3   86.77    2.58
  -7  -1  -3   86.23    2.64
  -7  -1  -3   85.07    2.59
   7   2   3    1.64    0.39
   7   2   3    1.79    0.42
   7   2   3    2.44    0.45
  -7  -2  -3    1.83    0.40
  -7  -2  -3    1.71    0.41
   7   3   3    7.05    0.70
   7   3   3    7.50    0.69
   7   3   3    6.96    0.64
  -7  -3  -3    7.14    0.67
   7   4   3    0.44    0.43
   7   4   3    0.55    0.42
   7   4   3    0.44    0.38
  -7  -4  -3    0.63    0.42
   7   5   3    0.19    0.45
   7   5   3   -0.07    0.40
   7   5   3    0.47    0.51
  -7  -5  -3   -0.09    0.43
   7   6   3   23.51    1.35
   7   6   3   23.20    1.36
   7   6   3   24.86    1.29
  -7  -6  -3   23.06    1.25
   7   7   3    1.33    0.70
   7   7   3    0.40    0.57
   7   7   3    0.58    0.60
   7   8   3    0.31    0.62
  -8  13  -3    0.01    0.26
  -8  12  -3    0.89    0.33
  -8  12  -3    1.21    0.30
  -8  11  -3    0.40    0.32
   8 -10   3   22.66    1.32
  -8  10  -3   23.05    0.99
   8  -9   3    4.49    0.66
  -8   9  -3    4.67    0.41
  -8   9  -3    4.05    0.47
   8  -8   3    1.95    0.50
  -8   8  -3    1.31    0.31
  -8   8  -3    2.07    0.39
   8  -7   3   51.11    1.80
  -8   7  -3   50.72    1.71
  -8   7  -3   47.28    1.63
   8  -6   3   11.29    0.74
  -8   6  -3   11.78    0.71
  -8   6  -3   12.33    0.77
   8  -5   3    5.04    0.55
  -8   5  -3    5.20    0.51
  -8   5  -3    4.03    0.50
   8  -4   3    3.29    0.48
   8  -4   3    2.36    0.35
  -8   4  -3    2.29    0.41
  -8   4  -3    3.61    0.50
   8  -3   3   -0.01    0.27
   8  -3   3    0.02    0.32
  -8   3  -3    0.22    0.31
  -8   3  -3    0.55    0.30
   8  -2   3    8.62    0.73
   8  -2   3    9.40    0.69
   8  -2   3    9.65    0.63
  -8   2  -3    6.28    0.59
  -8   2  -3    7.29    0.69
   8  -1   3   16.79    0.86
   8  -1   3   17.44    0.83
  -8   1  -3   16.34    0.88
  -8   1  -3   17.71    0.97
   8   0   3   48.13    1.66
   8   0   3   50.47    1.72
  -8   0  -3   52.18    1.82
  -8   0  -3   45.98    1.71
   8   1   3   59.17    1.94
   8   1   3   54.55    1.95
  -8  -1  -3   55.10    1.96
  -8  -1  -3   60.61    2.06
   8   2   3    2.98    0.55
   8   2   3    3.57    0.54
  -8  -2  -3    4.16    0.59
  -8  -2  -3    2.61    0.51
   8   3   3    3.20    0.58
   8   3   3    3.80    0.60
  -8  -3  -3    3.12    0.58
   8   4   3   14.69    1.02
   8   4   3   13.38    1.02
  -8  -4  -3   14.35    1.02
   8   5   3   -0.04    0.57
   8   5   3    0.77    0.54
  -8  -5  -3    0.38    0.49
   8   6   3   10.37    0.95
   8   6   3    9.18    0.99
  -8  -6  -3   10.69    1.18
   8   7   3    4.24    0.83
  -9  13  -3    0.46    0.31
  -9  12  -3    0.24    0.38
  -9  11  -3   16.54    0.95
   9 -10   3    0.12    0.51
  -9  10  -3    0.50    0.39
  -9  10  -3   -0.13    0.37
   9  -9   3   17.10    1.11
  -9   9  -3   16.29    0.81
  -9   9  -3   19.84    1.00
   9  -8   3    0.87    0.47
  -9   8  -3    0.94    0.39
  -9   8  -3    1.08    0.35
   9  -7   3    0.11    0.40
  -9   7  -3    0.37    0.37
  -9   7  -3    0.82    0.35
   9  -6   3    4.80    0.60
  -9   6  -3    4.60    0.59
  -9   6  -3    4.69    0.55
   9  -5   3   11.11    0.81
  -9   5  -3   12.92    0.80
  -9   5  -3   13.13    0.88
   9  -4   3   72.97    2.21
   9  -4   3   69.82    2.31
  -9   4  -3   70.64    2.37
  -9   4  -3   70.52    2.29
   9  -3   3   85.06    2.66
   9  -3   3   84.58    2.58
  -9   3  -3   83.65    2.72
  -9   3  -3   83.79    2.65
   9  -2   3   23.78    1.15
   9  -2   3   24.60    1.13
  -9   2  -3   25.24    1.18
  -9   2  -3   24.68    1.23
   9  -1   3   12.85    0.83
  -9   1  -3   12.93    0.85
  -9   1  -3   14.91    0.98
   9   0   3    0.16    0.38
  -9   0  -3    0.36    0.40
  -9   0  -3    0.14    0.42
   9   1   3   14.14    1.03
  -9  -1  -3   15.15    0.96
  -9  -1  -3   16.20    1.05
   9   2   3   41.82    1.66
   9   2   3   42.79    1.75
  -9  -2  -3   42.74    1.71
   9   3   3    0.66    0.49
   9   3   3    0.77    0.56
  -9  -3  -3    1.05    0.54
   9   4   3    8.21    0.89
   9   4   3   10.35    0.99
  -9  -4  -3    8.92    0.89
   9   5   3    2.23    0.68
   9   5   3    2.90    0.77
   9   6   3    2.56    0.82
  10 -11   3    0.82    0.56
 -10  11  -3    1.05    0.46
  10 -10   3    0.59    0.55
 -10  10  -3    0.08    0.30
 -10  10  -3   -0.20    0.40
  10  -9   3    1.50    0.54
 -10   9  -3    0.67    0.44
 -10   9  -3    0.76    0.36
  10  -8   3    9.28    0.87
 -10   8  -3    8.88    0.72
 -10   8  -3    9.06    0.83
  10  -7   3   61.95    2.17
 -10   7  -3   59.83    2.08
 -10   7  -3   60.47    2.18
  10  -6   3    6.64    0.73
 -10   6  -3    5.99    0.66
 -10   6  -3    6.27    0.73
  10  -5   3    6.50    0.70
 -10   5  -3    6.72    0.69
 -10   5  -3    6.86    0.74
  10  -4   3    1.34    0.46
 -10   4  -3    0.91    0.46
 -10   4  -3    1.04    0.46
  10  -3   3    1.90    0.51
  10  -3   3    1.59    0.44
 -10   3  -3    1.63    0.49
 -10   3  -3    1.60    0.47
  10  -2   3    0.22    0.41
  10  -2   3    0.43    0.44
 -10   2  -3    0.48    0.45
  10  -1   3   31.37    1.41
 -10   1  -3   32.74    1.51
 -10   1  -3   32.93    1.54
  10   0   3    8.27    0.85
 -10   0  -3    7.72    0.85
 -10   0  -3    8.86    0.89
  10   1   3    1.19    0.59
 -10  -1  -3    2.09    0.60
  10   2   3   12.81    1.10
 -10  -2  -3   12.05    1.05
  10   3   3   19.31    1.28
  10   4   3   11.42    1.14
 -10  -4  -3   11.24    1.06
 -10  -5  -3    4.60    0.84
  11 -11   3   16.44    1.39
  11 -10   3   24.11    1.40
 -11  10  -3   23.56    1.08
  11  -9   3    7.01    0.85
 -11   9  -3    5.99    0.64
 -11   9  -3    5.86    0.76
  11  -8   3    0.43    0.50
 -11   8  -3    0.58    0.43
 -11   8  -3    0.14    0.47
  11  -7   3    5.52    0.72
 -11   7  -3    5.07    0.73
 -11   7  -3    3.66    0.63
  11  -6   3   -0.01    0.43
 -11   6  -3    0.63    0.48
 -11   6  -3    0.30    0.46
  11  -5   3   41.59    1.73
 -11   5  -3   45.28    1.78
 -11   5  -3   45.39    1.87
  11  -4   3    5.72    0.70
 -11   4  -3    5.50    0.71
 -11   4  -3    6.59    0.81
  11  -3   3   14.21    1.00
 -11   3  -3   13.05    1.11
 -11   3  -3   13.66    1.08
  11  -2   3    6.37    0.73
  11  -2   3    7.13    0.87
 -11   2  -3    6.77    0.83
 -11   2  -3    5.37    0.76
  11  -1   3    0.88    0.57
  11  -1   3   -0.06    0.50
 -11   1  -3    0.37    0.56
 -11   1  -3    1.11    0.59
  11   0   3    0.45    0.57
 -11   0  -3   -0.03    0.49
  11   1   3   11.70    1.05
 -11  -1  -3   11.38    1.03
  11   2   3    2.47    0.76
 -11  -2  -3    2.28    0.73
  11   3   3    0.18    0.70
 -11  -3  -3   -0.49    0.61
 -12  10  -3    1.09    0.43
 -12   9  -3   50.31    1.85
 -12   8  -3   16.32    1.05
  12  -7   3   13.39    1.11
 -12   7  -3   13.79    1.07
 -12   7  -3   12.34    1.09
  12  -6   3    6.02    0.77
 -12   6  -3    6.85    0.88
 -12   6  -3    6.57    0.84
  12  -5   3   14.25    1.02
 -12   5  -3   14.07    1.12
 -12   5  -3   16.64    1.23
  12  -4   3   37.62    1.66
 -12   4  -3   43.01    1.91
 -12   4  -3   40.00    1.83
  12  -3   3   70.40    2.54
 -12   3  -3   75.27    2.72
 -12   3  -3   77.14    2.81
  12  -2   3    0.49    0.51
 -12   2  -3    1.25    0.61
 -12   2  -3    0.99    0.58
  12  -1   3    2.17    0.67
 -12   1  -3    2.33    0.72
  12   0   3   12.78    1.16
  12   0   3   13.51    1.13
 -12   0  -3   12.05    1.13
  12   1   3    0.48    0.68
 -12  -1  -3    1.03    0.70
  12   2   3   25.37    1.62
 -13  10  -3    7.07    0.76
 -13   9  -3    1.11    0.52
 -13   8  -3   21.61    1.27
 -13   7  -3   15.60    1.20
 -13   6  -3    4.64    0.83
 -13   5  -3    0.64    0.64
 -13   4  -3    4.94    0.90
 -13   3  -3   10.11    1.08
 -13   2  -3   55.13    2.34
 -13   1  -3    5.77    1.13
  14  -1  -4    1.04    0.88
 -14   2   4    0.27    0.63
 -14   3   4    3.38    0.81
 -14   4   4   -0.23    0.65
 -14   5   4   27.56    1.60
 -14   6   4   19.87    1.39
 -14   7   4   21.43    1.41
 -14   8   4   11.99    1.20
 -13  -2   4    2.88    1.09
 -13  -1   4    1.42    0.67
  13   1  -4    0.88    0.74
 -13   0   4    3.73    0.82
  13   0  -4    4.61    0.86
 -13   1   4   50.36    2.15
  13  -1  -4   50.75    2.13
 -13   2   4    7.50    0.99
  13  -2  -4    7.32    0.85
 -13   3   4    5.28    0.85
 -13   4   4   17.57    1.22
 -13   4   4   17.47    1.27
 -13   5   4   11.15    1.06
 -13   5   4   10.38    1.00
 -13   6   4   66.43    2.51
 -13   6   4   63.06    2.42
 -13   7   4   29.64    1.54
 -13   8   4   -0.09    0.52
 -13   9   4   -0.62    0.49
 -13  10   4    0.35    0.55
 -12  -3   4    6.95    0.96
  12   3  -4    6.46    1.03
 -12  -2   4    0.36    0.62
  12   2  -4    0.50    0.65
 -12  -1   4    3.04    0.75
  12   1  -4    2.29    0.75
 -12   0   4    7.14    0.94
  12   0  -4    8.72    0.92
 -12   1   4    0.29    0.59
  12  -1  -4    0.52    0.52
 -12   2   4    7.43    0.87
  12  -2  -4    8.66    0.85
 -12   3   4   14.03    1.12
 -12   3   4   14.30    1.14
  12  -3  -4   14.17    1.04
 -12   4   4   42.45    1.84
 -12   4   4   41.32    1.82
 -12   5   4    2.41    0.58
 -12   5   4    1.75    0.60
 -12   6   4    3.38    0.68
 -12   6   4    3.52    0.67
 -12   7   4    1.11    0.55
 -12   7   4   -0.07    0.51
 -12   8   4   39.39    1.73
 -12   8   4   42.04    1.85
 -12   9   4    4.27    0.70
 -12  10   4    1.12    0.54
 -12  11   4    9.13    0.84
 -12  12   4   15.51    1.02
  11   4  -4   23.09    1.53
  11   4  -4   19.48    1.36
 -11  -3   4    1.18    0.58
  11   3  -4    1.34    0.61
  11   3  -4    1.16    0.64
 -11  -2   4    5.45    0.83
  11   2  -4    2.69    0.63
  11   2  -4    5.29    0.82
 -11  -1   4   90.08    3.05
  11   1  -4   89.17    3.03
 -11   0   4    3.23    0.68
  11   0  -4    3.36    0.69
 -11   1   4    0.71    0.50
 -11   1   4    1.12    0.53
  11  -1  -4    0.52    0.48
 -11   2   4    0.28    0.51
 -11   2   4    0.72    0.48
  11  -2  -4    0.46    0.48
 -11   3   4   19.89    1.19
 -11   3   4   19.28    1.18
  11  -3  -4   17.01    1.03
 -11   4   4   32.45    1.52
 -11   4   4   34.75    1.56
  11  -4  -4   32.27    1.38
 -11   5   4    8.38    0.83
 -11   5   4    8.30    0.79
 -11   6   4    2.70    0.58
 -11   6   4    3.60    0.63
 -11   7   4    4.02    0.66
 -11   7   4    4.27    0.65
 -11   8   4   33.54    1.57
 -11   8   4   31.59    1.46
 -11   9   4    3.54    0.61
 -11   9   4    4.45    0.71
 -11  10   4    8.08    0.79
 -11  10   4    9.51    0.88
 -11  11   4    2.01    0.50
 -11  12   4    0.34    0.43
  10   6  -4   16.20    1.40
  10   5  -4   10.64    1.14
  10   5  -4   13.16    1.12
 -10  -4   4   -0.22    0.54
  10   4  -4    0.88    0.56
  10   4  -4    0.34    0.59
 -10  -3   4    1.04    0.52
  10   3  -4   -0.30    0.54
  10   3  -4    0.65    0.50
 -10  -2   4    7.37    0.83
  10   2  -4    7.95    0.89
  10   2  -4    7.41    0.79
 -10  -1   4    2.42    0.61
  10   1  -4    2.33    0.51
  10   1  -4    2.49    0.59
 -10   0   4    9.50    0.90
 -10   0   4    9.76    0.85
  10   0  -4    8.50    0.81
  10   0  -4    9.93    0.81
 -10   1   4   79.07    2.63
 -10   1   4   78.35    2.62
  10  -1  -4   79.41    2.58
  10  -1  -4   75.31    2.43
 -10   2   4   16.48    1.00
 -10   2   4   16.73    1.03
  10  -2  -4   16.00    0.99
 -10   3   4    0.61    0.42
 -10   3   4   -0.05    0.38
  10  -3  -4    0.11    0.34
 -10   4   4    6.60    0.70
 -10   4   4    6.66    0.72
  10  -4  -4    6.54    0.64
 -10   5   4   -0.08    0.41
 -10   5   4   -0.05    0.37
  10  -5  -4    0.11    0.31
 -10   6   4  180.15    5.04
 -10   6   4  176.00    5.07
 -10   7   4    2.28    0.52
 -10   7   4    3.32    0.57
 -10   8   4    3.11    0.56
 -10   8   4    3.86    0.61
 -10   9   4  106.89    3.25
 -10   9   4  100.39    3.13
 -10  10   4    7.05    0.75
 -10  10   4    6.07    0.66
 -10  10   4    7.40    0.75
 -10  11   4    5.63    0.69
 -10  11   4    4.86    0.61
 -10  12   4   32.21    1.34
   9   7  -4    0.00    0.70
   9   6  -4   14.01    1.23
   9   6  -4    9.88    1.09
   9   6  -4   12.04    1.08
   9   5  -4    1.21    0.59
   9   5  -4    1.53    0.64
   9   5  -4   -0.22    0.58
  -9  -4   4    0.61    0.45
   9   4  -4    0.00    0.54
   9   4  -4    0.16    0.59
   9   4  -4    0.31    0.49
  -9  -3   4   45.52    1.84
   9   3  -4   48.96    1.82
   9   3  -4   49.95    2.00
   9   3  -4   46.54    1.94
  -9  -2   4    3.24    0.58
   9   2  -4    3.51    0.54
   9   2  -4    3.86    0.66
   9   2  -4    3.17    0.60
  -9  -1   4   16.67    1.01
  -9  -1   4   18.23    1.03
   9   1  -4   16.63    0.96
   9   1  -4   15.27    1.04
   9   1  -4   17.78    1.12
  -9   0   4    9.98    0.85
  -9   0   4    8.96    0.77
   9   0  -4    8.19    0.67
   9   0  -4    9.65    0.84
   9   0  -4   10.38    0.87
  -9   1   4   24.13    1.20
  -9   1   4   25.08    1.19
   9  -1  -4   23.64    0.91
   9  -1  -4   21.74    1.02
   9  -1  -4   22.14    1.09
   9  -1  -4   24.82    1.23
  -9   2   4   25.32    1.20
  -9   2   4   24.85    1.16
   9  -2  -4   22.12    1.07
   9  -2  -4   27.00    1.08
  -9   3   4   47.24    1.75
  -9   3   4   47.04    1.74
   9  -3  -4   46.39    1.65
   9  -3  -4   46.80    1.57
  -9   4   4    2.05    0.44
  -9   4   4    2.63    0.50
   9  -4  -4    2.06    0.40
  -9   5   4   25.10    1.19
  -9   5   4   27.71    1.21
   9  -5  -4   25.40    1.06
  -9   6   4    1.55    0.43
  -9   6   4    1.18    0.40
   9  -6  -4    2.08    0.36
  -9   7   4    2.34    0.48
  -9   7   4    1.56    0.43
  -9   8   4   93.81    2.84
  -9   8   4   93.51    2.88
  -9   9   4    0.57    0.39
  -9   9   4    0.77    0.40
  -9   9   4    0.39    0.37
  -9  10   4   17.04    0.98
  -9  10   4   17.90    1.03
  -9  10   4   17.61    0.91
  -9  11   4   18.65    1.09
  -9  11   4   18.75    0.97
  -9  11   4   19.53    1.05
  -9  12   4    0.90    0.42
  -9  12   4    1.69    0.48
   8   8  -4    2.69    0.78
   8   7  -4    4.59    0.82
   8   7  -4    4.55    0.74
   8   7  -4    4.64    0.82
   8   6  -4    1.12    0.58
   8   6  -4    1.44    0.59
   8   6  -4    1.97    0.65
  -8  -5   4    1.21    0.51
   8   5  -4    1.71    0.55
   8   5  -4    1.92    0.62
   8   5  -4    0.74    0.49
  -8  -4   4    0.35    0.41
   8   4  -4    0.35    0.51
   8   4  -4   -0.11    0.37
   8   4  -4    0.25    0.46
  -8  -3   4    1.48    0.43
   8   3  -4    0.91    0.39
   8   3  -4    0.93    0.46
   8   3  -4    1.59    0.49
  -8  -2   4    7.39    0.73
   8   2  -4    7.47    0.75
   8   2  -4    6.55    0.72
   8   2  -4    5.98    0.62
  -8  -1   4    9.39    0.81
  -8  -1   4    9.95    0.74
   8   1  -4    9.27    0.74
   8   1  -4    9.14    0.83
   8   1  -4    8.32    0.73
  -8   0   4   16.25    0.90
  -8   0   4   12.61    0.86
   8   0  -4   12.92    0.81
   8   0  -4   14.19    0.93
   8   0  -4   13.31    0.78
  -8   1   4   10.49    0.72
  -8   1   4   10.42    0.81
   8  -1  -4   12.56    0.78
   8  -1  -4   10.25    0.74
   8  -1  -4   10.89    0.68
  -8   2   4    1.13    0.38
  -8   2   4    1.34    0.38
   8  -2  -4    1.12    0.37
   8  -2  -4    0.44    0.34
   8  -2  -4    1.13    0.21
   8  -2  -4    1.18    0.31
  -8   3   4    0.16    0.30
  -8   3   4   -0.16    0.29
   8  -3  -4    0.24    0.29
   8  -3  -4    0.26    0.17
   8  -3  -4    0.03    0.29
   8  -3  -4    0.10    0.23
  -8   4   4  115.00    3.38
  -8   4   4  113.61    3.37
   8  -4  -4  117.20    3.16
   8  -4  -4  111.21    3.25
   8  -4  -4  119.85    3.07
  -8   5   4    0.31    0.30
  -8   5   4    0.19    0.29
   8  -5  -4    0.81    0.23
   8  -5  -4    0.78    0.29
  -8   6   4   21.12    0.99
  -8   6   4   21.21    0.99
   8  -6  -4   22.14    0.85
  -8   7   4    1.46    0.39
  -8   7   4    1.37    0.37
  -8   8   4    2.70    0.44
  -8   8   4    4.59    0.53
  -8   9   4   12.21    0.73
  -8   9   4   11.83    0.76
  -8   9   4   11.66    0.77
  -8  10   4   55.94    1.89
  -8  10   4   56.08    1.82
  -8  10   4   54.99    1.90
  -8  11   4   13.04    0.87
  -8  11   4   12.20    0.78
  -8  11   4   12.81    0.85
  -8  12   4    0.54    0.38
  -8  12   4    0.42    0.38
  -8  13   4    3.56    0.60
   7   9  -4   -0.16    0.64
   7   8  -4   53.13    2.12
   7   8  -4   57.87    2.24
   7   7  -4    1.99    0.63
   7   7  -4    1.06    0.60
   7   7  -4    1.72    0.56
   7   6  -4    0.62    0.52
   7   6  -4    0.80    0.48
   7   6  -4   -0.03    0.47
  -7  -5   4  129.40    3.82
   7   5  -4  126.33    3.80
   7   5  -4  134.74    3.91
   7   5  -4  131.53    4.00
  -7  -4   4    1.51    0.44
   7   4  -4    1.70    0.46
   7   4  -4    0.91    0.47
   7   4  -4    0.97    0.42
  -7  -3   4    7.48    0.67
   7   3  -4    7.92    0.67
   7   3  -4    9.43    0.77
   7   3  -4    8.10    0.79
  -7  -2   4    0.85    0.30
  -7  -2   4    0.55    0.32
   7   2  -4    0.36    0.33
   7   2  -4    0.35    0.30
   7   2  -4    0.00    0.33
  -7  -1   4  155.19    4.33
  -7  -1   4  159.16    4.38
   7   1  -4  150.61    4.26
   7   1  -4  161.04    4.45
   7   1  -4  152.27    4.34
  -7   0   4  231.90    6.00
  -7   0   4  215.85    5.99
   7   0  -4  227.01    6.08
   7   0  -4  220.50    5.90
   7   0  -4  217.93    5.95
  -7   1   4   40.33    1.46
  -7   1   4   40.05    1.47
   7  -1  -4   39.96    1.50
   7  -1  -4   42.24    1.39
   7  -1  -4   40.04    1.42
  -7   2   4   45.31    1.57
  -7   2   4   46.67    1.59
   7  -2  -4   45.18    1.62
   7  -2  -4   45.70    1.30
   7  -2  -4   44.86    1.47
   7  -2  -4   45.99    1.54
  -7   3   4   32.46    1.23
  -7   3   4   32.07    1.22
   7  -3  -4   29.30    1.22
   7  -3  -4   33.74    1.17
   7  -3  -4   32.82    1.09
   7  -3  -4   33.11    0.97
  -7   4   4   52.95    1.72
  -7   4   4   51.24    1.72
   7  -4  -4   54.27    1.55
   7  -4  -4   52.76    1.63
   7  -4  -4   48.97    1.70
   7  -4  -4   53.54    1.49
  -7   5   4    0.40    0.27
  -7   5   4    0.45    0.27
   7  -5  -4    0.48    0.24
   7  -5  -4    0.93    0.19
   7  -5  -4    0.39    0.23
  -7   6   4   16.89    0.85
  -7   6   4   18.87    0.85
   7  -6  -4   19.14    0.73
  -7   7   4    0.02    0.26
  -7   7   4    0.00    0.25
   7  -7  -4    0.12    0.26
  -7   8   4    3.86    0.44
  -7   8   4    4.09    0.48
  -7   8   4    5.04    0.49
  -7   9   4    0.47    0.32
  -7   9   4    1.16    0.35
  -7   9   4    0.66    0.31
  -7  10   4    1.01    0.37
  -7  10   4    0.97    0.36
  -7  10   4    0.76    0.33
  -7  11   4    6.24    0.60
  -7  11   4    6.17    0.61
  -7  11   4    5.94    0.55
  -7  12   4    1.94    0.43
  -7  12   4    1.85    0.53
  -7  12   4    0.83    0.39
  -7  13   4    6.60    0.64
   6  10  -4    0.81    0.64
   6   9  -4   17.51    1.21
   6   9  -4   15.46    1.13
   6   8  -4    0.46    0.55
   6   8  -4   -0.50    0.45
   6   8  -4   -0.02    0.50
   6   7  -4    0.57    0.49
   6   7  -4    1.12    0.48
   6   7  -4    0.48    0.50
   6   6  -4    2.97    0.52
   6   6  -4    3.53    0.60
   6   6  -4    3.76    0.57
  -6  -5   4   42.65    1.58
   6   5  -4   41.44    1.70
   6   5  -4   43.67    1.57
   6   5  -4   44.06    1.64
  -6  -4   4    9.20    0.67
   6   4  -4   10.34    0.79
   6   4  -4    9.88    0.72
   6   4  -4   11.20    0.85
  -6  -3   4  143.17    4.04
  -6  -3   4  145.65    3.99
   6   3  -4  141.99    4.04
   6   3  -4  144.41    4.14
   6   3  -4  142.96    3.98
  -6  -2   4  118.29    3.29
  -6  -2   4  115.03    3.32
   6   2  -4  114.92    3.27
   6   2  -4  111.80    3.39
   6   2  -4  117.94    3.33
  -6  -1   4    3.09    0.41
  -6  -1   4    2.29    0.39
   6   1  -4    2.52    0.39
   6   1  -4    2.14    0.41
   6   1  -4    2.49    0.39
  -6   0   4   41.15    1.42
  -6   0   4   39.41    1.41
   6   0  -4   43.11    1.41
   6   0  -4   39.87    1.35
   6   0  -4   39.13    1.45
  -6   1   4   39.74    1.38
  -6   1   4   40.87    1.41
   6  -1  -4   42.45    1.33
   6  -1  -4   40.70    1.47
   6  -1  -4   39.27    1.36
  -6   2   4  410.34   10.37
  -6   2   4  401.85   10.36
   6  -2  -4  398.40   10.42
   6  -2  -4  394.56   10.24
   6  -2  -4  408.07   10.01
   6  -2  -4  398.16   10.06
   6  -2  -4  413.74   10.31
  -6   3   4   20.07    0.98
  -6   3   4   20.29    0.84
  -6   3   4   17.68    0.79
   6  -3  -4   19.78    0.62
   6  -3  -4   17.54    0.86
   6  -3  -4   18.99    0.78
   6  -3  -4   19.17    0.72
  -6   4   4   21.71    0.93
  -6   4   4   22.56    0.90
  -6   4   4   24.76    1.00
   6  -4  -4   23.43    0.85
   6  -4  -4   24.39    0.78
   6  -4  -4   20.89    0.92
  -6   5   4  103.19    2.93
  -6   5   4  105.38    2.91
  -6   5   4  104.01    3.02
   6  -5  -4   99.75    2.90
   6  -5  -4  103.01    2.82
   6  -5  -4  107.72    2.74
  -6   6   4    6.92    0.50
  -6   6   4    7.82    0.53
   6  -6  -4    7.50    0.40
   6  -6  -4    7.48    0.42
   6  -6  -4    7.12    0.49
  -6   7   4    7.41    0.51
  -6   7   4    7.40    0.53
  -6   7   4    6.42    0.51
   6  -7  -4    7.26    0.41
  -6   8   4   20.18    0.88
  -6   8   4   19.75    0.86
  -6   8   4   19.04    0.82
  -6   9   4    8.69    0.61
  -6   9   4    7.52    0.55
  -6   9   4    7.50    0.56
  -6  10   4   24.81    0.99
  -6  10   4   22.49    1.00
  -6  10   4   24.43    1.04
  -6  11   4    2.05    0.41
  -6  11   4    2.26    0.44
  -6  11   4    1.34    0.38
  -6  12   4    5.71    0.59
  -6  12   4    6.03    0.63
  -6  12   4    6.74    0.61
  -6  13   4   16.06    0.92
   5  11  -4    1.08    0.65
   5  10  -4   12.28    1.11
   5  10  -4   12.44    1.03
   5   9  -4   36.79    1.63
   5   9  -4   39.44    1.74
   5   9  -4   37.11    1.58
   5   9  -4   39.98    1.76
   5   8  -4    6.80    0.73
   5   8  -4    6.65    0.80
   5   8  -4    7.88    0.74
   5   8  -4    6.82    0.78
   5   7  -4   30.48    1.41
   5   7  -4   31.64    1.32
   5   7  -4   32.47    1.34
   5   7  -4   33.08    1.44
  -5  -6   4   40.96    1.46
   5   6  -4   39.41    1.49
   5   6  -4   36.79    1.55
   5   6  -4   38.10    1.53
   5   6  -4   40.13    1.45
  -5  -5   4   42.90    1.49
   5   5  -4   40.50    1.52
   5   5  -4   38.71    1.48
   5   5  -4   43.24    1.62
   5   5  -4   39.04    1.43
  -5  -4   4    5.64    0.56
  -5  -4   4    5.38    0.45
   5   4  -4    5.09    0.51
   5   4  -4    5.80    0.58
   5   4  -4    5.61    0.50
  -5  -3   4   12.17    0.71
  -5  -3   4   11.39    0.62
   5   3  -4   14.26    0.81
   5   3  -4   12.77    0.69
   5   3  -4   11.89    0.66
  -5  -2   4   64.82    1.98
  -5  -2   4   70.73    2.06
   5   2  -4   64.49    2.02
   5   2  -4   64.62    1.97
   5   2  -4   67.99    2.12
  -5  -1   4   56.08    1.74
  -5  -1   4   53.95    1.71
   5   1  -4   55.06    1.81
   5   1  -4   54.55    1.68
  -5   0   4   18.63    0.79
  -5   0   4   17.90    0.77
   5   0  -4   15.86    0.73
   5   0  -4   17.10    0.80
   5   0  -4   16.10    0.71
  -5   1   4  191.60    5.10
  -5   1   4  190.49    5.09
   5  -1  -4  196.07    4.84
   5  -1  -4  189.22    5.16
   5  -1  -4  193.72    5.01
  -5   2   4   12.21    0.60
  -5   2   4   12.92    0.64
  -5   2   4   14.21    0.70
   5  -2  -4   13.50    0.42
   5  -2  -4   14.45    0.40
   5  -2  -4   14.06    0.57
   5  -2  -4   13.60    0.68
   5  -2  -4   12.63    0.59
  -5   3   4   14.92    0.67
  -5   3   4   16.72    0.75
  -5   3   4   16.01    0.67
   5  -3  -4   14.10    0.71
   5  -3  -4   16.14    0.64
   5  -3  -4   15.39    0.58
  -5   4   4   15.38    0.68
  -5   4   4   16.93    0.76
  -5   4   4   15.55    0.67
   5  -4  -4   16.90    0.74
   5  -4  -4   18.09    0.59
   5  -4  -4   16.33    0.63
  -5   5   4    0.93    0.25
  -5   5   4    1.03    0.27
  -5   5   4    1.24    0.13
  -5   5   4    1.28    0.25
   5  -5  -4    1.23    0.16
   5  -5  -4    1.39    0.22
   5  -5  -4    1.52    0.27
  -5   6   4   19.78    0.85
  -5   6   4   20.34    0.78
  -5   6   4   19.26    0.79
  -5   6   4   19.50    0.77
   5  -6  -4   19.01    0.61
   5  -6  -4   19.84    0.69
   5  -6  -4   17.45    0.72
  -5   7   4    0.20    0.22
  -5   7   4    0.42    0.22
  -5   7   4    0.07    0.20
   5  -7  -4    0.27    0.16
  -5   8   4    0.73    0.26
  -5   8   4    0.74    0.25
  -5   8   4    0.78    0.27
  -5   9   4    0.07    0.25
  -5   9   4    0.32    0.27
  -5   9   4    0.58    0.28
  -5  10   4    1.43    0.34
  -5  10   4    1.08    0.34
  -5  10   4    1.48    0.35
  -5  11   4    2.51    0.42
  -5  11   4    2.97    0.46
  -5  11   4    2.52    0.42
  -5  12   4   13.16    0.81
  -5  12   4   11.98    0.78
  -5  12   4   12.76    0.86
  -5  13   4    6.00    0.61
   4  11  -4    5.46    0.85
   4  11  -4    6.32    0.77
   4  10  -4    1.23    0.50
   4  10  -4    0.46    0.57
   4  10  -4    0.78    0.52
   4  10  -4    0.32    0.53
   4   9  -4    0.88    0.49
   4   9  -4    0.97    0.54
   4   9  -4    1.00    0.43
   4   9  -4    1.41    0.52
   4   8  -4    2.23    0.44
   4   8  -4    1.19    0.48
   4   8  -4    1.01    0.42
   4   8  -4    1.30    0.45
   4   7  -4   32.78    1.27
   4   7  -4   32.78    1.38
   4   7  -4   36.22    1.34
   4   7  -4   33.98    1.39
  -4  -6   4   17.02    0.79
   4   6  -4   15.51    0.78
   4   6  -4   15.77    0.88
   4   6  -4   16.73    0.91
   4   6  -4   13.97    0.80
  -4  -5   4    5.74    0.51
   4   5  -4    4.79    0.52
   4   5  -4    5.96    0.53
   4   5  -4    5.20    0.51
   4   5  -4    4.60    0.44
  -4  -4   4   11.12    0.63
   4   4  -4   10.60    0.65
   4   4  -4   11.74    0.71
   4   4  -4   11.66    0.66
   4   4  -4   11.43    0.64
   4   4  -4   11.00    0.61
  -4  -3   4  100.04    2.84
  -4  -3   4  103.85    2.93
   4   3  -4  102.98    3.01
   4   3  -4  104.38    2.92
   4   3  -4  106.53    2.94
   4   3  -4  109.07    2.89
  -4  -2   4    0.51    0.23
  -4  -2   4    0.29    0.19
   4   2  -4    0.37    0.26
   4   2  -4    0.47    0.20
   4   2  -4    0.41    0.21
   4   2  -4    0.47    0.21
  -4  -1   4    3.15    0.33
  -4  -1   4    3.24    0.35
   4   1  -4    2.63    0.34
   4   1  -4    1.99    0.26
   4   1  -4    2.61    0.30
   4   1  -4    3.15    0.34
  -4   0   4  430.20   11.38
  -4   0   4  453.28   11.42
   4   0  -4  455.71   11.39
   4   0  -4  485.56   11.37
   4   0  -4  443.10   11.47
   4   0  -4  433.01   11.47
  -4   1   4   -0.04    0.18
  -4   1   4    0.14    0.16
  -4   1   4    0.32    0.19
   4  -1  -4    0.60    0.16
   4  -1  -4   -0.16    0.14
   4  -1  -4    0.09    0.04
   4  -1  -4    0.31    0.19
  -4   2   4   26.18    0.97
  -4   2   4   27.60    0.93
  -4   2   4   26.88    0.90
   4  -2  -4   27.68    0.88
   4  -2  -4   26.10    0.99
   4  -2  -4   26.73    0.73
   4  -2  -4   26.25    0.84
  -4   3   4    3.98    0.31
  -4   3   4    3.72    0.19
  -4   3   4    3.53    0.36
  -4   3   4    3.72    0.16
  -4   3   4    3.84    0.34
   4  -3  -4    3.53    0.25
   4  -3  -4    3.66    0.36
  -4   4   4   12.52    0.57
  -4   4   4   12.45    0.56
  -4   4   4   13.09    0.55
  -4   4   4   13.28    0.42
  -4   4   4   13.25    0.61
   4  -4  -4   11.90    0.60
   4  -4  -4   13.50    0.47
   4  -4  -4   13.06    0.51
  -4   5   4   95.57    2.63
  -4   5   4   98.22    2.58
  -4   5   4   94.80    2.63
  -4   5   4   95.10    2.70
  -4   5   4   99.73    2.65
   4  -5  -4   99.15    2.57
   4  -5  -4   94.79    2.51
   4  -5  -4   95.29    2.69
  -4   6   4   43.15    1.38
  -4   6   4   41.90    1.33
  -4   6   4   43.23    1.34
  -4   6   4   45.81    1.33
  -4   6   4   42.94    1.33
   4  -6  -4   45.31    1.20
   4  -6  -4   44.18    1.26
   4  -6  -4   40.91    1.33
  -4   7   4   62.62    1.86
  -4   7   4   63.18    1.87
  -4   7   4   64.98    1.87
   4  -7  -4   64.77    1.78
  -4   8   4   22.13    0.88
  -4   8   4   21.57    0.86
  -4   8   4   22.04    0.85
  -4   9   4    0.61    0.28
  -4   9   4    0.48    0.28
  -4   9   4    0.62    0.28
  -4  10   4   14.95    0.80
  -4  10   4   15.32    0.77
  -4  10   4   14.88    0.75
  -4  11   4    4.09    0.49
  -4  11   4    3.91    0.51
  -4  11   4    4.94    0.51
  -4  12   4   10.83    0.77
  -4  12   4    9.09    0.76
  -4  12   4   10.01    0.73
  -4  13   4    2.50    0.76
  -4  13   4    1.53    0.46
   3  12  -4    2.91    0.64
   3  11  -4   12.96    0.92
   3  11  -4   14.29    1.01
   3  11  -4   11.16    1.04
   3  10  -4    0.94    0.46
   3  10  -4    0.61    0.43
   3  10  -4    1.00    0.44
   3  10  -4    0.55    0.53
   3   9  -4    7.69    0.69
   3   9  -4    8.38    0.80
   3   9  -4    8.10    0.66
   3   9  -4    9.04    0.76
   3   8  -4    2.69    0.46
   3   8  -4    2.38    0.41
   3   8  -4    2.23    0.43
   3   8  -4    2.22    0.49
   3   7  -4    0.17    0.31
   3   7  -4    0.23    0.30
   3   7  -4   -0.03    0.26
   3   7  -4   -0.01    0.33
  -3  -6   4   22.63    0.89
   3   6  -4   21.41    0.97
   3   6  -4   20.49    0.89
   3   6  -4   20.99    0.85
   3   6  -4   22.76    0.97
  -3  -5   4  171.41    4.44
  -3  -5   4  160.52    4.26
   3   5  -4  168.91    4.43
   3   5  -4  165.35    4.53
   3   5  -4  166.59    4.38
   3   5  -4  163.57    4.42
   3   5  -4  165.79    4.45
  -3  -4   4    0.23    0.20
  -3  -4   4    0.51    0.15
   3   4  -4    0.25    0.25
   3   4  -4    0.44    0.20
   3   4  -4    0.37    0.23
   3   4  -4    0.73    0.24
   3   4  -4    0.23    0.20
  -3  -3   4    0.15    0.17
   3   3  -4    0.29    0.16
   3   3  -4    0.29    0.18
   3   3  -4    0.31    0.20
   3   3  -4    0.16    0.22
   3   3  -4    0.57    0.19
  -3  -2   4    3.10    0.32
  -3  -2   4    2.42    0.25
   3   2  -4    3.29    0.32
   3   2  -4    2.70    0.33
   3   2  -4    3.63    0.30
   3   2  -4    2.70    0.28
  -3  -1   4    0.14    0.16
  -3  -1   4    0.05    0.14
   3   1  -4   -0.06    0.16
   3   1  -4   -0.06    0.15
   3   1  -4    0.33    0.17
   3   1  -4    0.18    0.14
  -3   0   4   12.55    0.52
  -3   0   4   11.37    0.55
  -3   0   4   12.69    0.52
   3   0  -4   11.65    0.52
   3   0  -4   12.22    0.49
   3   0  -4   12.15    0.57
   3   0  -4   12.63    0.37
   3   0  -4   12.23    0.52
  -3   1   4    0.08    0.13
  -3   1   4    0.20    0.15
  -3   1   4    0.21    0.15
   3  -1  -4    0.15    0.11
   3  -1  -4    0.22    0.13
   3  -1  -4    0.02    0.11
   3  -1  -4    0.13    0.15
   3  -1  -4    0.30    0.08
  -3   2   4  100.24    2.81
  -3   2   4  106.13    2.65
  -3   2   4  108.57    2.62
  -3   2   4  105.73    2.77
  -3   2   4  103.21    2.76
   3  -2  -4  101.43    2.70
   3  -2  -4  100.27    2.83
   3  -2  -4  105.95    2.74
  -3   3   4    3.38    0.28
  -3   3   4    2.46    0.23
  -3   3   4    3.07    0.28
  -3   3   4    2.91    0.20
  -3   3   4    3.04    0.19
  -3   3   4    3.02    0.22
  -3   3   4    2.87    0.25
   3  -3  -4    2.72    0.22
   3  -3  -4    2.25    0.26
   3  -3  -4    2.75    0.20
  -3   4   4    0.39    0.15
  -3   4   4    0.53    0.16
  -3   4   4    0.22    0.14
  -3   4   4    0.45    0.16
  -3   4   4    0.43    0.13
   3  -4  -4    0.15    0.11
   3  -4  -4    0.42    0.16
   3  -4  -4    0.46    0.11
  -3   5   4   94.15    2.68
  -3   5   4   97.94    2.65
  -3   5   4   94.70    2.65
  -3   5   4  101.74    2.60
  -3   5   4  102.55    2.66
   3  -5  -4   97.69    2.56
   3  -5  -4   97.42    2.70
   3  -5  -4  100.16    2.61
  -3   6   4    3.62    0.34
  -3   6   4    4.43    0.36
  -3   6   4    4.67    0.37
  -3   6   4    4.78    0.34
  -3   6   4    3.84    0.34
   3  -6  -4    3.99    0.30
   3  -6  -4    4.74    0.37
  -3   7   4   40.39    1.27
  -3   7   4   39.97    1.26
  -3   7   4   40.47    1.29
   3  -7  -4   39.70    1.20
  -3   8   4   10.36    0.57
  -3   8   4    9.73    0.54
  -3   8   4    7.66    0.52
  -3   9   4    6.11    0.49
  -3   9   4    6.65    0.52
  -3   9   4    6.06    0.51
  -3  10   4    6.81    0.55
  -3  10   4    6.13    0.52
  -3  10   4    5.65    0.55
  -3  11   4   11.92    0.76
  -3  11   4   12.69    0.84
  -3  11   4   11.37    0.74
  -3  11   4   11.80    1.01
  -3  12   4   -0.08    0.39
  -3  12   4    0.64    0.39
  -3  12   4    0.37    0.57
  -3  13   4    7.00    0.69
  -3  13   4    8.17    1.18
   2  12  -4    0.20    0.57
   2  12  -4    0.96    0.52
   2  11  -4   -0.30    0.40
   2  11  -4   -0.09    0.39
   2  11  -4   -0.93    0.47
   2  11  -4   -0.12    0.40
   2  10  -4    7.93    0.70
   2  10  -4    6.04    0.71
   2  10  -4    6.64    0.60
   2  10  -4    7.46    0.65
   2   9  -4   35.15    1.36
   2   9  -4   34.20    1.41
   2   9  -4   35.01    1.29
   2   9  -4   32.78    1.23
   2   8  -4   28.82    1.14
   2   8  -4   28.12    1.08
   2   8  -4   26.68    1.02
   2   8  -4   27.78    1.17
   2   7  -4    0.98    0.30
   2   7  -4    0.94    0.28
   2   7  -4    0.92    0.25
   2   7  -4    0.28    0.27
  -2  -6   4   34.14    1.07
   2   6  -4   30.68    1.15
   2   6  -4   29.10    1.11
   2   6  -4   31.64    1.07
   2   6  -4   32.82    1.05
   2   6  -4   32.13    1.08
  -2  -5   4    0.71    0.11
  -2  -5   4    0.65    0.20
   2   5  -4    0.85    0.23
   2   5  -4    0.48    0.19
   2   5  -4    0.48    0.24
   2   5  -4    0.49    0.21
   2   5  -4    0.41    0.18
  -2  -4   4   71.40    1.92
  -2  -4   4   75.16    2.06
   2   4  -4   73.74    2.01
   2   4  -4   75.17    2.05
   2   4  -4   72.63    2.04
   2   4  -4   74.75    2.06
   2   4  -4   72.33    2.12
  -2  -3   4  117.08    3.10
  -2  -3   4  119.51    3.20
   2   3  -4  118.87    3.19
   2   3  -4  123.88    3.16
   2   3  -4  122.53    3.19
   2   3  -4  125.45    3.26
   2   3  -4  117.11    3.15
  -2  -2   4  134.98    3.48
  -2  -2   4  134.20    3.39
   2   2  -4  135.15    3.41
   2   2  -4  137.70    3.49
   2   2  -4  126.95    3.44
   2   2  -4  129.79    3.51
   2   2  -4  130.25    3.47
  -2  -1   4    0.81    0.15
  -2  -1   4    1.17    0.17
  -2  -1   4    0.78    0.15
  -2  -1   4    1.15    0.13
   2   1  -4    1.13    0.18
   2   1  -4    1.42    0.14
   2   1  -4    0.65    0.14
   2   1  -4    1.24    0.19
   2   1  -4    0.64    0.16
  -2   0   4    0.17    0.11
  -2   0   4    0.20    0.11
  -2   0   4    0.17    0.05
  -2   0   4    0.32    0.13
  -2   0   4    0.33    0.12
   2   0  -4    0.22    0.06
   2   0  -4    0.16    0.11
   2   0  -4    0.09    0.09
   2   0  -4    0.18    0.12
   2   0  -4    0.56    0.13
   2   0  -4    0.25    0.12
  -2   1   4   22.08    0.64
  -2   1   4   20.80    0.69
  -2   1   4   20.82    0.61
  -2   1   4   21.26    0.67
  -2   1   4   20.75    0.67
  -2   1   4   20.17    0.66
   2  -1  -4   19.38    0.68
   2  -1  -4   19.83    0.66
   2  -1  -4   21.59    0.64
   2  -1  -4   20.62    0.61
   2  -1  -4   21.00    0.65
  -2   2   4   40.33    1.17
  -2   2   4   41.89    1.21
  -2   2   4   40.57    1.14
  -2   2   4   40.56    1.17
  -2   2   4   42.34    1.18
   2  -2  -4   41.13    1.21
   2  -2  -4   40.89    1.16
   2  -2  -4   42.51    1.14
   2  -2  -4   41.89    1.16
  -2   3   4    6.17    0.28
  -2   3   4    5.41    0.31
  -2   3   4    5.90    0.32
  -2   3   4    6.15    0.31
   2  -3  -4    6.15    0.29
   2  -3  -4    5.97    0.34
   2  -3  -4    5.98    0.27
  -2   4   4    3.62    0.28
  -2   4   4    3.60    0.28
  -2   4   4    3.84    0.29
  -2   4   4    3.77    0.29
  -2   4   4    3.89    0.24
   2  -4  -4    3.89    0.29
   2  -4  -4    3.87    0.26
   2  -4  -4    3.64    0.23
  -2   5   4   45.24    1.31
  -2   5   4   44.16    1.32
  -2   5   4   44.43    1.31
  -2   5   4   45.63    1.34
   2  -5  -4   44.67    1.23
   2  -5  -4   41.60    1.32
   2  -5  -4   43.18    1.27
  -2   6   4    7.55    0.45
  -2   6   4    6.77    0.42
  -2   6   4    7.96    0.45
  -2   6   4    7.41    0.44
   2  -6  -4    7.15    0.42
   2  -6  -4    7.68    0.39
  -2   7   4   65.25    1.93
  -2   7   4   68.37    1.94
   2  -7  -4   66.80    1.88
  -2   8   4   31.55    1.11
  -2   8   4   31.22    1.11
  -2   9   4    1.78    0.35
  -2   9   4    1.26    0.33
  -2  10   4    6.67    0.59
  -2  10   4    9.45    0.71
  -2  10   4    8.00    0.61
  -2  10   4    9.51    0.88
  -2  11   4   21.17    1.30
  -2  11   4   21.00    1.01
  -2  11   4   20.86    1.00
  -2  11   4   20.44    1.05
  -2  12   4   21.24    1.35
  -2  12   4   21.97    1.08
  -2  12   4   21.59    1.06
  -2  13   4    0.42    0.46
   1  12  -4    0.50    0.41
   1  12  -4    0.65    0.56
   1  12  -4    1.39    0.47
   1  11  -4    6.92    0.60
   1  11  -4    6.85    0.64
   1  11  -4    8.42    0.66
   1  11  -4    6.29    0.74
   1  10  -4    5.93    0.54
   1  10  -4    5.47    0.51
   1  10  -4    5.85    0.55
   1  10  -4    6.33    0.65
   1   9  -4    7.49    0.53
   1   9  -4    7.72    0.60
   1   9  -4    8.55    0.57
   1   9  -4    7.90    0.66
   1   8  -4   11.81    0.66
   1   8  -4   12.03    0.59
   1   8  -4   12.64    0.62
   1   8  -4   12.64    0.72
   1   7  -4    4.96    0.36
   1   7  -4    4.68    0.38
   1   7  -4    5.29    0.43
   1   7  -4    4.17    0.42
   1   7  -4    4.69    0.35
  -1  -6   4   82.35    2.21
   1   6  -4   82.10    2.33
   1   6  -4   81.36    2.27
   1   6  -4   83.59    2.34
   1   6  -4   83.42    2.25
   1   6  -4   82.88    2.22
  -1  -5   4   62.62    1.71
   1   5  -4   59.55    1.79
   1   5  -4   61.50    1.69
   1   5  -4   63.73    1.77
   1   5  -4   63.62    1.72
   1   5  -4   63.28    1.74
  -1  -4   4    0.99    0.15
   1   4  -4    1.65    0.20
   1   4  -4    0.99    0.17
   1   4  -4    1.20    0.15
   1   4  -4    1.04    0.15
   1   4  -4    0.99    0.19
   1   4  -4    1.15    0.17
  -1  -3   4  531.29   12.63
  -1  -3   4  492.15   12.59
  -1  -3   4  499.62   12.59
  -1  -3   4  527.84   12.66
   1   3  -4  529.68   12.71
   1   3  -4  486.18   12.85
   1   3  -4  504.70   12.74
   1   3  -4  490.49   12.65
   1   3  -4  514.92   12.70
   1   3  -4  506.23   12.67
  -1  -2   4    3.87    0.18
  -1  -2   4    3.79    0.19
  -1  -2   4    4.02    0.25
  -1  -2   4    4.47    0.22
   1   2  -4    3.66    0.22
   1   2  -4    4.29    0.25
   1   2  -4    4.00    0.23
   1   2  -4    3.59    0.24
   1   2  -4    3.91    0.18
   1   2  -4    4.92    0.24
  -1  -1   4   64.52    1.59
  -1  -1   4   64.39    1.66
  -1  -1   4   66.19    1.67
  -1  -1   4   64.28    1.70
  -1  -1   4   64.86    1.65
  -1  -1   4   59.61    1.66
   1   1  -4   63.21    1.68
   1   1  -4   64.88    1.70
   1   1  -4   60.69    1.68
   1   1  -4   61.32    1.66
   1   1  -4   60.01    1.67
   1   1  -4   65.86    1.67
  -1   0   4    3.33    0.19
  -1   0   4    3.48    0.20
  -1   0   4    3.50    0.17
  -1   0   4    3.17    0.21
   1   0  -4    3.42    0.18
   1   0  -4    3.47    0.21
   1   0  -4    2.84    0.21
   1   0  -4    3.54    0.20
   1   0  -4    3.27    0.19
   1   0  -4    3.24    0.19
  -1   1   4   85.43    2.13
  -1   1   4   75.65    2.12
  -1   1   4   80.19    2.09
  -1   1   4   76.75    2.13
  -1   1   4   82.82    2.12
   1  -1  -4   80.39    2.14
   1  -1  -4   79.50    2.10
   1  -1  -4   82.79    2.11
   1  -1  -4   83.15    2.11
   1  -1  -4   82.24    2.11
  -1   2   4   10.65    0.40
  -1   2   4   10.11    0.39
  -1   2   4    9.97    0.40
  -1   2   4    9.60    0.36
  -1   2   4    9.99    0.39
   1  -2  -4    9.98    0.38
   1  -2  -4    9.52    0.41
   1  -2  -4   10.11    0.37
   1  -2  -4   10.71    0.39
  -1   3   4    1.77    0.16
  -1   3   4    2.13    0.21
  -1   3   4    1.87    0.19
  -1   3   4    1.71    0.19
  -1   3   4    2.70    0.22
   1  -3  -4    1.75    0.20
   1  -3  -4    2.12    0.20
   1  -3  -4    2.08    0.18
  -1   4   4    0.46    0.14
  -1   4   4    0.19    0.15
  -1   4   4    0.39    0.14
  -1   4   4    0.23    0.15
   1  -4  -4    0.15    0.14
   1  -4  -4    0.37    0.14
   1  -4  -4    0.32    0.11
  -1   5   4    0.44    0.18
  -1   5   4    0.23    0.18
  -1   5   4    0.29    0.16
  -1   5   4    0.39    0.16
   1  -5  -4    0.61    0.17
   1  -5  -4    0.37    0.13
  -1   6   4    2.07    0.29
  -1   6   4    1.76    0.26
  -1   6   4    1.49    0.25
  -1   6   4    1.68    0.26
   1  -6  -4    1.88    0.25
   1  -6  -4    1.89    0.24
  -1   7   4    0.47    0.23
  -1   7   4    0.25    0.31
  -1   7   4    0.36    0.21
  -1   7   4    0.04    0.22
   1  -7  -4    0.09    0.18
  -1   8   4   26.36    1.19
  -1   8   4   28.33    1.08
  -1   8   4   27.97    1.03
  -1   8   4   27.12    1.03
  -1   9   4   62.76    2.00
  -1   9   4   64.02    2.01
  -1   9   4   67.40    2.25
  -1   9   4   66.94    2.08
  -1  10   4    0.78    0.36
  -1  10   4    0.54    0.49
  -1  10   4    0.64    0.35
  -1  10   4    0.69    0.39
  -1  11   4    4.69    0.58
  -1  11   4    4.14    0.56
  -1  11   4    4.60    0.79
  -1  12   4    2.63    0.53
  -1  12   4    1.76    0.73
  -1  12   4    2.18    0.76
  -1  13   4    0.15    0.49
   0  13  -4    7.67    0.88
   0  12  -4    1.53    0.41
   0  12  -4    1.33    0.55
   0  12  -4    1.26    0.40
   0  11  -4    2.56    0.40
   0  11  -4    1.83    0.39
   0  11  -4    2.24    0.53
   0  11  -4    2.88    0.40
   0  10  -4    4.53    0.43
   0  10  -4    4.61    0.55
   0  10  -4    4.27    0.40
   0  10  -4    4.67    0.45
   0   9  -4    0.06    0.30
   0   9  -4    0.09    0.20
   0   9  -4    0.01    0.23
   0   9  -4    0.19    0.23
   0   8  -4   16.43    0.78
   0   8  -4   15.82    0.61
   0   8  -4   15.19    0.68
   0   8  -4   15.56    0.63
   0   7  -4   49.43    1.58
   0   7  -4   51.42    1.46
   0   7  -4   52.80    1.45
   0   7  -4   50.62    1.51
   0   7  -4   51.75    1.43
   0   6  -4   54.43    1.51
   0   6  -4   54.33    1.48
   0   6  -4   56.35    1.50
   0   6  -4   53.52    1.56
   0   6  -4   53.48    1.46
   0   5  -4    2.00    0.19
   0   5  -4    1.69    0.19
   0   5  -4    1.86    0.18
   0   5  -4    2.01    0.15
   0   5  -4    2.16    0.17
   0  -4   4  255.43    6.47
   0  -4   4  261.73    6.19
   0   4  -4  249.26    6.30
   0   4  -4  249.44    6.23
   0   4  -4  248.65    6.25
   0   4  -4  246.50    6.24
   0   4  -4  240.36    6.28
   0  -3   4   15.84    0.59
   0   3  -4   15.20    0.45
   0   3  -4   15.40    0.49
   0   3  -4   14.92    0.45
   0   3  -4   15.12    0.43
   0   3  -4   16.26    0.47
   0   3  -4   15.55    0.44
   0  -2   4   13.19    0.38
   0  -2   4   13.78    0.48
   0   2  -4   11.95    0.41
   0   2  -4   12.36    0.40
   0   2  -4   12.41    0.37
   0   2  -4   12.41    0.38
   0   2  -4   12.25    0.40
   0   2  -4   13.58    0.39
   0  -1   4  517.40   12.32
   0  -1   4  494.48   12.19
   0  -1   4  483.70   12.18
   0  -1   4  414.48   12.22
   0  -1   4  478.69   12.25
   0  -1   4  505.88   12.22
   0   1  -4  473.59   12.10
   0   1  -4  495.38   12.35
   0   1  -4  483.40   12.26
   0   1  -4  488.35   12.25
   0   1  -4  495.82   12.08
   0   1  -4  494.88   12.09
   0   1  -4  484.17   12.18
   0   1  -4  488.37   12.06
   0   1  -4  472.64   12.11
   0   0   4   21.84    0.63
   0   0   4   22.43    0.65
   0   0   4   21.99    0.63
   0   0   4   22.59    0.65
   0   0   4   22.15    0.66
   0   0   4   21.93    0.64
   0   0  -4   21.97    0.65
   0   0  -4   21.60    0.64
   0   0  -4   22.16    0.64
   0   0  -4   23.24    0.67
   0   0  -4   21.21    0.66
   0   0  -4   21.74    0.65
   0   1   4   94.69    2.48
   0   1   4   95.11    2.48
   0   1   4   91.78    2.47
   0   1   4   95.84    2.47
   0   1   4   92.52    2.46
   0  -1  -4   94.71    2.49
   0  -1  -4   94.39    2.46
   0  -1  -4   98.90    2.47
   0  -1  -4   93.99    2.46
   0  -1  -4   97.27    2.45
   0   2   4   41.13    1.19
   0   2   4   43.22    1.21
   0   2   4   42.67    1.19
   0   2   4   41.27    1.22
   0   2   4   42.51    1.18
   0  -2  -4   41.61    1.16
   0  -2  -4   40.55    1.18
   0  -2  -4   41.48    1.21
   0  -2  -4   42.54    1.18
   0   3   4   18.05    0.63
   0   3   4   18.35    0.65
   0   3   4   17.06    0.62
   0   3   4   18.08    0.62
   0   3   4   18.65    0.69
   0  -3  -4   18.22    0.59
   0  -3  -4   18.02    0.64
   0  -3  -4   17.76    0.61
   0   4   4   16.85    0.63
   0   4   4   16.99    0.73
   0   4   4   16.72    0.64
   0   4   4   18.34    0.66
   0   4   4   16.73    0.66
   0  -4  -4   16.92    0.65
   0  -4  -4   17.95    0.60
   0  -4  -4   17.55    0.62
   0   5   4    2.55    0.28
   0   5   4    2.40    0.30
   0   5   4    2.58    0.31
   0   5   4    2.18    0.26
   0   5   4    2.06    0.33
   0  -5  -4    2.93    0.29
   0  -5  -4    2.77    0.28
   0   6   4    6.13    0.46
   0   6   4    7.28    0.56
   0   6   4    5.61    0.43
   0   6   4    6.49    0.46
   0   6   4    6.60    0.48
   0  -6  -4    6.84    0.42
   0  -6  -4    6.60    0.40
   0   7   4   35.47    1.34
   0   7   4   33.35    1.17
   0   7   4   33.40    1.15
   0   7   4   33.62    1.22
   0  -7  -4   32.35    1.12
   0   8   4    6.90    0.57
   0   8   4    6.40    0.70
   0   8   4    5.68    0.49
   0   8   4    6.01    0.51
   0   9   4    5.39    0.53
   0   9   4    4.55    0.64
   0   9   4    4.81    0.55
   0   9   4    5.37    0.55
   0  10   4    5.73    0.77
   0  10   4    4.25    0.55
   0  10   4    5.97    0.65
   0  10   4    5.34    0.57
   0  11   4   14.14    0.97
   0  11   4   12.90    0.91
   0  11   4   12.23    0.89
   0  11   4   12.88    1.12
   0  12   4   -0.62    0.64
   0  12   4   -0.42    0.45
  -1  13  -4    1.53    0.58
  -1  13  -4    1.78    0.41
  -1  12  -4   12.71    0.74
  -1  12  -4   12.12    0.95
  -1  12  -4   12.94    0.71
  -1  11  -4    0.41    0.27
  -1  11  -4    0.00    0.31
  -1  11  -4    0.12    0.38
  -1  11  -4    0.09    0.27
  -1  10  -4   23.78    1.07
  -1  10  -4   22.23    0.83
  -1  10  -4   22.35    0.87
  -1  10  -4   23.72    0.82
  -1   9  -4   53.01    1.58
  -1   9  -4   53.25    1.51
  -1   9  -4   53.70    1.77
  -1   9  -4   54.92    1.55
  -1   8  -4    5.31    0.33
  -1   8  -4    5.27    0.35
  -1   8  -4    5.06    0.29
  -1   8  -4    5.23    0.31
  -1   7  -4   49.32    1.35
  -1   7  -4   48.43    1.31
  -1   7  -4   49.74    1.39
  -1   7  -4   49.30    1.45
  -1   7  -4   49.32    1.33
  -1   6  -4   26.17    0.75
  -1   6  -4   25.65    0.74
  -1   6  -4   26.63    0.74
  -1   6  -4   25.94    0.70
  -1   6  -4   26.11    0.70
   1  -5   4   12.42    0.61
  -1   5  -4   11.60    0.37
  -1   5  -4   11.79    0.37
   1  -4   4  124.92    3.33
  -1   4  -4  120.41    3.11
  -1   4  -4  126.77    3.11
   1  -3   4   37.89    1.14
  -1   3  -4   36.52    0.97
  -1   3  -4   38.27    0.97
   1  -2   4    9.27    0.29
   1  -2   4    9.69    0.41
  -1   2  -4    9.35    0.29
  -1   2  -4    9.56    0.30
  -1   2  -4    8.99    0.30
  -1   2  -4    9.15    0.30
  -1   2  -4    9.55    0.30
  -1   2  -4    9.14    0.29
  -1   2  -4    8.75    0.38
   1  -1   4   52.48    1.35
   1  -1   4   47.16    1.33
   1  -1   4   51.11    1.34
   1  -1   4   48.72    1.35
   1  -1   4   52.85    1.42
   1  -1   4   55.29    1.35
  -1   1  -4   47.75    1.36
  -1   1  -4   52.00    1.35
  -1   1  -4   50.58    1.35
  -1   1  -4   50.59    1.35
  -1   1  -4   51.97    1.37
  -1   1  -4   51.70    1.40
  -1   1  -4   53.13    1.36
  -1   1  -4   51.12    1.34
   1   0   4    0.16    0.08
   1   0   4    0.32    0.10
   1   0   4    0.17    0.09
   1   0   4    0.15    0.11
   1   0   4    0.20    0.09
  -1   0  -4    0.08    0.08
  -1   0  -4    0.08    0.09
  -1   0  -4    0.20    0.09
  -1   0  -4    0.08    0.09
  -1   0  -4    0.22    0.11
  -1   0  -4    0.04    0.08
   1   1   4  873.10   22.80
   1   1   4  910.56   22.98
   1   1   4  907.57   22.63
   1   1   4  921.51   22.91
   1   1   4  896.50   22.94
  -1  -1  -4  923.80   22.85
  -1  -1  -4  883.97   22.98
  -1  -1  -4  924.17   22.89
  -1  -1  -4  870.29   22.55
   1   2   4   82.05    2.22
   1   2   4   78.90    2.23
   1   2   4   84.09    2.21
   1   2   4   81.09    2.21
   1   2   4   86.66    2.29
  -1  -2  -4   83.70    2.18
  -1  -2  -4   79.24    2.23
  -1  -2  -4   84.41    2.21
   1   3   4   36.01    1.09
   1   3   4   34.00    1.15
   1   3   4   36.20    1.11
   1   3   4   34.40    1.09
   1   3   4   35.75    1.08
  -1  -3  -4   36.67    1.08
  -1  -3  -4   34.94    1.10
  -1  -3  -4   35.40    1.04
   1   4   4  121.90    3.45
   1   4   4  119.43    3.33
   1   4   4  125.47    3.37
   1   4   4  131.43    3.37
   1   4   4  125.82    3.35
  -1  -4  -4  127.11    3.33
  -1  -4  -4  127.42    3.36
   1   5   4    1.23    0.25
   1   5   4    1.51    0.26
   1   5   4    1.55    0.27
   1   5   4    1.38    0.34
  -1  -5  -4    1.65    0.25
  -1  -5  -4    1.22    0.24
   1   6   4    5.53    0.47
   1   6   4    5.60    0.44
   1   6   4    6.20    0.60
   1   6   4    5.14    0.44
  -1  -6  -4    5.53    0.57
  -1  -6  -4    6.58    0.45
   1   7   4   18.48    0.84
   1   7   4   17.45    0.95
   1   7   4   17.57    0.80
   1   7   4   18.64    0.87
  -1  -7  -4   17.41    0.77
   1   8   4    2.16    0.41
   1   8   4    1.40    0.37
   1   8   4    1.43    0.46
   1   8   4    1.39    0.38
   1   9   4   10.75    0.78
   1   9   4   11.23    0.97
   1   9   4   11.41    0.79
   1   9   4   11.99    0.83
   1  10   4    1.48    0.62
   1  10   4    1.34    0.47
   1  10   4    1.67    0.48
   1  10   4    2.38    0.53
   1  11   4   24.16    1.22
   1  11   4   25.29    1.24
   1  11   4   22.90    1.53
   1  12   4   13.66    1.03
  -2  13  -4    0.84    0.34
  -2  13  -4    1.43    0.56
  -2  12  -4    2.70    0.56
  -2  12  -4    3.00    0.38
  -2  12  -4    2.23    0.34
  -2  11  -4    0.22    0.36
  -2  11  -4    0.41    0.24
  -2  11  -4    0.25    0.22
  -2  10  -4    0.56    0.20
  -2  10  -4    0.88    0.19
  -2  10  -4    0.97    0.22
  -2   9  -4    1.00    0.18
  -2   9  -4    1.19    0.19
  -2   9  -4    0.99    0.17
  -2   8  -4    2.67    0.19
  -2   8  -4    2.96    0.21
  -2   8  -4    2.54    0.21
  -2   8  -4    2.81    0.20
  -2   7  -4   40.52    1.05
  -2   7  -4   40.79    1.08
  -2   7  -4   41.51    1.07
   2  -6   4   36.23    1.30
  -2   6  -4   37.34    0.93
  -2   6  -4   36.10    0.94
   2  -5   4   30.32    1.07
   2  -4   4   14.70    0.61
  -2   4  -4   14.06    0.38
  -2   4  -4   13.75    0.38
   2  -3   4    2.96    0.10
   2  -3   4    2.82    0.27
  -2   3  -4    2.30    0.22
  -2   3  -4    3.00    0.14
  -2   3  -4    2.83    0.13
  -2   3  -4    2.72    0.14
  -2   3  -4    2.89    0.12
  -2   3  -4    3.04    0.13
  -2   3  -4    3.07    0.14
   2  -2   4   27.00    0.71
   2  -2   4   27.78    0.77
   2  -2   4   27.79    0.72
   2  -2   4   26.68    0.73
   2  -2   4   28.10    0.73
   2  -2   4   26.13    0.87
  -2   2  -4   28.28    0.77
  -2   2  -4   27.79    0.77
  -2   2  -4   27.22    0.75
  -2   2  -4   27.50    0.79
  -2   2  -4   28.37    0.77
  -2   2  -4   27.60    0.83
  -2   2  -4   26.91    0.76
   2  -1   4   16.83    0.53
   2  -1   4   16.76    0.52
  -2   1  -4   16.49    0.53
  -2   1  -4   16.43    0.55
  -2   1  -4   17.25    0.53
  -2   1  -4   16.86    0.56
  -2   1  -4   16.94    0.53
  -2   1  -4   15.46    0.51
   2   0   4   17.00    0.66
   2   0   4   17.52    0.57
   2   0   4   17.25    0.58
   2   0   4   16.68    0.57
  -2   0  -4   18.54    0.62
  -2   0  -4   18.09    0.57
  -2   0  -4   17.74    0.58
  -2   0  -4   17.92    0.58
  -2   0  -4   17.21    0.57
   2   1   4   11.49    0.53
   2   1   4   11.82    0.46
   2   1   4   11.09    0.46
   2   1   4   11.97    0.47
  -2  -1  -4   12.36    0.47
  -2  -1  -4   10.75    0.49
  -2  -1  -4   12.20    0.46
  -2  -1  -4   11.63    0.43
   2   2   4    0.96    0.18
   2   2   4    1.09    0.24
   2   2   4    0.71    0.17
   2   2   4    0.97    0.19
  -2  -2  -4    0.79    0.19
  -2  -2  -4    0.99    0.20
   2   3   4  323.42    8.44
   2   3   4  325.35    8.55
   2   3   4  341.71    8.43
   2   3   4  338.07    8.44
  -2  -3  -4  321.90    8.45
  -2  -3  -4  340.73    8.43
   2   4   4   12.08    0.60
   2   4   4   11.51    0.58
   2   4   4   11.55    0.67
   2   4   4   11.24    0.56
  -2  -4  -4   11.45    0.57
  -2  -4  -4   11.72    0.54
   2   5   4    0.47    0.23
   2   5   4    0.95    0.36
   2   5   4    0.56    0.26
   2   5   4    0.81    0.27
  -2  -5  -4    0.60    0.23
  -2  -5  -4    0.73    0.22
   2   6   4    3.21    0.39
   2   6   4    3.39    0.42
   2   6   4    3.12    0.51
   2   6   4    3.21    0.40
  -2  -6  -4    3.56    0.39
   2   7   4    4.28    0.59
   2   7   4    3.26    0.44
   2   7   4    4.56    0.49
   2   7   4    3.97    0.49
  -2  -7  -4    3.72    0.44
   2   8   4   41.16    1.52
   2   8   4   43.31    1.57
   2   8   4   39.10    1.48
   2   8   4   40.02    1.70
   2   9   4   20.55    1.12
   2   9   4   18.27    1.01
   2   9   4   19.31    1.05
   2   9   4   21.14    1.26
   2  10   4    8.65    0.81
   2  10   4    8.11    1.00
   2  10   4    8.97    0.78
   2  10   4    8.54    0.81
   2  11   4   21.05    1.54
   2  11   4   18.44    1.16
  -3  14  -4    3.42    0.69
  -3  14  -4    2.17    0.42
  -3  13  -4   -0.02    0.27
  -3  13  -4   -0.03    0.26
  -3  13  -4    0.30    0.46
  -3  12  -4   60.96    1.75
  -3  12  -4   61.58    1.81
  -3  11  -4    2.94    0.30
  -3  11  -4    3.60    0.29
  -3  10  -4   15.85    0.55
  -3  10  -4   15.58    0.57
  -3   9  -4    0.40    0.13
  -3   9  -4    0.33    0.12
  -3   9  -4    0.66    0.12
  -3   9  -4    0.57    0.12
  -3   8  -4   16.16    0.46
  -3   8  -4   16.26    0.47
  -3   8  -4   16.89    0.47
   3  -7   4  334.17    8.75
   3  -6   4    0.75    0.28
   3  -5   4   26.36    0.99
  -3   5  -4   27.48    0.73
  -3   5  -4   27.50    0.73
   3  -4   4    9.00    0.50
  -3   4  -4    9.12    0.42
  -3   4  -4    8.68    0.31
  -3   4  -4    9.08    0.30
  -3   4  -4    9.00    0.31
  -3   4  -4    8.61    0.31
  -3   4  -4    8.72    0.27
   3  -3   4  118.39    2.91
   3  -3   4  113.25    3.07
  -3   3  -4  113.03    2.92
  -3   3  -4  114.32    2.90
  -3   3  -4  111.49    2.98
  -3   3  -4  115.03    2.92
  -3   3  -4  110.57    2.95
  -3   3  -4  116.44    2.89
  -3   3  -4  113.48    2.92
   3  -2   4    0.38    0.09
   3  -2   4    0.29    0.08
   3  -2   4    0.21    0.11
   3  -2   4    0.26    0.16
  -3   2  -4    0.24    0.09
  -3   2  -4    0.27    0.10
  -3   2  -4    0.32    0.12
  -3   2  -4    0.10    0.10
  -3   2  -4    0.19    0.12
  -3   2  -4    0.18    0.09
   3  -1   4   39.45    1.12
   3  -1   4   38.92    1.10
   3  -1   4   40.87    1.13
  -3   1  -4   38.74    1.13
  -3   1  -4   38.89    1.17
  -3   1  -4   38.08    1.10
  -3   1  -4   38.36    1.12
  -3   1  -4   39.89    1.13
   3   0   4    6.73    0.35
   3   0   4    5.87    0.32
   3   0   4    5.82    0.31
  -3   0  -4    5.30    0.31
  -3   0  -4    5.54    0.32
  -3   0  -4    6.02    0.37
  -3   0  -4    5.74    0.30
   3   1   4   43.70    1.26
   3   1   4   42.53    1.26
   3   1   4   41.84    1.27
   3   1   4   41.98    1.38
  -3  -1  -4   41.14    1.30
  -3  -1  -4   42.65    1.27
   3   2   4    5.76    0.40
   3   2   4    5.14    0.47
   3   2   4    5.15    0.38
   3   2   4    4.17    0.34
  -3  -2  -4    5.34    0.42
  -3  -2  -4    4.78    0.35
   3   3   4   46.01    1.41
   3   3   4   46.45    1.42
   3   3   4   42.63    1.41
  -3  -3  -4   44.64    1.43
  -3  -3  -4   45.70    1.40
   3   4   4   12.39    0.64
   3   4   4   10.58    0.76
   3   4   4   11.33    0.64
   3   4   4   10.68    0.60
  -3  -4  -4   11.54    0.61
  -3  -4  -4   10.61    0.60
   3   5   4   87.93    2.61
   3   5   4   93.90    2.67
   3   5   4   94.01    2.62
   3   5   4   89.90    2.80
  -3  -5  -4   88.70    2.60
  -3  -5  -4   88.43    2.59
   3   6   4   44.59    1.71
   3   6   4   42.77    1.50
   3   6   4   40.33    1.52
   3   6   4   42.70    1.47
  -3  -6  -4   41.84    1.45
   3   7   4    1.01    0.37
   3   7   4    0.97    0.38
   3   7   4    0.35    0.33
   3   7   4    1.52    0.51
  -3  -7  -4    1.07    0.35
   3   8   4   -0.23    0.35
   3   8   4   -0.10    0.41
   3   8   4    0.59    0.41
   3   8   4    1.05    0.57
   3   9   4    2.06    0.55
   3   9   4    1.40    0.49
   3   9   4    2.21    0.72
   3   9   4    1.64    0.49
   3  10   4   10.04    0.87
   3  10   4    9.96    1.16
   3  10   4   11.85    0.96
   3  11   4    2.65    0.77
  -4  14  -4    9.92    0.93
  -4  13  -4   24.53    0.89
  -4  13  -4   25.13    0.94
  -4  12  -4    4.97    0.35
  -4  11  -4    5.42    0.35
  -4  11  -4    5.10    0.32
  -4  10  -4   87.40    2.31
  -4  10  -4   88.56    2.29
  -4   9  -4    2.86    0.20
  -4   9  -4    2.98    0.20
  -4   9  -4    2.72    0.22
   4  -8   4    1.43    0.42
  -4   8  -4    1.22    0.09
  -4   8  -4    1.04    0.09
  -4   8  -4    1.16    0.09
   4  -7   4   11.17    0.71
  -4   7  -4   11.12    0.35
  -4   7  -4   11.25    0.37
   4  -6   4   14.70    0.75
  -4   6  -4   16.01    0.52
  -4   6  -4   15.80    0.49
  -4   6  -4   15.77    0.44
  -4   6  -4   16.23    0.45
  -4   6  -4   15.18    0.45
  -4   6  -4   16.03    0.44
   4  -5   4  633.18   16.48
  -4   5  -4  665.40   16.35
  -4   5  -4  659.33   16.24
  -4   5  -4  639.38   16.23
  -4   5  -4  628.13   16.25
  -4   5  -4  660.26   16.25
  -4   5  -4  677.65   16.25
  -4   5  -4  667.95   16.23
   4  -4   4   36.73    1.26
  -4   4  -4   39.35    1.08
  -4   4  -4   39.20    1.06
  -4   4  -4   38.95    1.09
  -4   4  -4   39.60    1.11
  -4   4  -4   39.44    1.14
  -4   4  -4   39.68    1.10
  -4   4  -4   35.90    1.13
   4  -3   4    6.65    0.32
   4  -3   4    6.49    0.21
   4  -3   4    6.36    0.43
   4  -3   4    6.75    0.23
  -4   3  -4    6.90    0.31
  -4   3  -4    6.79    0.33
  -4   3  -4    6.08    0.29
  -4   3  -4    6.12    0.32
  -4   3  -4    6.64    0.34
  -4   3  -4    7.16    0.38
   4  -2   4   13.31    0.49
   4  -2   4   13.36    0.62
   4  -2   4   13.31    0.52
   4  -2   4   13.55    0.46
  -4   2  -4   13.80    0.52
  -4   2  -4   13.24    0.50
  -4   2  -4   12.93    0.56
  -4   2  -4   13.70    0.52
   4  -1   4    2.17    0.23
   4  -1   4    3.20    0.24
   4  -1   4    2.04    0.23
  -4   1  -4    2.63    0.27
  -4   1  -4    2.59    0.29
  -4   1  -4    2.42    0.23
   4   0   4   18.77    0.68
   4   0   4   18.65    0.69
   4   0   4   19.68    0.70
  -4   0  -4   18.19    0.74
  -4   0  -4   18.13    0.69
  -4   0  -4   18.31    0.69
   4   1   4   15.18    0.65
   4   1   4   15.74    0.78
   4   1   4   16.10    0.66
   4   1   4   15.04    0.63
  -4  -1  -4   15.20    0.64
  -4  -1  -4   15.66    0.68
   4   2   4   10.72    0.57
   4   2   4   12.84    0.78
   4   2   4    9.89    0.55
   4   2   4   10.87    0.55
  -4  -2  -4   10.17    0.55
  -4  -2  -4   11.13    0.60
   4   3   4  131.14    3.52
   4   3   4  134.66    3.57
   4   3   4  126.39    3.53
   4   3   4  126.24    3.71
  -4  -3  -4  124.04    3.51
  -4  -3  -4  129.44    3.57
   4   4   4   16.43    0.98
   4   4   4   18.08    0.84
   4   4   4   17.57    0.82
   4   4   4   16.60    0.79
  -4  -4  -4   16.38    0.80
  -4  -4  -4   15.20    0.75
   4   5   4   31.75    1.26
   4   5   4   35.70    1.52
   4   5   4   35.40    1.34
   4   5   4   33.36    1.29
  -4  -5  -4   33.03    1.23
   4   6   4   82.26    2.59
   4   6   4   83.04    2.77
   4   6   4   83.41    2.52
   4   6   4   81.67    2.54
  -4  -6  -4   80.98    2.50
   4   7   4   25.97    1.19
   4   7   4   27.03    1.25
   4   7   4   25.54    1.22
   4   7   4   27.13    1.42
  -4  -7  -4   25.55    1.15
   4   8   4    9.70    0.82
   4   8   4    8.62    0.83
   4   8   4    9.01    1.00
   4   8   4   10.76    0.90
   4   9   4   17.66    1.17
   4   9   4   16.28    1.34
   4   9   4   16.37    1.09
   4   9   4   18.03    1.18
   4  10   4    0.51    0.55
  -5  13  -4    6.88    0.48
  -5  12  -4    2.87    0.30
  -5  12  -4    2.40    0.26
  -5  11  -4   10.20    0.43
  -5  11  -4   10.18    0.46
  -5  10  -4    6.01    0.33
  -5  10  -4    7.29    0.33
   5  -9   4   32.53    1.48
  -5   9  -4   34.66    1.04
  -5   9  -4   33.47    0.95
   5  -8   4   74.39    2.44
  -5   8  -4   75.28    2.00
  -5   8  -4   77.66    2.04
  -5   8  -4   76.34    1.98
  -5   8  -4   78.84    2.04
   5  -7   4   16.67    0.86
  -5   7  -4   16.01    0.56
  -5   7  -4   15.15    0.53
  -5   7  -4   15.70    0.54
  -5   7  -4   16.59    0.53
  -5   7  -4   14.77    0.66
   5  -6   4    1.75    0.36
  -5   6  -4    1.46    0.23
  -5   6  -4    1.68    0.22
  -5   6  -4    2.50    0.25
  -5   6  -4    1.65    0.17
  -5   6  -4    2.05    0.21
   5  -5   4   35.60    1.24
   5  -5   4   36.63    0.92
  -5   5  -4   34.34    1.04
  -5   5  -4   34.12    1.06
  -5   5  -4   35.10    1.06
  -5   5  -4   34.81    1.07
  -5   5  -4   35.09    1.03
  -5   5  -4   34.30    1.11
   5  -4   4    0.67    0.26
   5  -4   4    1.17    0.18
  -5   4  -4    0.82    0.18
  -5   4  -4    0.63    0.21
  -5   4  -4    0.86    0.19
  -5   4  -4    0.86    0.17
  -5   4  -4    0.92    0.18
   5  -3   4  367.34    9.03
   5  -3   4  360.77    9.11
   5  -3   4  355.54    9.24
  -5   3  -4  352.97    9.17
  -5   3  -4  366.35    9.12
  -5   3  -4  353.14    9.11
  -5   3  -4  355.30    9.07
  -5   3  -4  371.06    9.11
   5  -2   4   17.73    0.63
   5  -2   4   15.26    0.74
   5  -2   4   15.91    0.64
  -5   2  -4   17.18    0.72
  -5   2  -4   15.72    0.64
  -5   2  -4   16.22    0.63
   5  -1   4    8.26    0.46
   5  -1   4    8.59    0.48
   5  -1   4    8.33    0.43
  -5   1  -4    7.73    0.45
  -5   1  -4    8.25    0.50
  -5   1  -4    8.50    0.46
   5   0   4   26.42    0.94
   5   0   4   27.17    0.96
   5   0   4   28.09    1.00
  -5   0  -4   28.00    0.98
  -5   0  -4   26.44    1.02
   5   1   4    1.96    0.33
   5   1   4    2.12    0.31
   5   1   4    2.25    0.32
  -5  -1  -4    3.14    0.40
  -5  -1  -4    2.49    0.33
   5   2   4    1.15    0.30
   5   2   4    1.03    0.27
   5   2   4    0.95    0.30
  -5  -2  -4    0.96    0.31
  -5  -2  -4    1.47    0.34
   5   3   4    4.27    0.48
   5   3   4    3.17    0.40
   5   3   4    4.21    0.58
   5   3   4    3.61    0.44
  -5  -3  -4    3.93    0.45
  -5  -3  -4    3.83    0.43
   5   4   4    0.85    0.36
   5   4   4    2.31    0.42
   5   4   4    1.12    0.36
   5   4   4    1.60    0.55
  -5  -4  -4    0.45    0.33
  -5  -4  -4    1.79    0.38
   5   5   4   20.02    1.01
   5   5   4   20.84    0.98
   5   5   4   20.16    1.26
   5   5   4   22.50    1.05
  -5  -5  -4   20.64    0.97
   5   6   4    5.27    0.65
   5   6   4    4.99    0.76
   5   6   4    6.55    0.70
   5   6   4    6.66    0.67
  -5  -6  -4    5.50    0.62
   5   7   4   45.60    1.79
   5   7   4   45.22    1.79
   5   7   4   45.73    1.73
   5   7   4   44.90    2.04
  -5  -7  -4   42.53    1.68
   5   8   4   17.85    1.18
   5   8   4   18.01    1.42
   5   8   4   20.03    1.18
   5   8   4   21.07    1.20
   5   9   4    1.93    0.68
   5   9   4    1.97    0.81
  -6  13  -4    1.28    0.28
  -6  12  -4    0.47    0.20
  -6  12  -4    0.94    0.24
  -6  11  -4    1.01    0.20
  -6  11  -4    0.41    0.20
  -6  10  -4    2.41    0.26
   6  -9   4    1.03    0.44
  -6   9  -4    0.97    0.21
  -6   9  -4    1.23    0.30
  -6   9  -4    1.34    0.17
   6  -8   4   19.87    1.05
  -6   8  -4   19.82    0.72
  -6   8  -4   20.72    0.86
  -6   8  -4   18.48    0.67
  -6   8  -4   19.66    0.78
   6  -7   4   47.62    1.73
  -6   7  -4   51.36    1.53
  -6   7  -4   51.62    1.48
  -6   7  -4   51.78    1.51
  -6   7  -4   50.98    1.51
   6  -6   4    0.80    0.32
  -6   6  -4    0.53    0.21
  -6   6  -4    0.10    0.21
  -6   6  -4    0.33    0.18
  -6   6  -4    0.38    0.17
   6  -5   4    8.06    0.58
   6  -5   4    8.85    0.37
  -6   5  -4    8.21    0.47
  -6   5  -4    7.83    0.52
  -6   5  -4    8.22    0.42
  -6   5  -4    7.71    0.47
  -6   5  -4    8.99    0.45
   6  -4   4   36.41    1.17
   6  -4   4   36.26    1.33
   6  -4   4   38.46    1.01
  -6   4  -4   38.14    1.19
  -6   4  -4   36.49    1.21
  -6   4  -4   41.03    1.22
  -6   4  -4   36.37    1.27
   6  -3   4   12.01    0.47
   6  -3   4   12.09    0.57
   6  -3   4   12.03    0.67
  -6   3  -4   11.91    0.60
  -6   3  -4   12.27    0.57
  -6   3  -4   12.84    0.65
   6  -2   4  132.38    3.46
   6  -2   4  127.40    3.63
   6  -2   4  124.47    3.50
  -6   2  -4  133.32    3.51
  -6   2  -4  128.57    3.52
  -6   2  -4  129.26    3.58
   6  -1   4  106.55    2.94
   6  -1   4  103.28    2.86
   6  -1   4  104.71    2.89
  -6   1  -4  102.45    2.92
  -6   1  -4  104.83    2.99
   6   0   4   42.92    1.44
   6   0   4   45.24    1.47
   6   0   4   45.97    1.50
  -6   0  -4   45.79    1.55
  -6   0  -4   45.30    1.49
   6   1   4   24.17    0.98
   6   1   4   24.30    1.00
   6   1   4   24.58    0.98
  -6  -1  -4   24.78    1.03
  -6  -1  -4   24.07    0.99
   6   2   4    3.82    0.44
   6   2   4    4.56    0.49
   6   2   4    3.89    0.47
  -6  -2  -4    4.04    0.48
  -6  -2  -4    3.10    0.44
   6   3   4    1.30    0.37
   6   3   4    1.26    0.38
   6   3   4    0.90    0.33
  -6  -3  -4    1.31    0.38
  -6  -3  -4    1.57    0.41
   6   4   4   11.21    0.77
   6   4   4   10.95    0.77
   6   4   4    8.85    0.75
  -6  -4  -4   11.96    0.81
   6   5   4    5.31    0.80
   6   5   4    5.69    0.65
   6   5   4    5.92    0.67
   6   5   4    4.85    0.60
  -6  -5  -4    5.30    0.60
   6   6   4   -0.15    0.43
   6   6   4   -0.63    0.42
   6   6   4   -0.31    0.54
   6   6   4    0.18    0.45
  -6  -6  -4    0.07    0.43
   6   7   4    6.70    0.84
   6   7   4    6.27    0.78
   6   7   4    6.32    0.76
   6   7   4    6.02    0.99
   6   8   4    2.56    0.68
   6   8   4    1.60    0.61
   6   8   4    2.60    0.68
   6   8   4    2.12    0.77
  -7  13  -4   13.30    0.69
  -7  12  -4   38.04    1.25
  -7  12  -4   36.54    1.15
  -7  11  -4   58.42    1.74
   7 -10   4   17.36    1.12
  -7  10  -4   16.99    0.74
   7  -9   4    0.70    0.43
  -7   9  -4    1.25    0.30
  -7   9  -4    0.98    0.21
   7  -8   4   18.94    1.04
  -7   8  -4   20.34    0.78
  -7   8  -4   21.28    0.77
  -7   8  -4   19.57    0.86
   7  -7   4   52.23    1.84
  -7   7  -4   52.49    1.64
  -7   7  -4   53.44    1.53
  -7   7  -4   52.42    1.68
   7  -6   4   10.32    0.72
  -7   6  -4    9.16    0.62
  -7   6  -4    9.51    0.57
  -7   6  -4    9.64    0.47
   7  -5   4   98.12    2.90
  -7   5  -4   95.16    2.84
  -7   5  -4  101.21    2.77
   7  -4   4   50.82    1.56
   7  -4   4   49.42    1.72
  -7   4  -4   51.01    1.61
  -7   4  -4   50.34    1.69
   7  -3   4   13.49    0.78
   7  -3   4   14.99    0.70
   7  -3   4   14.23    0.65
  -7   3  -4   14.76    0.78
  -7   3  -4   14.11    0.73
   7  -2   4   39.64    1.46
   7  -2   4   38.21    1.35
   7  -2   4   39.69    1.29
   7  -2   4   40.09    1.26
  -7   2  -4   40.34    1.45
  -7   2  -4   38.73    1.36
   7  -1   4   50.25    1.65
   7  -1   4   49.85    1.59
   7  -1   4   51.04    1.58
  -7   1  -4   49.98    1.72
  -7   1  -4   48.16    1.65
   7   0   4   20.84    0.92
   7   0   4   20.31    0.89
   7   0   4   20.56    0.93
  -7   0  -4   21.16    1.01
  -7   0  -4   19.19    0.92
   7   1   4   46.34    1.58
   7   1   4   46.15    1.59
   7   1   4   45.66    1.62
  -7  -1  -4   44.98    1.60
  -7  -1  -4   44.60    1.66
   7   2   4   18.91    0.96
   7   2   4   17.25    0.94
   7   2   4   17.75    0.90
  -7  -2  -4   18.45    0.94
  -7  -2  -4   19.14    0.97
   7   3   4    4.61    0.55
   7   3   4    6.11    0.67
   7   3   4    6.21    0.66
  -7  -3  -4    4.38    0.57
   7   4   4   14.83    0.98
   7   4   4   13.11    0.92
   7   4   4   15.06    0.95
  -7  -4  -4   13.89    0.95
   7   5   4   -0.37    0.44
   7   5   4    1.13    0.48
   7   5   4    0.90    0.50
  -7  -5  -4    0.76    0.48
   7   6   4   24.54    1.44
   7   6   4   26.96    1.36
  -7  -6  -4   26.03    1.33
   7   7   4    0.95    0.60
   7   7   4    1.22    0.58
  -8  12  -4    0.96    0.34
  -8  11  -4    0.60    0.33
   8 -10   4    4.82    0.71
  -8  10  -4    3.82    0.49
   8  -9   4   67.50    2.40
  -8   9  -4   69.48    2.01
  -8   9  -4   71.82    2.19
   8  -8   4   22.02    1.17
  -8   8  -4   21.78    1.01
  -8   8  -4   23.38    0.93
   8  -7   4    2.77    0.52
  -8   7  -4    2.50    0.39
  -8   7  -4    1.54    0.39
   8  -6   4    4.68    0.59
  -8   6  -4    4.76    0.53
  -8   6  -4    4.42    0.46
   8  -5   4    4.82    0.59
  -8   5  -4    4.92    0.51
  -8   5  -4    5.78    0.58
   8  -4   4    8.03    0.57
   8  -4   4    7.98    0.70
  -8   4  -4    7.90    0.68
  -8   4  -4    7.78    0.62
   8  -3   4    7.73    0.70
   8  -3   4    7.28    0.59
  -8   3  -4    8.10    0.69
  -8   3  -4    6.66    0.58
   8  -2   4   29.36    1.15
   8  -2   4   28.16    1.23
  -8   2  -4   25.19    1.12
  -8   2  -4   29.54    1.23
   8  -1   4   25.19    1.13
   8  -1   4   27.23    1.45
  -8   1  -4   26.15    1.14
  -8   1  -4   27.00    1.23
   8   0   4    0.61    0.31
   8   0   4    0.65    0.36
  -8   0  -4    0.50    0.40
  -8   0  -4    0.65    0.37
   8   1   4   34.90    1.36
   8   1   4   30.27    1.37
  -8  -1  -4   35.03    1.47
  -8  -1  -4   34.18    1.42
   8   2   4   62.84    2.16
   8   2   4   64.89    2.14
  -8  -2  -4   60.87    2.15
  -8  -2  -4   61.77    2.19
   8   3   4   71.46    2.49
   8   3   4   76.93    2.48
  -8  -3  -4   74.66    2.50
   8   4   4    1.87    0.59
   8   4   4    2.94    0.60
  -8  -4  -4    1.86    0.53
   8   5   4    4.42    0.71
   8   5   4    5.36    0.83
  -8  -5  -4    5.45    0.72
   8   6   4    6.50    0.88
   8   6   4    5.53    0.80
  -8  -6  -4    5.30    0.85
  -9  12  -4   19.76    1.04
   9 -11   4    8.60    1.00
  -9  11  -4    9.83    0.76
   9 -10   4    2.48    0.67
  -9  10  -4    2.00    0.46
   9  -9   4   10.10    0.94
  -9   9  -4    9.13    0.75
  -9   9  -4    8.61    0.61
   9  -8   4    1.96    0.51
  -9   8  -4    1.95    0.44
  -9   8  -4    1.97    0.41
   9  -7   4   36.80    1.54
  -9   7  -4   35.39    1.37
  -9   7  -4   35.87    1.46
   9  -6   4    5.27    0.65
  -9   6  -4    5.60    0.64
  -9   6  -4    6.79    0.62
   9  -5   4   21.89    1.13
  -9   5  -4   21.21    1.10
  -9   5  -4   22.54    1.05
   9  -4   4    3.74    0.57
  -9   4  -4    3.51    0.52
  -9   4  -4    4.12    0.57
   9  -3   4    3.72    0.49
   9  -3   4    3.86    0.59
  -9   3  -4    3.20    0.52
  -9   3  -4    3.27    0.55
   9  -2   4    2.51    0.49
   9  -2   4    2.67    0.56
  -9   2  -4    2.35    0.53
  -9   2  -4    1.76    0.44
   9  -1   4   12.12    0.86
  -9   1  -4   13.29    0.87
  -9   1  -4   15.28    1.00
   9   0   4   23.86    1.21
  -9   0  -4   23.40    1.25
  -9   0  -4   23.74    1.22
   9   1   4    3.00    0.61
  -9  -1  -4    1.64    0.50
  -9  -1  -4    2.08    0.54
   9   2   4   27.77    1.38
  -9  -2  -4   28.50    1.40
   9   3   4   44.37    1.83
  -9  -3  -4   37.00    1.68
   9   4   4    6.14    0.84
  -9  -4  -4    7.06    0.81
   9   5   4    0.70    0.69
  -9  -5  -4    1.32    0.59
  10 -11   4   27.95    1.52
 -10  11  -4   26.24    1.42
  10 -10   4    6.01    0.83
 -10  10  -4    5.43    0.69
  10  -9   4    0.25    0.53
 -10   9  -4   -0.01    0.32
 -10   9  -4   -0.34    0.40
  10  -8   4    3.75    0.65
 -10   8  -4    4.28    0.55
 -10   8  -4    3.71    0.59
  10  -7   4    2.65    0.57
 -10   7  -4    2.71    0.57
 -10   7  -4    2.85    0.52
  10  -6   4   64.88    2.32
 -10   6  -4   67.69    2.35
 -10   6  -4   69.31    2.28
  10  -5   4   43.70    1.77
 -10   5  -4   45.59    1.74
 -10   5  -4   47.74    1.83
  10  -4   4   -0.14    0.42
 -10   4  -4    0.78    0.46
  10  -3   4   14.45    0.99
 -10   3  -4   13.24    0.93
 -10   3  -4   14.57    1.04
  10  -2   4    5.38    0.63
  10  -2   4    5.34    0.69
 -10   2  -4    5.66    0.73
 -10   2  -4    4.64    0.65
  10  -1   4    0.77    0.45
  10  -1   4    0.94    0.56
 -10   1  -4    0.52    0.49
 -10   1  -4    1.36    0.57
  10   0   4    1.58    0.57
 -10   0  -4    1.07    0.54
 -10   0  -4    1.97    0.58
  10   1   4    0.24    0.49
 -10  -1  -4    0.07    0.47
  10   2   4    3.48    0.73
 -10  -2  -4    3.38    0.72
  10   3   4    0.99    0.63
 -10  -3  -4    1.28    0.59
  10   4   4   -0.06    0.68
 -10  -5  -4   15.92    1.32
  11 -11   4    3.14    0.78
  11 -10   4    1.33    0.64
  11  -9   4    1.42    0.56
 -11   9  -4    0.23    0.37
 -11   9  -4   -0.05    0.47
  11  -8   4   20.29    1.23
 -11   8  -4   18.91    1.20
 -11   8  -4   15.91    1.00
  11  -7   4    1.40    0.55
 -11   7  -4    1.17    0.52
 -11   7  -4    1.69    0.53
  11  -6   4   21.00    1.21
 -11   6  -4   20.94    1.19
 -11   6  -4   22.03    1.30
  11  -5   4    4.03    0.65
 -11   5  -4    3.13    0.66
 -11   5  -4    3.47    0.60
  11  -4   4   12.11    1.00
 -11   4  -4   11.07    1.02
 -11   4  -4   10.26    0.94
  11  -3   4    0.00    0.44
 -11   3  -4    0.65    0.48
 -11   3  -4   -0.05    0.47
  11  -2   4    0.01    0.51
 -11   2  -4    0.05    0.50
  11  -1   4    4.45    0.72
  11  -1   4    2.08    0.67
 -11   1  -4    3.85    0.73
  11   0   4   16.59    1.22
  11   1   4    4.13    0.76
  11   2   4   -0.16    0.63
  11   3   4    2.31    0.80
 -11  -3  -4    1.94    0.67
  12  -9   4    4.88    0.94
 -12   9  -4    6.19    0.68
  12  -8   4   11.87    1.06
 -12   8  -4   13.32    0.96
  12  -7   4    6.40    0.82
 -12   7  -4    7.85    0.86
  12  -6   4   15.59    1.13
 -12   6  -4   18.59    1.20
 -12   6  -4   16.64    1.28
  12  -5   4    3.05    0.64
 -12   5  -4    4.54    0.78
 -12   5  -4    3.64    0.77
  12  -4   4   17.36    1.17
 -12   4  -4   15.50    1.23
 -12   4  -4   17.96    1.32
  12  -3   4    3.30    0.67
 -12   3  -4    2.32    0.69
 -12   3  -4    2.21    0.63
  12  -2   4    8.31    0.92
 -12   2  -4   10.13    1.09
 -12   2  -4    7.56    0.98
  12  -1   4    6.26    0.88
 -12   1  -4    7.99    1.00
  12   0   4   -0.44    0.56
 -12   0  -4    0.68    0.61
  12   1   4    1.38    0.67
 -12  -1  -4    2.29    0.72
 -13   9  -4    2.24    0.57
 -13   8  -4    0.09    0.50
 -13   7  -4    0.93    0.64
 -13   6  -4    0.78    0.64
 -13   5  -4   13.44    1.22
 -13   4  -4   -0.16    0.61
 -13   3  -4    0.28    0.62
 -13   2  -4   26.51    1.59
  14  -1  -5    1.80    0.71
 -14   2   5    8.28    1.08
 -14   3   5   -0.18    0.65
 -14   4   5    0.77    0.62
 -14   5   5    0.27    0.58
 -14   6   5    2.16    0.73
 -14   7   5    0.19    0.61
 -13  -2   5    0.94    0.69
 -13  -1   5    1.69    0.73
  13   1  -5    2.01    0.72
 -13   0   5    1.74    0.70
  13   0  -5    1.90    0.69
 -13   1   5    0.09    0.56
  13  -1  -5    0.63    0.65
 -13   2   5   18.60    1.36
  13  -2  -5   16.90    1.22
 -13   3   5    5.76    0.88
  13  -3  -5    5.50    1.06
 -13   4   5    4.11    0.74
 -13   4   5    5.14    0.82
 -13   5   5   14.48    1.21
 -13   5   5   12.13    1.09
 -13   6   5    2.69    0.71
 -13   6   5    1.59    0.61
 -13   7   5   13.71    1.17
 -13   8   5    2.62    0.67
 -13   9   5    4.40    0.74
 -13  10   5    6.23    0.81
 -12  -3   5    1.72    0.69
  12   3  -5    2.04    0.80
 -12  -2   5    3.84    0.80
  12   2  -5    5.61    0.89
 -12  -1   5    2.95    0.74
  12   1  -5    1.55    0.72
 -12   0   5    8.20    0.93
  12   0  -5   10.02    0.99
 -12   1   5    0.59    0.56
  12  -1  -5    0.74    0.53
 -12   2   5   21.43    1.33
  12  -2  -5   18.19    1.20
 -12   3   5    0.62    0.57
 -12   3   5    0.37    0.47
  12  -3  -5    0.31    0.49
 -12   4   5   26.83    1.39
 -12   4   5   27.27    1.44
  12  -4  -5   24.35    1.26
 -12   5   5    1.11    0.58
 -12   5   5    2.03    0.60
 -12   6   5    0.61    0.55
 -12   6   5    0.94    0.56
 -12   7   5   24.95    1.38
 -12   7   5   24.69    1.40
 -12   8   5   -0.29    0.50
 -12   8   5    0.38    0.55
 -12   9   5    0.47    0.54
 -12  10   5    1.53    0.57
 -12  11   5    0.07    0.49
  11   4  -5    1.40    0.64
  11   4  -5    1.89    0.79
 -11  -3   5    0.99    0.60
  11   3  -5    1.71    0.58
  11   3  -5    1.14    0.74
 -11  -2   5    6.74    0.83
  11   2  -5    8.83    0.99
  11   2  -5    7.59    0.81
 -11  -1   5    1.58    0.60
  11   1  -5    0.97    0.49
  11   1  -5    0.37    0.60
 -11   0   5   26.16    1.36
  11   0  -5   24.62    1.34
 -11   1   5    5.38    0.74
  11  -1  -5    6.24    0.79
 -11   2   5   30.11    1.47
 -11   2   5   31.65    1.47
  11  -2  -5   30.45    1.43
 -11   3   5    9.22    0.88
 -11   3   5    9.09    0.87
  11  -3  -5    8.44    0.76
 -11   4   5   27.85    1.35
 -11   4   5   29.75    1.45
  11  -4  -5   28.04    1.25
 -11   5   5   19.36    1.19
 -11   5   5   20.35    1.17
  11  -5  -5   17.29    1.08
 -11   6   5   27.35    1.33
 -11   6   5   27.47    1.40
 -11   7   5    7.15    0.77
 -11   7   5    8.01    0.85
 -11   8   5    5.48    0.71
 -11   8   5    4.23    0.70
 -11   9   5    1.25    0.51
 -11   9   5    0.99    0.51
 -11  10   5    5.61    0.75
 -11  10   5    5.43    0.68
 -11  11   5    1.68    0.50
 -11  12   5    3.88    0.61
  10   6  -5   16.80    1.41
  10   5  -5    7.31    0.94
  10   5  -5    4.70    0.77
 -10  -4   5    1.15    0.56
  10   4  -5    1.33    0.71
  10   4  -5    1.10    0.58
 -10  -3   5    9.73    0.89
  10   3  -5    8.11    0.85
  10   3  -5    7.33    0.88
 -10  -2   5   -0.10    0.43
  10   2  -5   -0.16    0.55
  10   2  -5   -0.40    0.45
 -10  -1   5    0.33    0.44
  10   1  -5    0.29    0.43
  10   1  -5   -0.35    0.45
 -10   0   5    0.58    0.44
  10   0  -5    0.74    0.39
  10   0  -5    0.66    0.52
 -10   1   5   23.88    1.23
 -10   1   5   21.31    1.20
  10  -1  -5   21.35    1.05
  10  -1  -5   22.40    1.15
 -10   2   5   -0.20    0.38
 -10   2   5    0.46    0.42
  10  -2  -5   -0.01    0.37
  10  -2  -5    0.03    0.31
 -10   3   5    1.62    0.47
 -10   3   5    1.75    0.49
  10  -3  -5    1.08    0.45
 -10   4   5   12.02    0.90
 -10   4   5    9.31    0.80
  10  -4  -5    9.48    0.75
 -10   5   5    4.01    0.60
 -10   5   5    3.70    0.60
  10  -5  -5    3.27    0.50
 -10   6   5  105.79    3.22
 -10   6   5  101.22    3.23
 -10   7   5    2.68    0.54
 -10   7   5    2.64    0.55
 -10   8   5   22.64    1.21
 -10   8   5   21.28    1.14
 -10   9   5    0.17    0.45
 -10   9   5    0.11    0.43
 -10   9   5    0.08    0.42
 -10  10   5    0.01    0.41
 -10  10   5    0.06    0.43
 -10  10   5   -0.10    0.43
 -10  11   5   19.67    1.16
 -10  11   5   19.63    1.04
 -10  12   5    6.81    0.71
 -10  13   5    1.79    0.52
   9   7  -5    3.68    0.87
   9   6  -5   -0.03    0.67
   9   6  -5    0.41    0.58
   9   6  -5    0.00    0.60
   9   5  -5    0.32    0.59
   9   5  -5    2.42    0.64
   9   5  -5    1.76    0.65
  -9  -4   5    6.64    0.77
   9   4  -5    6.95    0.84
   9   4  -5    7.42    0.86
   9   4  -5    6.70    0.74
  -9  -3   5   76.76    2.64
   9   3  -5   77.89    2.68
   9   3  -5   75.52    2.58
   9   3  -5   83.33    2.78
  -9  -2   5   18.02    1.06
   9   2  -5   18.20    1.17
   9   2  -5   18.69    1.05
   9   2  -5   18.50    1.11
  -9  -1   5    4.03    0.62
   9   1  -5    3.31    0.62
   9   1  -5    3.12    0.63
   9   1  -5    3.24    0.53
  -9   0   5   75.63    2.43
  -9   0   5   67.77    2.39
   9   0  -5   71.09    2.41
   9   0  -5   76.72    2.53
   9   0  -5   71.76    2.31
  -9   1   5    8.50    0.75
  -9   1   5    8.30    0.76
   9  -1  -5    7.68    0.70
   9  -1  -5    7.86    0.78
   9  -1  -5    7.77    0.65
  -9   2   5    6.86    0.71
  -9   2   5    7.05    0.72
   9  -2  -5    6.89    0.57
   9  -2  -5    7.84    1.11
   9  -2  -5    7.20    0.68
  -9   3   5    2.67    0.52
  -9   3   5    2.03    0.44
   9  -3  -5    2.94    0.49
   9  -3  -5    2.34    0.39
  -9   4   5   13.91    0.85
  -9   4   5   13.99    0.85
   9  -4  -5   12.66    0.75
  -9   5   5   33.10    1.35
  -9   5   5   31.42    1.36
   9  -5  -5   30.97    1.22
  -9   6   5   13.09    0.88
  -9   6   5   13.85    0.88
   9  -6  -5   13.76    0.74
  -9   7   5  113.20    3.34
  -9   7   5  109.08    3.33
  -9   8   5    5.31    0.61
  -9   8   5    5.08    0.60
  -9   9   5    0.74    0.40
  -9   9   5    1.32    0.46
  -9   9   5    1.62    0.46
  -9  10   5    0.77    0.44
  -9  10   5    0.42    0.39
  -9  10   5    0.29    0.41
  -9  11   5    0.39    0.45
  -9  11   5    0.04    0.40
  -9  11   5    0.83    0.43
  -9  12   5    3.95    0.56
  -9  13   5   25.52    1.19
   8   8  -5   14.15    1.22
   8   7  -5   17.08    1.31
   8   7  -5   16.86    1.28
   8   7  -5   17.30    1.22
   8   6  -5    0.71    0.54
   8   6  -5    0.08    0.58
   8   6  -5   -0.75    0.47
  -8  -5   5    5.35    0.67
   8   5  -5    5.41    0.78
   8   5  -5    4.21    0.68
   8   5  -5    5.35    0.80
  -8  -4   5    9.87    0.84
   8   4  -5   10.23    0.82
   8   4  -5   12.02    0.99
   8   4  -5   10.40    0.95
  -8  -3   5    3.85    0.60
   8   3  -5    3.95    0.58
   8   3  -5    2.59    0.56
   8   3  -5    3.70    0.65
  -8  -2   5  110.74    3.48
   8   2  -5  115.10    3.49
   8   2  -5  124.80    3.64
   8   2  -5  116.80    3.43
  -8  -1   5    4.76    0.60
  -8  -1   5    4.02    0.52
   8   1  -5    3.86    0.60
   8   1  -5    3.91    0.59
   8   1  -5    3.58    0.51
  -8   0   5    0.39    0.34
  -8   0   5    0.90    0.36
   8   0  -5    0.25    0.31
   8   0  -5    3.01    0.52
   8   0  -5    0.53    0.36
  -8   1   5   10.23    0.73
  -8   1   5   11.03    0.73
   8  -1  -5   10.69    0.68
   8  -1  -5    9.07    0.72
   8  -1  -5    9.62    0.47
   8  -1  -5   10.53    0.71
  -8   2   5   -0.07    0.32
  -8   2   5    0.79    0.35
   8  -2  -5    0.60    0.35
   8  -2  -5    0.10    0.22
   8  -2  -5    0.56    0.34
   8  -2  -5    0.75    0.30
  -8   3   5    0.78    0.34
  -8   3   5    0.56    0.34
   8  -3  -5    0.39    0.29
   8  -3  -5   -0.09    0.28
   8  -3  -5    0.16    0.24
  -8   4   5   11.99    0.78
  -8   4   5   11.46    0.77
   8  -4  -5   10.77    0.68
   8  -4  -5   11.97    0.60
  -8   5   5    2.13    0.39
  -8   5   5    1.44    0.42
   8  -5  -5    3.09    0.39
  -8   6   5   -0.10    0.33
  -8   6   5    0.40    0.30
   8  -6  -5    1.09    0.30
  -8   7   5    0.03    0.30
  -8   7   5    0.14    0.32
  -8   8   5   69.61    2.19
  -8   8   5   66.71    2.20
  -8   8   5   69.54    2.21
  -8   9   5   38.09    1.43
  -8   9   5   39.50    1.47
  -8   9   5   38.74    1.49
  -8  10   5    5.24    0.59
  -8  10   5    5.07    0.60
  -8  10   5    5.32    0.56
  -8  11   5   11.79    0.81
  -8  11   5   11.21    0.83
  -8  11   5   11.27    0.87
  -8  12   5    0.40    0.42
  -8  12   5    0.87    0.43
  -8  13   5    3.93    0.58
   7   9  -5    1.79    0.73
   7   8  -5    2.25    0.65
   7   8  -5    0.69    0.55
   7   7  -5    1.25    0.59
   7   7  -5    1.92    0.63
   7   7  -5    1.36    0.55
   7   6  -5   14.44    1.13
   7   6  -5   15.72    1.12
   7   6  -5   17.20    1.04
  -7  -5   5    4.90    0.58
   7   5  -5    4.98    0.64
   7   5  -5    3.97    0.63
   7   5  -5    3.91    0.65
  -7  -4   5   14.94    0.90
   7   4  -5   14.10    0.97
   7   4  -5   15.69    0.92
   7   4  -5   14.09    0.98
  -7  -3   5    4.32    0.53
   7   3  -5    5.31    0.66
   7   3  -5    5.03    0.58
   7   3  -5    3.99    0.56
  -7  -2   5    2.58    0.44
  -7  -2   5    2.38    0.40
   7   2  -5    2.79    0.45
   7   2  -5    3.06    0.50
   7   2  -5    2.97    0.54
  -7  -1   5   36.90    1.40
  -7  -1   5   36.11    1.40
   7   1  -5   41.08    1.47
   7   1  -5   38.09    1.50
   7   1  -5   36.15    1.34
  -7   0   5  169.06    4.55
  -7   0   5  168.17    4.57
   7   0  -5  172.14    4.67
   7   0  -5  154.90    4.45
   7   0  -5  156.56    4.51
  -7   1   5   18.57    0.91
  -7   1   5   19.57    0.91
   7  -1  -5   19.00    0.84
   7  -1  -5   18.82    0.95
   7  -1  -5   19.30    0.64
   7  -1  -5   18.15    0.88
  -7   2   5  121.14    3.43
  -7   2   5  121.65    3.43
   7  -2  -5  118.50    3.30
   7  -2  -5  118.67    3.06
   7  -2  -5  120.32    3.38
   7  -2  -5  117.04    3.49
   7  -2  -5  120.30    3.04
  -7   3   5    1.10    0.31
  -7   3   5    1.26    0.35
   7  -3  -5    1.27    0.36
   7  -3  -5    1.11    0.14
   7  -3  -5    1.19    0.32
   7  -3  -5    1.53    0.29
  -7   4   5    5.72    0.57
  -7   4   5    5.84    0.54
   7  -4  -5    5.61    0.47
   7  -4  -5    5.87    0.40
   7  -4  -5    4.61    0.51
  -7   5   5  173.57    4.74
  -7   5   5  168.51    4.75
   7  -5  -5  175.85    4.64
   7  -5  -5  179.37    4.54
  -7   6   5    0.03    0.27
  -7   6   5   -0.27    0.26
   7  -6  -5    0.00    0.21
  -7   7   5   11.88    0.71
  -7   7   5   12.25    0.74
  -7   7   5   12.10    0.72
   7  -7  -5   12.88    0.61
  -7   8   5   37.49    1.36
  -7   8   5   38.10    1.42
  -7   8   5   39.89    1.41
  -7   9   5    9.14    0.68
  -7   9   5    8.64    0.64
  -7   9   5    7.84    0.65
  -7  10   5   -0.13    0.32
  -7  10   5    0.78    0.36
  -7  10   5    0.54    0.34
  -7  11   5   67.23    2.18
  -7  11   5   65.76    2.13
  -7  11   5   68.31    2.22
  -7  12   5    0.09    0.38
  -7  12   5   -0.10    0.38
  -7  13   5    2.92    0.53
   6  10  -5   15.98    1.22
   6   9  -5   17.50    1.23
   6   9  -5   19.31    1.28
   6   8  -5    0.52    0.54
   6   8  -5    0.99    0.52
   6   8  -5    0.82    0.59
   6   7  -5    8.61    0.83
   6   7  -5    9.39    0.80
   6   7  -5    8.81    0.88
   6   6  -5    2.89    0.58
   6   6  -5    2.02    0.50
   6   6  -5    2.50    0.50
  -6  -5   5    0.05    0.32
   6   5  -5    0.44    0.38
   6   5  -5    0.18    0.38
   6   5  -5    0.21    0.36
  -6  -4   5   20.37    0.96
   6   4  -5   16.89    0.96
   6   4  -5   17.00    1.00
   6   4  -5   18.34    0.93
  -6  -3   5   81.93    2.50
  -6  -3   5   82.72    2.57
   6   3  -5   87.85    2.62
   6   3  -5   89.47    2.71
   6   3  -5   81.93    2.52
  -6  -2   5   34.35    1.26
  -6  -2   5   34.81    1.32
   6   2  -5   34.13    1.27
   6   2  -5   33.40    1.30
   6   2  -5   35.29    1.41
  -6  -1   5    5.74    0.52
  -6  -1   5    5.49    0.55
   6   1  -5    4.72    0.50
   6   1  -5    3.41    0.40
   6   1  -5    5.81    0.58
  -6   0   5    0.54    0.29
  -6   0   5    0.33    0.24
   6   0  -5    0.34    0.30
   6   0  -5    0.75    0.34
   6   0  -5    0.54    0.26
  -6   1   5   15.00    0.76
  -6   1   5   15.19    0.77
   6  -1  -5   14.66    0.70
   6  -1  -5   15.03    0.80
   6  -1  -5   15.11    0.73
   6  -1  -5   15.77    0.49
  -6   2   5  123.28    3.38
  -6   2   5  116.32    3.35
   6  -2  -5  122.14    3.26
   6  -2  -5  120.03    3.00
   6  -2  -5  119.96    3.32
   6  -2  -5  117.70    3.42
   6  -2  -5  119.06    3.04
  -6   3   5    1.27    0.30
  -6   3   5    1.13    0.29
   6  -3  -5    1.27    0.33
   6  -3  -5    0.76    0.26
   6  -3  -5    1.07    0.24
  -6   4   5    7.64    0.60
  -6   4   5    8.15    0.55
  -6   4   5    7.07    0.87
   6  -4  -5    7.42    0.56
   6  -4  -5    7.42    0.45
   6  -4  -5    7.59    0.41
  -6   5   5    3.87    0.41
  -6   5   5    3.07    0.41
  -6   5   5    4.91    0.50
   6  -5  -5    3.79    0.30
   6  -5  -5    3.89    0.37
  -6   6   5   26.08    0.99
  -6   6   5   23.60    0.99
  -6   6   5   25.11    0.98
   6  -6  -5   24.70    0.87
  -6   7   5   51.28    1.65
  -6   7   5   50.54    1.62
  -6   7   5   47.91    1.60
   6  -7  -5   51.06    1.50
  -6   8   5   17.73    0.83
  -6   8   5   19.16    0.86
  -6   8   5   20.38    0.89
  -6   9   5    0.08    0.28
  -6   9   5    0.03    0.27
  -6   9   5    0.18    0.29
  -6  10   5    1.48    0.38
  -6  10   5    0.93    0.36
  -6  10   5    0.43    0.33
  -6  11   5    0.99    0.40
  -6  11   5    1.08    0.40
  -6  11   5    1.89    0.45
  -6  12   5    1.60    0.44
  -6  12   5    1.02    0.41
  -6  13   5   13.15    0.87
   5  11  -5    0.97    0.63
   5  10  -5    1.43    0.61
   5   9  -5    5.50    0.76
   5   9  -5    4.33    0.70
   5   9  -5    5.24    0.75
   5   9  -5    4.49    0.66
   5   8  -5   36.08    1.55
   5   8  -5   36.51    1.46
   5   8  -5   33.65    1.48
   5   8  -5   32.66    1.57
   5   7  -5   32.15    1.42
   5   7  -5   34.87    1.44
   5   7  -5   34.98    1.51
   5   7  -5   35.48    1.38
   5   6  -5   -0.40    0.36
   5   6  -5   -0.10    0.36
   5   6  -5    0.06    0.37
   5   6  -5    0.32    0.35
  -5  -5   5    9.35    0.66
   5   5  -5   10.03    0.73
   5   5  -5   10.38    0.68
   5   5  -5   10.59    0.78
  -5  -4   5    5.16    0.51
   5   4  -5    3.28    0.48
   5   4  -5    3.91    0.52
   5   4  -5    4.69    0.46
  -5  -3   5    3.69    0.44
  -5  -3   5    2.71    0.34
   5   3  -5    2.95    0.41
   5   3  -5    3.57    0.39
   5   3  -5    3.97    0.51
  -5  -2   5    1.08    0.27
  -5  -2   5    0.80    0.27
   5   2  -5    0.26    0.26
   5   2  -5    1.13    0.35
   5   2  -5    1.16    0.31
  -5  -1   5   41.96    1.41
  -5  -1   5   40.40    1.38
   5   1  -5   41.93    1.40
   5   1  -5   42.03    1.36
   5   1  -5   41.90    1.49
  -5   0   5   26.97    1.02
  -5   0   5   26.51    0.99
   5   0  -5   25.47    1.07
   5   0  -5   27.37    0.97
  -5   1   5   22.34    0.88
  -5   1   5   21.53    0.86
   5  -1  -5   22.02    0.58
   5  -1  -5   20.42    0.84
   5  -1  -5   22.36    0.95
   5  -1  -5   22.79    0.83
  -5   2   5    2.06    0.30
  -5   2   5    1.59    0.29
   5  -2  -5    1.98    0.35
   5  -2  -5    2.14    0.16
   5  -2  -5    1.83    0.27
   5  -2  -5    1.61    0.23
  -5   3   5  244.30    6.31
  -5   3   5  239.08    6.27
  -5   3   5  232.58    6.36
   5  -3  -5  242.09    6.17
   5  -3  -5  241.60    6.38
   5  -3  -5  249.85    6.24
  -5   4   5   66.80    1.99
  -5   4   5   65.93    2.05
  -5   4   5   66.41    1.95
  -5   4   5   68.25    1.73
   5  -4  -5   67.19    1.90
   5  -4  -5   67.50    2.05
   5  -4  -5   66.80    1.85
  -5   5   5    2.27    0.31
  -5   5   5    3.09    0.38
  -5   5   5    2.57    0.34
  -5   5   5    2.65    0.34
   5  -5  -5    3.22    0.26
   5  -5  -5    2.78    0.29
  -5   6   5   23.55    0.91
  -5   6   5   24.73    0.93
  -5   6   5   23.15    0.90
   5  -6  -5   24.64    0.76
   5  -6  -5   23.50    0.92
   5  -6  -5   24.16    0.83
  -5   7   5   53.03    1.61
  -5   7   5   48.52    1.60
  -5   7   5   51.83    1.58
   5  -7  -5   50.19    1.49
  -5   8   5   17.40    0.78
  -5   8   5   16.16    0.76
  -5   8   5   16.48    0.79
  -5   9   5   34.77    1.26
  -5   9   5   33.81    1.22
  -5   9   5   32.91    1.23
  -5  10   5    8.14    0.63
  -5  10   5    8.35    0.62
  -5  10   5    8.72    0.68
  -5  11   5    0.97    0.40
  -5  11   5    0.72    0.36
  -5  11   5    0.63    0.37
  -5  12   5    1.47    0.43
  -5  12   5    1.37    0.45
  -5  13   5   15.92    0.95
  -5  14   5    1.05    0.80
   4  12  -5   50.45    2.78
   4  11  -5   24.96    1.37
   4  10  -5    4.99    0.66
   4  10  -5    6.39    0.83
   4  10  -5    5.35    0.70
   4  10  -5    5.02    0.74
   4   9  -5   31.78    1.36
   4   9  -5   30.77    1.34
   4   9  -5   29.89    1.45
   4   9  -5   30.16    1.44
   4   8  -5    1.09    0.41
   4   8  -5    0.89    0.45
   4   8  -5    1.34    0.43
   4   8  -5    1.45    0.48
   4   7  -5    4.59    0.57
   4   7  -5    5.28    0.61
   4   7  -5    4.66    0.51
   4   7  -5    3.47    0.50
  -4  -6   5  101.60    2.79
   4   6  -5   92.20    2.83
   4   6  -5   91.08    2.76
   4   6  -5   97.59    2.93
   4   6  -5   97.18    2.83
  -4  -5   5    0.21    0.23
   4   5  -5    0.62    0.28
   4   5  -5   -0.34    0.28
   4   5  -5    0.75    0.32
   4   5  -5    0.30    0.29
  -4  -4   5   11.75    0.64
  -4  -4   5   11.05    0.53
   4   4  -5   11.88    0.73
   4   4  -5   10.73    0.63
   4   4  -5   10.43    0.62
   4   4  -5   11.77    0.63
  -4  -3   5   29.48    1.02
  -4  -3   5   31.95    1.11
   4   3  -5   30.27    1.10
   4   3  -5   31.41    1.19
   4   3  -5   29.98    1.10
   4   3  -5   29.99    1.06
  -4  -2   5   58.96    1.79
  -4  -2   5   61.66    1.85
   4   2  -5   57.08    1.78
   4   2  -5   61.08    1.85
   4   2  -5   65.74    1.94
   4   2  -5   61.30    1.84
  -4  -1   5    4.55    0.40
  -4  -1   5    3.95    0.36
   4   1  -5    4.71    0.41
   4   1  -5    4.12    0.43
   4   1  -5    4.62    0.37
   4   1  -5    4.50    0.39
  -4   0   5   33.17    1.12
  -4   0   5   34.22    1.15
   4   0  -5   35.05    0.93
   4   0  -5   33.68    1.12
   4   0  -5   32.67    1.19
  -4   1   5   52.92    1.59
  -4   1   5   53.68    1.62
   4  -1  -5   53.12    1.58
   4  -1  -5   51.89    1.67
   4  -1  -5   54.72    1.45
   4  -1  -5   52.79    1.54
  -4   2   5    7.21    0.49
  -4   2   5    8.58    0.47
  -4   2   5    9.37    0.48
   4  -2  -5    8.99    0.32
   4  -2  -5    8.30    0.43
   4  -2  -5    8.68    0.41
   4  -2  -5    8.95    0.52
  -4   3   5    7.78    0.49
  -4   3   5    7.99    0.46
  -4   3   5    7.05    0.28
  -4   3   5    7.28    0.27
  -4   3   5    6.69    0.41
  -4   3   5    6.77    0.41
   4  -3  -5    7.82    0.37
   4  -3  -5    7.65    0.49
   4  -3  -5    7.88    0.39
  -4   4   5   97.65    2.68
  -4   4   5   95.43    2.73
  -4   4   5   96.30    2.65
  -4   4   5   96.66    2.67
   4  -4  -5   98.58    2.76
   4  -4  -5   99.64    2.62
   4  -4  -5   96.66    2.57
  -4   5   5  454.69   11.81
  -4   5   5  465.61   11.75
  -4   5   5  473.86   11.75
  -4   5   5  460.75   11.76
   4  -5  -5  472.15   11.64
   4  -5  -5  464.27   11.69
  -4   6   5    3.10    0.34
  -4   6   5    3.13    0.33
  -4   6   5    3.25    0.34
  -4   6   5    2.87    0.34
   4  -6  -5    3.30    0.37
   4  -6  -5    2.85    0.28
   4  -6  -5    3.42    0.25
  -4   7   5    0.79    0.23
  -4   7   5    0.39    0.24
  -4   7   5    0.67    0.25
   4  -7  -5    0.54    0.19
  -4   8   5    4.95    0.45
  -4   8   5    4.48    0.44
  -4   8   5    6.32    0.50
  -4   9   5    4.61    0.46
  -4   9   5    5.10    0.49
  -4   9   5    4.84    0.47
  -4  10   5  117.14    3.28
  -4  10   5  108.98    3.19
  -4  10   5  111.45    3.20
  -4  11   5    0.70    0.38
  -4  11   5    1.16    0.41
  -4  11   5    1.13    0.39
  -4  12   5    1.15    0.44
  -4  12   5    1.40    0.64
  -4  12   5    1.73    0.46
  -4  13   5   31.03    1.35
   3  12  -5   -0.62    0.50
   3  11  -5    1.88    0.55
   3  11  -5    1.93    0.53
   3  10  -5   21.64    1.19
   3  10  -5   24.13    1.13
   3  10  -5   22.33    1.24
   3  10  -5   22.89    1.15
   3   9  -5    2.54    0.45
   3   9  -5    3.01    0.50
   3   9  -5    2.47    0.51
   3   9  -5    1.88    0.51
   3   8  -5    0.16    0.35
   3   8  -5    0.90    0.37
   3   8  -5   -0.07    0.36
   3   8  -5    0.57    0.32
   3   7  -5    4.72    0.48
   3   7  -5    4.70    0.46
   3   7  -5    4.01    0.50
   3   7  -5    4.23    0.49
  -3  -6   5   34.47    1.15
   3   6  -5   31.61    1.14
   3   6  -5   31.09    1.25
   3   6  -5   31.81    1.18
   3   6  -5   34.18    1.21
  -3  -5   5  132.98    3.48
  -3  -5   5  121.24    3.27
   3   5  -5  128.84    3.48
   3   5  -5  130.53    3.60
   3   5  -5  121.69    3.43
   3   5  -5  130.03    3.49
   3   5  -5  125.56    3.48
  -3  -4   5   30.55    1.05
  -3  -4   5   29.35    0.91
   3   4  -5   28.22    1.03
   3   4  -5   30.83    1.07
   3   4  -5   29.50    1.12
   3   4  -5   29.56    1.01
   3   4  -5   30.02    1.02
  -3  -3   5    7.50    0.38
  -3  -3   5    7.81    0.46
   3   3  -5    7.90    0.47
   3   3  -5    7.36    0.51
   3   3  -5    7.99    0.48
   3   3  -5    8.24    0.45
  -3  -2   5  133.86    3.44
  -3  -2   5  129.60    3.48
   3   2  -5  130.90    3.45
   3   2  -5  128.47    3.47
   3   2  -5  125.34    3.53
   3   2  -5  128.90    3.48
  -3  -1   5    3.32    0.32
  -3  -1   5    2.37    0.25
   3   1  -5    2.57    0.29
   3   1  -5    2.48    0.29
   3   1  -5    2.81    0.21
   3   1  -5    2.76    0.28
   3   1  -5    2.45    0.25
  -3   0   5   55.83    1.60
   3   0  -5   56.37    1.60
   3   0  -5   57.27    1.42
   3   0  -5   55.02    1.57
   3   0  -5   51.13    1.63
  -3   1   5  242.82    6.33
  -3   1   5  237.11    6.29
  -3   1   5  249.48    6.30
  -3   1   5  244.35    6.28
   3  -1  -5  254.02    6.25
   3  -1  -5  242.30    6.27
   3  -1  -5  251.36    6.19
   3  -1  -5  245.93    6.34
  -3   2   5   62.61    1.74
  -3   2   5   62.28    1.73
  -3   2   5   58.90    1.77
   3  -2  -5   58.49    1.76
   3  -2  -5   62.72    1.71
   3  -2  -5   62.35    1.68
  -3   3   5   27.30    0.92
  -3   3   5   26.74    0.87
  -3   3   5   26.75    0.88
  -3   3   5   25.94    0.87
   3  -3  -5   26.58    0.82
   3  -3  -5   26.97    0.85
   3  -3  -5   26.78    0.93
  -3   4   5   10.72    0.51
  -3   4   5   10.13    0.48
  -3   4   5    9.50    0.48
  -3   4   5    9.99    0.47
   3  -4  -5    9.96    0.41
   3  -4  -5   10.46    0.44
   3  -4  -5   10.77    0.52
  -3   5   5   44.53    1.36
  -3   5   5   42.62    1.32
  -3   5   5   43.73    1.33
  -3   5   5   42.28    1.32
   3  -5  -5   44.60    1.29
   3  -5  -5   42.70    1.24
  -3   6   5   22.97    0.82
  -3   6   5   21.06    0.82
  -3   6   5   21.66    0.82
  -3   6   5   21.93    0.85
   3  -6  -5   21.50    0.83
   3  -6  -5   22.06    0.71
   3  -6  -5   21.60    0.76
  -3   7   5  270.66    6.99
  -3   7   5  274.54    7.03
  -3   7   5  261.58    6.99
   3  -7  -5  277.75    6.93
  -3   8   5    5.68    0.47
  -3   8   5    5.51    0.46
  -3   8   5    5.35    0.47
  -3   9   5    3.01    0.41
  -3   9   5    2.48    0.40
  -3   9   5    3.22    0.43
  -3  10   5   13.44    0.76
  -3  10   5   12.37    0.77
  -3  10   5   13.77    0.81
  -3  11   5    9.97    0.73
  -3  11   5    9.47    0.76
  -3  11   5    9.65    0.93
  -3  11   5    9.04    0.71
  -3  12   5   29.69    1.28
  -3  12   5   30.75    1.60
  -3  12   5   29.73    1.31
  -3  13   5    0.43    0.46
   2  12  -5    1.60    0.53
   2  11  -5   11.70    0.87
   2  11  -5   12.33    0.88
   2  11  -5   11.70    0.82
   2  11  -5   11.96    0.98
   2  10  -5   31.28    1.26
   2  10  -5   32.52    1.31
   2  10  -5   28.46    1.20
   2  10  -5   30.90    1.38
   2   9  -5    0.26    0.37
   2   9  -5    0.22    0.30
   2   9  -5   -0.39    0.31
   2   9  -5   -0.12    0.33
   2   8  -5   33.62    1.21
   2   8  -5   36.07    1.34
   2   8  -5   36.71    1.28
   2   8  -5   34.37    1.33
   2   7  -5   87.47    2.56
   2   7  -5   91.26    2.61
   2   7  -5   88.47    2.64
   2   7  -5   90.95    2.51
  -2  -6   5    0.45    0.19
   2   6  -5    0.56    0.25
   2   6  -5    0.12    0.23
   2   6  -5    0.60    0.22
   2   6  -5    0.58    0.27
   2   6  -5    0.20    0.21
  -2  -5   5    5.53    0.37
   2   5  -5    4.49    0.35
   2   5  -5    4.70    0.38
   2   5  -5    5.08    0.44
   2   5  -5    5.38    0.39
   2   5  -5    5.37    0.41
  -2  -4   5    4.06    0.32
  -2  -4   5    4.42    0.22
  -2  -4   5    4.25    0.21
   2   4  -5    3.57    0.35
   2   4  -5    4.33    0.32
   2   4  -5    3.75    0.32
   2   4  -5    4.27    0.33
   2   4  -5    4.52    0.36
  -2  -3   5  205.89    5.18
  -2  -3   5  195.08    5.09
   2   3  -5  199.80    5.21
   2   3  -5  205.31    5.12
   2   3  -5  205.16    5.20
   2   3  -5  198.99    5.24
   2   3  -5  197.82    5.15
  -2  -2   5   34.08    0.96
  -2  -2   5   33.70    1.01
  -2  -2   5   32.59    0.91
   2   2  -5   32.18    1.03
   2   2  -5   32.40    1.02
   2   2  -5   31.21    1.00
   2   2  -5   34.00    1.04
  -2  -1   5    0.36    0.09
  -2  -1   5    0.41    0.12
  -2  -1   5    0.35    0.13
  -2  -1   5    0.46    0.10
  -2  -1   5    0.27    0.12
   2   1  -5    0.05    0.12
   2   1  -5    0.21    0.10
   2   1  -5    0.27    0.12
   2   1  -5    0.50    0.15
   2   1  -5    0.22    0.12
  -2   0   5   16.49    0.56
  -2   0   5   14.61    0.46
  -2   0   5   15.72    0.59
  -2   0   5   15.89    0.57
  -2   0   5   16.50    0.57
   2   0  -5   16.83    0.56
   2   0  -5   16.26    0.59
   2   0  -5   16.24    0.58
   2   0  -5   17.01    0.57
   2   0  -5   16.63    0.56
  -2   1   5   31.58    0.92
  -2   1   5   29.61    0.94
  -2   1   5   28.54    0.92
  -2   1   5   30.81    0.92
   2  -1  -5   31.84    0.89
   2  -1  -5   31.43    0.91
   2  -1  -5   31.30    0.90
   2  -1  -5   29.33    0.95
   2  -1  -5   28.57    0.91
  -2   2   5   19.20    0.67
  -2   2   5   19.90    0.66
  -2   2   5   19.43    0.66
  -2   2   5   18.96    0.66
   2  -2  -5   18.53    0.62
   2  -2  -5   19.43    0.69
   2  -2  -5   20.25    0.65
  -2   3   5   15.19    0.58
  -2   3   5   16.37    0.59
  -2   3   5   15.49    0.61
   2  -3  -5   15.42    0.61
   2  -3  -5   17.36    0.56
   2  -3  -5   16.23    0.57
  -2   4   5   47.81    1.40
  -2   4   5   46.89    1.39
  -2   4   5   47.61    1.43
  -2   4   5   47.59    1.41
   2  -4  -5   47.79    1.34
   2  -4  -5   50.29    1.38
   2  -4  -5   46.33    1.43
  -2   5   5   10.15    0.49
  -2   5   5   10.71    0.50
  -2   5   5   11.10    0.52
  -2   5   5   10.60    0.52
   2  -5  -5   10.48    0.43
   2  -5  -5    9.72    0.45
   2  -5  -5   10.30    0.50
  -2   6   5   18.54    0.76
  -2   6   5   18.71    0.75
  -2   6   5   18.41    0.75
  -2   6   5   20.31    0.79
   2  -6  -5   19.25    0.70
   2  -6  -5   19.54    0.66
   2  -6  -5   18.98    0.76
  -2   7   5   32.72    1.13
  -2   7   5   30.56    1.09
  -2   7   5   34.00    1.12
   2  -7  -5   31.08    1.04
  -2   8   5    0.92    0.30
  -2   8   5    0.87    0.31
  -2   8   5    0.99    0.29
   2  -8  -5    0.81    0.28
  -2   9   5   14.63    0.95
  -2   9   5   15.55    0.81
  -2   9   5   16.21    0.81
  -2   9   5   16.44    0.83
  -2  10   5    8.76    0.67
  -2  10   5    9.28    0.73
  -2  10   5    8.85    0.68
  -2  10   5    9.68    0.93
  -2  11   5    0.22    0.52
  -2  11   5    0.34    0.39
  -2  11   5    0.81    0.42
  -2  11   5    0.58    0.42
  -2  12   5   -0.66    0.44
  -2  12   5    0.17    0.44
  -2  12   5    0.48    0.66
  -2  13   5    0.36    0.47
   1  12  -5   29.63    1.26
   1  11  -5    5.67    0.55
   1  11  -5    4.93    0.67
   1  11  -5    6.21    0.60
   1  11  -5    6.35    0.61
   1  10  -5    1.39    0.34
   1  10  -5    1.07    0.36
   1  10  -5    1.13    0.37
   1  10  -5    1.54    0.45
   1   9  -5   21.66    0.86
   1   9  -5   21.15    0.88
   1   9  -5   21.03    1.00
   1   9  -5   22.45    0.95
   1   8  -5   28.56    1.09
   1   8  -5   29.36    1.12
   1   8  -5   28.09    0.99
   1   8  -5   30.58    1.04
   1   7  -5   19.18    0.80
   1   7  -5   19.37    0.82
   1   7  -5   19.24    0.71
   1   7  -5   19.99    0.75
   1   7  -5   18.59    0.76
   1   6  -5   61.70    1.77
   1   6  -5   62.43    1.80
   1   6  -5   60.51    1.83
   1   6  -5   63.16    1.75
   1   6  -5   61.60    1.72
  -1  -5   5  108.28    2.80
   1   5  -5  106.44    2.89
   1   5  -5  106.18    2.88
   1   5  -5  107.50    2.87
   1   5  -5  112.62    2.96
   1   5  -5  109.91    2.85
  -1  -4   5  305.49    7.44
   1   4  -5  293.52    7.49
   1   4  -5  296.95    7.47
   1   4  -5  298.66    7.52
   1   4  -5  294.21    7.51
   1   4  -5  290.33    7.52
   1   4  -5  297.47    7.47
  -1  -3   5   27.28    0.76
  -1  -3   5   26.18    0.68
  -1  -3   5   26.27    0.87
  -1  -3   5   24.28    0.67
   1   3  -5   25.53    0.74
   1   3  -5   25.85    0.81
   1   3  -5   26.31    0.80
   1   3  -5   25.76    0.82
   1   3  -5   26.28    0.81
   1   3  -5   24.96    0.79
  -1  -2   5    5.23    0.28
  -1  -2   5    4.92    0.24
  -1  -2   5    4.75    0.24
   1   2  -5    4.65    0.23
   1   2  -5    4.93    0.26
   1   2  -5    4.92    0.27
   1   2  -5    4.59    0.29
   1   2  -5    4.66    0.26
  -1  -1   5  730.84   18.61
  -1  -1   5  739.34   18.42
  -1  -1   5  729.27   18.43
  -1  -1   5  772.32   18.69
   1   1  -5  764.50   18.56
   1   1  -5  694.72   18.39
   1   1  -5  765.52   18.27
   1   1  -5  710.26   18.62
   1   1  -5  727.96   18.67
   1   1  -5  732.35   18.50
   1   1  -5  726.85   18.35
  -1   0   5  139.07    3.64
  -1   0   5  140.88    3.65
  -1   0   5  146.82    3.63
  -1   0   5  138.10    3.65
  -1   0   5  146.50    3.61
   1   0  -5  139.98    3.64
   1   0  -5  144.65    3.63
   1   0  -5  141.59    3.63
   1   0  -5  140.37    3.66
   1   0  -5  147.73    3.66
   1   0  -5  137.57    3.65
  -1   1   5   11.01    0.44
  -1   1   5   11.96    0.43
  -1   1   5   10.71    0.42
  -1   1   5   11.06    0.42
   1  -1  -5   11.39    0.42
   1  -1  -5   11.09    0.43
   1  -1  -5   11.70    0.43
   1  -1  -5   10.65    0.44
  -1   2   5   25.14    0.85
  -1   2   5   28.39    0.84
  -1   2   5   28.08    0.84
  -1   2   5   26.76    0.84
   1  -2  -5   28.14    0.83
   1  -2  -5   26.03    0.86
   1  -2  -5   26.55    0.80
  -1   3   5   70.20    1.94
  -1   3   5   70.52    1.92
  -1   3   5   67.80    1.95
  -1   3   5   72.49    1.93
   1  -3  -5   72.65    1.92
   1  -3  -5   67.76    1.88
   1  -3  -5   69.96    1.96
  -1   4   5   35.64    1.10
  -1   4   5   33.27    1.08
  -1   4   5   34.62    1.08
  -1   4   5   35.85    1.12
   1  -4  -5   35.12    1.06
   1  -4  -5   34.78    1.11
   1  -4  -5   35.26    1.03
  -1   5   5    2.98    0.30
  -1   5   5    3.20    0.33
  -1   5   5    3.09    0.30
   1  -5  -5    3.52    0.32
   1  -5  -5    4.01    0.29
   1  -5  -5    3.40    0.31
  -1   6   5    3.20    0.33
  -1   6   5    3.63    0.36
  -1   6   5    2.89    0.42
  -1   6   5    3.80    0.40
  -1   6   5    3.19    0.36
   1  -6  -5    4.04    0.35
  -1   7   5    7.15    0.48
  -1   7   5    6.98    0.63
  -1   7   5    6.56    0.50
  -1   7   5    6.55    0.50
   1  -7  -5    6.26    0.44
  -1   8   5    0.21    0.29
  -1   8   5    0.42    0.39
  -1   8   5    0.83    0.29
  -1   8   5    0.39    0.29
   1  -8  -5    0.73    0.28
  -1   9   5   41.07    1.48
  -1   9   5   36.57    1.60
  -1   9   5   39.75    1.42
  -1   9   5   40.33    1.41
  -1  10   5    7.20    0.63
  -1  10   5    5.70    0.59
  -1  10   5    6.12    0.83
  -1  11   5    0.27    0.41
  -1  11   5    0.22    0.43
  -1  11   5    0.21    0.56
  -1  11   5   -0.36    0.39
  -1  12   5    5.94    0.89
  -1  12   5    6.48    0.73
   0  12  -5    4.16    0.66
   0  12  -5    5.95    0.54
   0  12  -5    5.60    0.57
   0  11  -5    2.96    0.43
   0  11  -5    2.45    0.41
   0  11  -5    2.87    0.55
   0  11  -5    2.14    0.38
   0  10  -5   12.42    0.62
   0  10  -5   14.36    0.84
   0  10  -5   11.95    0.64
   0  10  -5   12.28    0.69
   0   9  -5    0.67    0.32
   0   9  -5    0.52    0.25
   0   9  -5    0.28    0.24
   0   9  -5    0.17    0.21
   0   8  -5   11.75    0.55
   0   8  -5   13.21    0.67
   0   8  -5   12.49    0.52
   0   8  -5   12.61    0.61
   0   7  -5    5.82    0.42
   0   7  -5    7.30    0.39
   0   7  -5    7.12    0.46
   0   7  -5    6.22    0.35
   0   7  -5    6.46    0.34
   0   6  -5   19.32    0.66
   0   6  -5   19.61    0.71
   0   6  -5   19.36    0.61
   0   6  -5   19.54    0.63
   0   6  -5   20.29    0.65
   0   6  -5   19.17    0.72
   0   5  -5   26.91    0.79
   0   5  -5   26.75    0.80
   0   5  -5   28.22    0.85
   0   5  -5   27.49    0.82
   0   5  -5   30.07    0.86
   0  -4   5   17.35    0.69
   0  -4   5   17.30    0.45
   0   4  -5   18.47    0.57
   0   4  -5   16.99    0.53
   0   4  -5   17.06    0.57
   0   4  -5   16.98    0.52
   0   4  -5   17.63    0.51
   0   4  -5   16.63    0.52
   0  -3   5   66.91    1.85
   0   3  -5   66.09    1.70
   0   3  -5   63.98    1.73
   0   3  -5   67.99    1.73
   0   3  -5   67.22    1.71
   0   3  -5   64.58    1.75
   0   3  -5   64.89    1.74
   0  -2   5   22.50    0.64
   0  -2   5   25.63    0.68
   0  -2   5   24.44    0.64
   0  -2   5   22.56    0.65
   0  -2   5   24.04    0.76
   0   2  -5   23.02    0.69
   0   2  -5   24.02    0.70
   0   2  -5   24.36    0.71
   0   2  -5   24.22    0.79
   0   2  -5   25.02    0.69
   0   2  -5   23.71    0.67
   0   2  -5   25.00    0.70
   0  -1   5   61.36    1.54
   0  -1   5   57.03    1.52
   0  -1   5   55.86    1.54
   0  -1   5   59.39    1.58
   0   1  -5   57.67    1.54
   0   1  -5   58.55    1.56
   0   1  -5   56.09    1.55
   0   1  -5   58.97    1.60
   0   1  -5   57.77    1.53
   0   1  -5   58.28    1.53
   0   0   5   77.34    2.00
   0   0   5   75.30    1.99
   0   0   5   76.32    2.02
   0   0   5   77.63    2.01
   0   0   5   76.64    2.01
   0   0  -5   71.88    2.02
   0   0  -5   77.47    2.00
   0   0  -5   78.61    2.04
   0   0  -5   74.49    2.00
   0   0  -5   77.47    2.02
   0   1   5  226.76    5.78
   0   1   5  219.18    5.80
   0   1   5  226.90    5.79
   0   1   5  236.11    5.80
   0  -1  -5  229.20    5.76
   0  -1  -5  236.29    5.79
   0  -1  -5  224.90    5.78
   0  -1  -5  228.18    5.81
   0   2   5   10.97    0.46
   0   2   5   10.47    0.44
   0   2   5   10.87    0.44
   0   2   5   11.22    0.48
   0   2   5   11.86    0.45
   0  -2  -5   10.75    0.47
   0  -2  -5   11.06    0.42
   0  -2  -5   10.35    0.44
   0   3   5   13.29    0.61
   0   3   5   13.98    0.55
   0   3   5   13.45    0.57
   0   3   5   13.83    0.54
   0   3   5   13.97    0.55
   0  -3  -5   13.09    0.56
   0  -3  -5   14.11    0.53
   0  -3  -5   14.16    0.51
   0   4   5   31.77    1.04
   0   4   5   30.27    1.08
   0   4   5   30.15    1.01
   0   4   5   31.06    0.99
   0   4   5   29.95    1.00
   0  -4  -5   30.58    0.98
   0  -4  -5   30.74    1.02
   0  -4  -5   30.31    0.94
   0   5   5    0.53    0.26
   0   5   5    0.18    0.19
   0   5   5    0.23    0.19
   0   5   5    0.29    0.21
   0  -5  -5    0.21    0.18
   0  -5  -5   -0.06    0.18
   0   6   5  149.69    4.17
   0   6   5  153.33    4.05
   0   6   5  148.96    4.01
   0   6   5  148.60    4.01
   0  -6  -5  148.90    3.98
   0  -6  -5  149.28    4.01
   0   7   5    9.51    0.61
   0   7   5    8.93    0.74
   0   7   5    8.73    0.57
   0   7   5    8.89    0.56
   0  -7  -5    9.04    0.54
   0   8   5    6.24    0.67
   0   8   5    6.74    0.55
   0   8   5    6.40    0.57
   0   8   5    6.76    0.56
   0   9   5   39.05    1.42
   0   9   5   37.86    1.40
   0   9   5   38.61    1.47
   0   9   5   35.38    1.64
   0  10   5    0.60    0.57
   0  10   5    1.31    0.45
   0  10   5    0.18    0.41
   0  10   5    0.55    0.42
   0  11   5    1.38    0.66
   0  11   5    1.06    0.48
   0  11   5    0.60    0.47
   0  12   5   16.42    1.12
  -1  13  -5    2.30    0.44
  -1  12  -5   16.82    0.77
  -1  12  -5   16.11    0.80
  -1  12  -5   13.35    0.98
  -1  11  -5    6.19    0.48
  -1  11  -5    6.34    0.46
  -1  11  -5    5.04    0.61
  -1  10  -5    0.90    0.23
  -1  10  -5    0.96    0.25
  -1  10  -5    0.65    0.24
  -1  10  -5    0.60    0.35
  -1   9  -5  108.64    2.84
  -1   9  -5  110.58    3.10
  -1   9  -5  105.06    2.92
  -1   9  -5  109.17    2.88
  -1   8  -5    0.17    0.13
  -1   8  -5    0.07    0.15
  -1   8  -5    0.36    0.18
  -1   8  -5    0.09    0.13
  -1   7  -5    3.68    0.26
  -1   7  -5    3.70    0.28
  -1   7  -5    4.09    0.21
  -1   7  -5    3.90    0.22
   1  -6   5    3.02    0.40
  -1   6  -5    2.14    0.13
  -1   6  -5    2.36    0.13
  -1   6  -5    2.50    0.17
  -1   6  -5    2.19    0.14
  -1   6  -5    2.55    0.19
   1  -5   5    2.54    0.34
  -1   5  -5    2.81    0.18
  -1   5  -5    2.68    0.18
   1  -4   5   21.44    0.81
  -1   4  -5   22.84    0.62
  -1   4  -5   22.05    0.58
  -1   4  -5   21.49    0.58
  -1   4  -5   22.97    0.62
   1  -3   5   15.75    0.43
   1  -3   5   16.47    0.62
  -1   3  -5   15.58    0.46
  -1   3  -5   16.20    0.48
  -1   3  -5   16.12    0.46
  -1   3  -5   15.37    0.46
  -1   3  -5   15.51    0.45
  -1   3  -5   15.94    0.47
   1  -2   5   78.81    1.84
   1  -2   5   68.55    1.82
   1  -2   5   71.92    1.97
   1  -2   5   73.35    1.86
   1  -2   5   69.18    1.82
   1  -2   5   73.49    1.82
  -1   2  -5   70.63    1.87
  -1   2  -5   68.97    1.88
  -1   2  -5   72.56    1.88
  -1   2  -5   72.00    1.86
  -1   2  -5   75.17    1.87
  -1   2  -5   73.41    1.86
  -1   2  -5   70.47    1.96
   1  -1   5   17.17    0.52
   1  -1   5   16.77    0.59
   1  -1   5   16.77    0.50
  -1   1  -5   15.90    0.57
  -1   1  -5   16.55    0.52
  -1   1  -5   17.03    0.53
  -1   1  -5   16.22    0.51
  -1   1  -5   15.83    0.52
  -1   1  -5   16.34    0.54
  -1   1  -5   16.41    0.53
   1   0   5    1.03    0.14
   1   0   5    0.68    0.16
   1   0   5    1.12    0.14
   1   0   5    0.84    0.13
  -1   0  -5    0.54    0.10
  -1   0  -5    0.87    0.14
  -1   0  -5    0.56    0.14
  -1   0  -5    0.84    0.15
  -1   0  -5    0.74    0.13
   1   1   5  233.82    5.84
   1   1   5  228.11    5.79
  -1  -1  -5  227.95    5.76
  -1  -1  -5  226.85    5.79
  -1  -1  -5  226.29    5.79
  -1  -1  -5  224.32    5.82
   1   2   5    3.65    0.27
   1   2   5    3.10    0.30
   1   2   5    2.95    0.25
   1   2   5    3.93    0.28
  -1  -2  -5    4.14    0.31
  -1  -2  -5    4.40    0.27
  -1  -2  -5    4.45    0.32
   1   3   5  141.47    3.69
   1   3   5  144.81    3.71
   1   3   5  136.47    3.71
   1   3   5  145.39    3.80
  -1  -3  -5  137.03    3.72
  -1  -3  -5  137.85    3.68
  -1  -3  -5  139.71    3.66
   1   4   5   38.23    1.22
   1   4   5   37.38    1.33
   1   4   5   38.71    1.22
   1   4   5   37.71    1.23
  -1  -4  -5   40.31    1.25
  -1  -4  -5   37.93    1.20
   1   5   5   12.48    0.72
   1   5   5   11.85    0.64
   1   5   5   12.15    0.61
   1   5   5   12.80    0.63
  -1  -5  -5   11.99    0.60
  -1  -5  -5   13.01    0.60
   1   6   5   45.62    1.58
   1   6   5   47.91    1.54
   1   6   5   48.90    1.72
   1   6   5   49.89    1.56
  -1  -6  -5   49.34    1.52
   1   7   5    2.55    0.41
   1   7   5    2.21    0.39
   1   7   5    2.32    0.39
   1   7   5    2.91    0.52
  -1  -7  -5    2.66    0.37
   1   8   5   10.52    0.90
   1   8   5   10.43    0.72
   1   8   5   10.90    0.77
   1   8   5   10.81    0.69
   1   9   5    1.78    0.46
   1   9   5    3.00    0.51
   1   9   5    2.93    0.63
   1   9   5    2.64    0.51
   1  10   5    1.30    0.49
   1  10   5    1.28    0.50
   1  10   5    1.43    0.62
   1  10   5    1.58    0.48
   1  11   5    3.37    0.82
   1  11   5    3.20    0.64
  -2  13  -5    0.80    0.33
  -2  13  -5    0.60    0.49
  -2  12  -5   11.59    0.64
  -2  12  -5   13.48    0.95
  -2  12  -5   11.39    0.60
  -2  11  -5   61.44    1.71
  -2  11  -5   60.68    2.03
  -2  11  -5   59.01    1.75
  -2  10  -5    5.33    0.34
  -2  10  -5    5.37    0.37
  -2   9  -5   12.12    0.45
  -2   9  -5   11.99    0.49
  -2   9  -5   12.51    0.45
  -2   9  -5   12.26    0.43
  -2   8  -5   23.53    0.66
  -2   8  -5   23.78    0.66
  -2   8  -5   23.61    0.69
  -2   8  -5   23.43    0.71
   2  -7   5   23.15    1.05
  -2   7  -5   23.94    0.66
  -2   7  -5   24.19    0.63
   2  -6   5    0.75    0.29
   2  -5   5    2.92    0.35
  -2   5  -5    3.34    0.13
  -2   5  -5    3.26    0.13
   2  -4   5    8.99    0.49
  -2   4  -5    9.26    0.27
  -2   4  -5    8.72    0.29
  -2   4  -5    9.33    0.29
  -2   4  -5    9.11    0.26
   2  -3   5   52.49    1.53
  -2   3  -5   50.44    1.49
  -2   3  -5   51.77    1.37
  -2   3  -5   51.55    1.38
  -2   3  -5   51.22    1.35
  -2   3  -5   51.99    1.36
  -2   3  -5   51.07    1.36
  -2   3  -5   55.00    1.37
   2  -2   5    7.52    0.27
   2  -2   5    7.25    0.25
   2  -2   5    7.39    0.29
   2  -2   5    7.53    0.41
  -2   2  -5    7.31    0.36
  -2   2  -5    7.88    0.30
  -2   2  -5    7.50    0.30
  -2   2  -5    7.04    0.32
  -2   2  -5    7.60    0.30
  -2   2  -5    7.56    0.28
   2  -1   5   20.53    0.65
   2  -1   5   20.18    0.63
  -2   1  -5   19.94    0.68
  -2   1  -5   20.06    0.64
  -2   1  -5   21.69    0.66
  -2   1  -5   20.12    0.67
  -2   1  -5   20.33    0.62
  -2   1  -5   20.85    0.64
   2   0   5    0.44    0.13
   2   0   5    0.65    0.15
   2   0   5    0.67    0.20
  -2   0  -5    0.34    0.12
  -2   0  -5    0.59    0.14
  -2   0  -5    0.37    0.15
  -2   0  -5    0.42    0.13
   2   1   5   63.30    1.79
   2   1   5   65.96    1.81
   2   1   5   67.15    1.90
   2   1   5   67.62    1.80
  -2  -1  -5   63.02    1.83
  -2  -1  -5   63.27    1.80
  -2  -1  -5   63.25    1.80
  -2  -1  -5   66.67    1.78
   2   2   5   19.87    0.74
   2   2   5   20.40    0.73
   2   2   5   19.28    0.80
  -2  -2  -5   19.70    0.72
  -2  -2  -5   20.73    0.70
  -2  -2  -5   19.27    0.75
   2   3   5  177.88    4.84
   2   3   5  181.59    4.71
   2   3   5  179.99    4.73
   2   3   5  184.98    4.75
  -2  -3  -5  184.55    4.72
  -2  -3  -5  172.57    4.74
   2   4   5   92.32    2.64
   2   4   5   91.77    2.62
   2   4   5   95.83    2.61
  -2  -4  -5   96.12    2.61
  -2  -4  -5   90.80    2.63
   2   5   5   16.76    0.77
   2   5   5   18.04    0.82
   2   5   5   17.86    0.78
   2   5   5   17.72    0.92
  -2  -5  -5   16.11    0.73
  -2  -5  -5   18.37    0.78
   2   6   5    0.81    0.32
   2   6   5    0.28    0.36
   2   6   5    0.60    0.28
   2   6   5    1.26    0.37
  -2  -6  -5    0.80    0.26
   2   7   5    3.26    0.46
   2   7   5    2.09    0.50
   2   7   5    2.58    0.46
   2   7   5    2.65    0.41
  -2  -7  -5    2.61    0.38
   2   8   5    1.03    0.40
   2   8   5    0.77    0.39
   2   8   5    1.34    0.45
   2   8   5    1.07    0.51
   2   9   5    5.08    0.82
   2   9   5    6.30    0.72
   2   9   5    5.63    0.67
   2   9   5    6.47    0.66
   2  10   5   12.78    0.99
   2  10   5   12.84    0.96
   2  10   5   15.42    1.06
   2  10   5   11.47    1.11
   2  11   5    3.72    0.70
  -3  13  -5   -0.08    0.44
  -3  13  -5    0.12    0.26
  -3  13  -5   -0.01    0.25
  -3  12  -5    0.36    0.21
  -3  12  -5    0.47    0.23
  -3  11  -5   16.77    0.64
  -3  11  -5   17.95    0.61
  -3  10  -5    1.19    0.17
  -3  10  -5    1.08    0.16
  -3   9  -5   26.33    0.73
  -3   9  -5   26.13    0.72
  -3   9  -5   26.37    0.74
   3  -8   5   46.80    1.72
   3  -7   5   31.55    1.24
   3  -6   5    0.29    0.25
  -3   6  -5    0.21    0.05
  -3   6  -5    0.25    0.06
   3  -5   5  105.97    3.07
  -3   5  -5  111.64    2.79
  -3   5  -5  112.04    2.75
  -3   5  -5  109.32    3.00
  -3   5  -5  114.29    2.79
  -3   5  -5  109.06    2.77
   3  -4   5   95.52    2.65
  -3   4  -5   95.08    2.40
  -3   4  -5   91.92    2.45
  -3   4  -5   94.07    2.43
  -3   4  -5   97.83    2.43
  -3   4  -5   92.75    2.43
  -3   4  -5   96.09    2.57
   3  -3   5   20.33    0.78
   3  -3   5   20.26    0.62
  -3   3  -5   19.91    0.70
  -3   3  -5   20.77    0.62
  -3   3  -5   20.92    0.63
  -3   3  -5   20.36    0.65
  -3   3  -5   20.02    0.62
  -3   3  -5   20.08    0.63
  -3   3  -5   20.28    0.60
   3  -2   5   83.03    2.18
   3  -2   5   79.41    2.30
   3  -2   5   81.89    2.13
  -3   2  -5   83.12    2.18
  -3   2  -5   84.17    2.23
  -3   2  -5   83.99    2.18
  -3   2  -5   79.84    2.22
  -3   2  -5   81.96    2.18
  -3   2  -5   84.11    2.16
   3  -1   5    5.83    0.31
   3  -1   5    5.94    0.31
  -3   1  -5    6.19    0.32
  -3   1  -5    5.53    0.35
  -3   1  -5    5.97    0.33
  -3   1  -5    5.79    0.30
  -3   1  -5    5.93    0.31
   3   0   5   14.81    0.56
   3   0   5   13.08    0.54
   3   0   5   15.77    0.57
  -3   0  -5   14.85    0.56
  -3   0  -5   14.13    0.54
  -3   0  -5   14.52    0.56
  -3   0  -5   13.93    0.60
   3   1   5    1.61    0.23
   3   1   5    2.17    0.34
   3   1   5    2.05    0.24
   3   1   5    2.92    0.29
  -3  -1  -5    2.17    0.22
  -3  -1  -5    1.79    0.24
  -3  -1  -5    2.69    0.31
   3   2   5    1.30    0.34
   3   2   5    1.51    0.25
   3   2   5    1.52    0.26
   3   2   5    1.35    0.26
  -3  -2  -5    2.07    0.30
  -3  -2  -5    1.41    0.24
   3   3   5    3.61    0.37
   3   3   5    3.63    0.50
   3   3   5    2.86    0.33
   3   3   5    3.38    0.35
  -3  -3  -5    3.08    0.35
  -3  -3  -5    4.61    0.41
   3   4   5    1.29    0.29
   3   4   5    1.87    0.33
   3   4   5    1.77    0.42
   3   4   5    2.44    0.35
  -3  -4  -5    1.29    0.29
  -3  -4  -5    2.33    0.35
   3   5   5   92.49    2.73
   3   5   5   92.69    2.69
   3   5   5   92.29    2.67
   3   5   5   91.46    2.87
  -3  -5  -5   95.45    2.87
  -3  -5  -5   89.12    2.66
   3   6   5    1.51    0.40
   3   6   5    1.03    0.36
   3   6   5    0.70    0.31
   3   6   5    0.70    0.43
  -3  -6  -5    1.13    0.31
   3   7   5    1.59    0.41
   3   7   5    0.87    0.53
   3   7   5    1.24    0.44
   3   7   5    1.14    0.40
  -3  -7  -5    1.16    0.36
   3   8   5   -0.10    0.40
   3   8   5    0.48    0.46
   3   8   5    0.24    0.54
   3   8   5    0.90    0.43
   3   9   5    4.30    0.63
   3   9   5    3.44    0.82
   3   9   5    4.23    0.67
   3   9   5    4.92    0.69
   3  10   5    2.82    0.67
   3  10   5    1.60    0.74
  -4  12  -5    1.95    0.24
  -4  12  -5    2.68    0.28
  -4  11  -5   24.86    0.78
  -4  11  -5   25.81    0.76
  -4  10  -5    0.59    0.12
  -4  10  -5    0.55    0.12
   4  -8   5    7.19    0.67
   4  -7   5    9.29    0.70
  -4   7  -5   10.20    0.30
  -4   7  -5    9.76    0.31
   4  -6   5    7.70    0.56
  -4   6  -5    7.29    0.29
  -4   6  -5    7.66    0.28
  -4   6  -5    6.98    0.30
  -4   6  -5    7.76    0.30
  -4   6  -5    7.60    0.26
  -4   6  -5    7.58    0.44
  -4   6  -5    7.36    0.25
   4  -5   5  107.90    3.08
  -4   5  -5  110.19    2.79
  -4   5  -5  110.63    2.83
  -4   5  -5  109.20    2.82
  -4   5  -5  107.93    2.94
  -4   5  -5  109.51    2.78
  -4   5  -5  106.77    2.85
  -4   5  -5  111.89    2.81
   4  -4   5    0.53    0.23
  -4   4  -5    0.71    0.14
  -4   4  -5    0.37    0.11
  -4   4  -5    0.51    0.14
  -4   4  -5    0.66    0.12
  -4   4  -5    0.90    0.14
  -4   4  -5    0.54    0.17
  -4   4  -5    0.60    0.16
   4  -3   5   21.83    0.71
   4  -3   5   21.91    0.59
   4  -3   5   22.74    0.88
   4  -3   5   23.13    0.63
  -4   3  -5   20.10    0.75
  -4   3  -5   21.81    0.75
  -4   3  -5   22.96    0.73
  -4   3  -5   22.41    0.71
  -4   3  -5   21.69    0.72
  -4   3  -5   21.93    0.69
   4  -2   5    4.99    0.27
   4  -2   5    4.83    0.31
   4  -2   5    4.28    0.41
   4  -2   5    5.51    0.30
  -4   2  -5    5.37    0.32
  -4   2  -5    4.97    0.32
  -4   2  -5    5.17    0.30
  -4   2  -5    4.89    0.38
  -4   2  -5    5.51    0.31
  -4   2  -5    4.93    0.30
   4  -1   5   36.82    1.10
   4  -1   5   35.31    1.11
   4  -1   5   38.51    1.15
  -4   1  -5   35.61    1.12
  -4   1  -5   37.39    1.19
  -4   1  -5   36.07    1.13
   4   0   5  252.69    6.59
   4   0   5  265.72    6.59
   4   0   5  264.94    6.58
  -4   0  -5  249.90    6.59
  -4   0  -5  250.26    6.64
   4   1   5    1.44    0.35
   4   1   5    1.60    0.30
   4   1   5    2.21    0.30
   4   1   5    1.87    0.27
  -4  -1  -5    1.63    0.31
  -4  -1  -5    1.96    0.30
   4   2   5   13.64    0.65
   4   2   5   13.96    0.67
   4   2   5   14.77    0.68
   4   2   5   15.45    0.85
  -4  -2  -5   14.77    0.68
  -4  -2  -5   14.98    0.74
   4   3   5   65.27    1.96
   4   3   5   64.00    1.95
   4   3   5   64.30    2.14
   4   3   5   65.07    1.94
  -4  -3  -5   61.90    1.93
  -4  -3  -5   62.24    1.98
   4   4   5    0.33    0.28
   4   4   5    0.18    0.41
   4   4   5    0.18    0.28
   4   4   5    0.15    0.28
  -4  -4  -5    0.29    0.25
  -4  -4  -5    0.91    0.31
   4   5   5    0.99    0.34
   4   5   5    0.60    0.34
   4   5   5    1.03    0.51
   4   5   5    1.43    0.38
  -4  -5  -5    0.97    0.36
   4   6   5    3.42    0.52
   4   6   5    2.76    0.65
   4   6   5    2.78    0.49
   4   6   5    2.55    0.46
  -4  -6  -5    1.97    0.43
   4   7   5    7.35    0.74
   4   7   5    8.46    0.96
   4   7   5    7.02    0.68
   4   7   5    6.79    0.71
  -4  -7  -5    7.12    0.68
   4   8   5    2.72    0.60
   4   8   5    3.29    0.60
   4   8   5    2.22    0.55
   4   8   5    2.70    0.79
   4   9   5    4.36    0.71
   4   9   5    5.25    0.95
   4   9   5    5.61    0.71
   4   9   5    5.52    0.78
   4  10   5    2.15    0.80
  -5  13  -5    9.16    0.49
  -5  12  -5    0.68    0.19
  -5  11  -5    0.21    0.14
  -5  11  -5    0.28    0.15
  -5  10  -5    1.74    0.17
   5  -9   5    1.89    0.49
  -5   9  -5    2.18    0.17
  -5   9  -5    2.14    0.19
   5  -8   5    9.17    0.77
  -5   8  -5    7.93    0.32
  -5   8  -5    8.15    0.33
  -5   8  -5    8.10    0.30
  -5   8  -5    7.92    0.55
   5  -7   5    1.87    0.42
  -5   7  -5    2.44    0.19
  -5   7  -5    2.22    0.22
  -5   7  -5    1.93    0.30
  -5   7  -5    1.48    0.21
  -5   7  -5    3.61    0.26
   5  -6   5   62.89    1.96
  -5   6  -5   58.40    1.71
  -5   6  -5   60.89    1.67
  -5   6  -5   61.34    1.64
  -5   6  -5   60.44    1.67
  -5   6  -5   59.67    1.75
   5  -5   5    0.72    0.09
   5  -5   5    0.51    0.27
  -5   5  -5    0.40    0.16
  -5   5  -5    0.48    0.19
  -5   5  -5    0.29    0.15
  -5   5  -5    0.56    0.20
  -5   5  -5    0.72    0.18
  -5   5  -5    0.72    0.15
   5  -4   5   37.88    1.31
   5  -4   5   38.15    1.13
  -5   4  -5   38.23    1.15
  -5   4  -5   36.80    1.20
  -5   4  -5   37.32    1.13
  -5   4  -5   37.54    1.15
  -5   4  -5   38.78    1.15
   5  -3   5   13.09    0.44
   5  -3   5   13.57    0.56
   5  -3   5   13.87    0.49
   5  -3   5   13.15    0.68
  -5   3  -5   13.21    0.55
  -5   3  -5   13.22    0.55
  -5   3  -5   14.08    0.57
  -5   3  -5   12.92    0.55
  -5   3  -5   12.06    0.61
   5  -2   5    2.44    0.37
   5  -2   5    1.92    0.21
   5  -2   5    1.72    0.25
   5  -2   5    2.15    0.25
  -5   2  -5    2.00    0.31
  -5   2  -5    2.33    0.29
  -5   2  -5    2.41    0.26
   5  -1   5   23.53    0.82
   5  -1   5   23.20    0.84
   5  -1   5   22.82    0.86
  -5   1  -5   22.86    0.92
  -5   1  -5   25.24    0.89
  -5   1  -5   22.70    0.85
   5   0   5   10.93    0.57
   5   0   5   11.49    0.57
   5   0   5   10.34    0.53
  -5   0  -5   11.51    0.58
  -5   0  -5   10.76    0.60
   5   1   5   24.45    0.97
   5   1   5   23.79    0.93
   5   1   5   25.14    0.94
  -5  -1  -5   23.95    0.94
  -5  -1  -5   24.77    0.99
   5   2   5   86.39    2.46
   5   2   5   83.21    2.44
   5   2   5   80.18    2.42
  -5  -2  -5   81.74    2.44
  -5  -2  -5   82.55    2.48
   5   3   5    3.69    0.44
   5   3   5    2.67    0.57
   5   3   5    3.64    0.45
   5   3   5    3.78    0.44
  -5  -3  -5    3.35    0.46
  -5  -3  -5    3.36    0.45
   5   4   5    0.45    0.35
   5   4   5    0.06    0.34
   5   4   5    0.15    0.27
   5   4   5    0.03    0.43
  -5  -4  -5    0.22    0.32
   5   5   5   57.88    2.01
   5   5   5   64.17    2.35
   5   5   5   61.65    2.06
   5   5   5   63.56    2.10
  -5  -5  -5   61.77    2.03
   5   6   5    5.93    0.71
   5   6   5    6.09    0.67
   5   6   5    6.27    0.84
   5   6   5    6.07    0.68
  -5  -6  -5    6.73    0.65
   5   7   5   12.34    0.97
   5   7   5   14.11    1.27
   5   7   5   12.53    1.00
   5   7   5   12.92    0.96
  -5  -7  -5   12.89    0.91
   5   8   5   19.26    1.21
   5   8   5   21.84    1.32
   5   8   5   19.65    1.54
   5   8   5   21.46    1.30
   5   9   5    2.85    0.71
  -6  13  -5   20.27    0.76
  -6  12  -5    1.34    0.24
  -6  11  -5    0.85    0.20
  -6  11  -5    1.09    0.60
   6 -10   5    7.83    0.87
  -6  10  -5    9.17    0.63
  -6  10  -5    9.55    0.45
   6  -9   5    7.13    0.75
  -6   9  -5    7.99    0.43
  -6   9  -5    7.90    0.57
   6  -8   5   14.16    0.90
  -6   8  -5   14.49    0.63
  -6   8  -5   13.82    0.55
  -6   8  -5   14.92    0.68
   6  -7   5   23.70    1.10
  -6   7  -5   25.40    0.89
  -6   7  -5   24.03    0.89
  -6   7  -5   24.43    0.85
  -6   7  -5   25.03    0.82
   6  -6   5    3.76    0.48
  -6   6  -5    4.24    0.35
  -6   6  -5    3.97    0.31
  -6   6  -5    3.64    0.33
  -6   6  -5    4.04    0.38
   6  -5   5   72.55    2.24
  -6   5  -5   71.98    2.00
  -6   5  -5   70.61    1.99
  -6   5  -5   71.11    2.03
  -6   5  -5   70.18    2.09
   6  -4   5    4.10    0.47
   6  -4   5    4.83    0.37
  -6   4  -5    3.86    0.39
  -6   4  -5    4.49    0.36
  -6   4  -5    4.69    0.39
  -6   4  -5    4.21    0.34
   6  -3   5   96.49    2.89
   6  -3   5  100.22    2.74
  -6   3  -5   98.82    2.75
  -6   3  -5   99.16    2.82
  -6   3  -5  100.03    2.73
   6  -2   5  108.53    3.20
   6  -2   5  112.96    3.00
   6  -2   5  111.50    3.05
  -6   2  -5  111.39    3.14
  -6   2  -5  110.01    3.05
  -6   2  -5  107.16    3.04
   6  -1   5   29.18    1.00
   6  -1   5   27.54    1.05
   6  -1   5   30.42    1.04
  -6   1  -5   28.70    1.07
  -6   1  -5   27.81    1.13
   6   0   5   63.28    1.91
   6   0   5   64.70    1.92
   6   0   5   61.91    1.94
  -6   0  -5   62.09    1.94
  -6   0  -5   63.83    2.02
   6   1   5   15.99    0.77
   6   1   5   15.40    0.82
   6   1   5   15.57    0.78
  -6  -1  -5   16.72    0.79
  -6  -1  -5   17.22    0.85
   6   2   5   47.02    1.61
   6   2   5   47.72    1.60
   6   2   5   44.73    1.59
  -6  -2  -5   47.03    1.66
  -6  -2  -5   44.16    1.58
   6   3   5   11.99    0.79
   6   3   5   11.22    0.75
   6   3   5   11.81    0.81
  -6  -3  -5   12.69    0.76
  -6  -3  -5   12.32    0.81
   6   4   5    0.69    0.38
   6   4   5    0.27    0.35
   6   4   5    0.10    0.37
  -6  -4  -5    0.24    0.38
   6   5   5   46.01    1.72
   6   5   5   45.71    1.96
   6   5   5   41.18    1.66
   6   5   5   44.82    1.74
  -6  -5  -5   42.25    1.67
   6   6   5    4.06    0.63
   6   6   5    3.93    0.64
   6   6   5    2.43    0.79
   6   6   5    3.69    0.65
  -6  -6  -5    3.81    0.59
   6   7   5    0.11    0.69
   6   7   5    1.41    0.56
   6   7   5    0.26    0.52
   6   7   5    0.20    0.50
   6   8   5    0.05    0.66
  -7  13  -5   12.76    0.65
  -7  12  -5    1.56    0.30
  -7  11  -5   19.51    0.80
   7 -10   5    1.07    0.53
  -7  10  -5    2.30    0.34
   7  -9   5    2.45    0.55
  -7   9  -5    3.13    0.37
   7  -8   5    0.36    0.43
  -7   8  -5    0.81    0.25
  -7   8  -5    0.44    0.27
  -7   8  -5    0.51    0.24
   7  -7   5   10.28    0.83
  -7   7  -5   11.68    0.55
  -7   7  -5   11.47    0.66
  -7   7  -5   10.55    0.57
   7  -6   5   57.41    1.97
  -7   6  -5   58.40    1.79
  -7   6  -5   58.74    1.70
  -7   6  -5   60.66    1.87
   7  -5   5    2.30    0.45
  -7   5  -5    1.56    0.31
  -7   5  -5    2.11    0.37
   7  -4   5   21.14    0.84
   7  -4   5   19.73    0.98
  -7   4  -5   22.07    0.90
  -7   4  -5   22.12    0.95
   7  -3   5   95.88    2.70
   7  -3   5   91.68    2.86
  -7   3  -5   99.60    2.82
  -7   3  -5   91.78    2.72
   7  -2   5    7.14    0.57
   7  -2   5    6.93    0.65
   7  -2   5    7.62    0.50
  -7   2  -5    6.98    0.57
  -7   2  -5    6.01    0.57
   7  -1   5    3.22    0.39
   7  -1   5    3.81    0.43
  -7   1  -5    3.36    0.43
  -7   1  -5    3.50    0.49
   7   0   5  143.84    3.98
   7   0   5  142.17    3.92
  -7   0  -5  136.78    3.96
  -7   0  -5  144.18    4.05
   7   1   5   20.64    1.00
   7   1   5   22.13    1.00
  -7  -1  -5   21.40    1.00
  -7  -1  -5   22.47    1.09
   7   2   5    0.22    0.35
   7   2   5    0.64    0.42
  -7  -2  -5    0.87    0.40
  -7  -2  -5    0.30    0.35
   7   3   5    2.66    0.53
   7   3   5    3.24    0.53
  -7  -3  -5    3.65    0.54
   7   4   5   26.43    1.25
   7   4   5   24.36    1.25
  -7  -4  -5   24.99    1.21
   7   5   5   50.92    1.95
   7   5   5   52.47    2.00
  -7  -5  -5   52.11    1.97
   7   6   5    7.02    0.80
   7   6   5    7.68    0.87
  -7  -6  -5    8.45    0.85
   7   7   5   26.41    1.45
   7   7   5   28.73    1.62
  -8  12  -5    0.18    0.32
   8 -11   5    0.81    0.63
  -8  11  -5    0.21    0.32
   8 -10   5   19.31    1.27
  -8  10  -5   21.44    0.97
   8  -9   5   47.87    1.94
  -8   9  -5   48.10    1.48
  -8   9  -5   47.33    1.63
   8  -8   5    6.07    0.70
  -8   8  -5    6.58    0.59
  -8   8  -5    6.90    0.53
   8  -7   5   12.66    0.90
  -8   7  -5   12.06    0.76
  -8   7  -5   10.94    0.66
   8  -6   5    8.39    0.76
  -8   6  -5    8.95    0.68
   8  -5   5   21.58    1.10
  -8   5  -5   23.48    1.05
  -8   5  -5   20.61    0.95
   8  -4   5   33.05    1.37
  -8   4  -5   33.72    1.28
  -8   4  -5   33.49    1.35
   8  -3   5    1.16    0.35
   8  -3   5    1.46    0.47
  -8   3  -5    0.77    0.36
  -8   3  -5    1.50    0.41
   8  -2   5    7.80    0.75
   8  -2   5    8.27    0.64
  -8   2  -5    7.67    0.67
  -8   2  -5    7.90    0.71
   8  -1   5   11.72    0.72
  -8   1  -5    8.49    0.75
  -8   1  -5    8.54    0.70
   8   0   5    6.38    0.62
  -8   0  -5    6.15    0.66
  -8   0  -5    6.51    0.68
   8   1   5    0.58    0.40
   8   1   5    0.80    0.41
  -8  -1  -5    0.42    0.43
  -8  -1  -5    1.09    0.45
   8   2   5    2.74    0.59
   8   2   5    2.57    0.51
  -8  -2  -5    3.16    0.59
  -8  -2  -5    1.77    0.73
   8   3   5    1.00    0.48
   8   3   5    0.75    0.48
  -8  -3  -5    0.53    0.45
   8   4   5    0.67    0.53
   8   4   5    0.60    0.51
  -8  -4  -5    0.79    0.53
   8   5   5    0.96    0.61
   8   5   5    0.47    0.56
  -8  -5  -5    0.86    0.53
   8   6   5    1.45    0.75
   8   6   5    4.32    0.77
  -8  -6  -5    4.60    0.79
  -9  12  -5    0.18    0.45
   9 -11   5   37.06    1.79
  -9  11  -5   37.79    1.47
   9 -10   5   44.42    1.89
  -9  10  -5   41.88    1.61
   9  -9   5   -0.06    0.50
  -9   9  -5    0.21    0.36
  -9   9  -5    0.23    0.29
   9  -8   5   98.78    3.19
  -9   8  -5  102.07    3.06
  -9   8  -5  100.11    2.93
   9  -7   5    9.04    0.82
  -9   7  -5    9.13    0.77
  -9   7  -5   10.72    0.70
   9  -6   5   -0.20    0.36
  -9   6  -5    0.71    0.35
  -9   6  -5    0.21    0.35
   9  -5   5   28.59    1.32
  -9   5  -5   28.03    1.21
  -9   5  -5   26.70    1.27
   9  -4   5   29.91    1.34
  -9   4  -5   27.39    1.25
  -9   4  -5   33.34    1.39
   9  -3   5   18.72    0.95
   9  -3   5   17.90    1.08
  -9   3  -5   17.03    1.05
  -9   3  -5   18.37    1.00
   9  -2   5   17.92    0.95
   9  -2   5   16.60    1.09
  -9   2  -5   16.21    1.00
  -9   2  -5   17.72    1.05
   9  -1   5    3.81    0.57
  -9   1  -5    3.08    0.53
  -9   1  -5    4.00    0.61
   9   0   5    6.23    0.68
  -9   0  -5    5.63    0.67
  -9   0  -5    6.79    0.77
   9   1   5   26.91    1.33
  -9  -1  -5   29.59    1.40
  -9  -1  -5   28.75    1.42
   9   2   5   14.34    1.08
  -9  -2  -5   14.08    1.07
   9   3   5   14.29    1.14
  -9  -3  -5   15.52    1.07
   9   4   5    1.86    0.71
  -9  -4  -5    2.20    0.65
   9   5   5    5.88    0.87
  -9  -5  -5    5.76    0.83
  10 -12   5   17.75    1.35
  10 -11   5   10.35    1.10
  10 -10   5    3.74    0.77
 -10  10  -5    4.61    0.64
  10  -9   5   58.52    2.29
 -10   9  -5   62.78    2.15
 -10   9  -5   58.43    1.94
  10  -8   5    0.05    0.52
 -10   8  -5    0.21    0.40
 -10   8  -5    0.02    0.36
  10  -7   5   27.00    1.34
 -10   7  -5   26.74    1.33
 -10   7  -5   28.15    1.26
  10  -6   5  121.78    3.88
 -10   6  -5  127.62    3.79
 -10   6  -5  137.93    3.92
  10  -5   5    3.50    0.64
 -10   5  -5    4.67    0.65
  10  -4   5   10.21    0.89
 -10   4  -5    9.93    0.85
 -10   4  -5   10.94    0.94
  10  -3   5    5.99    0.74
 -10   3  -5    7.49    0.78
 -10   3  -5    7.07    0.80
  10  -2   5   13.09    1.04
  10  -2   5   12.75    1.32
 -10   2  -5   14.12    1.08
 -10   2  -5   11.75    0.94
  10  -1   5   46.22    1.83
  10  -1   5   44.47    1.91
 -10   1  -5   51.60    1.99
 -10   1  -5   45.20    1.87
  10   0   5   -0.13    0.50
 -10   0  -5    0.29    0.54
 -10   0  -5    0.22    0.46
  10   1   5    8.29    0.88
 -10  -1  -5    9.05    0.90
  10   2   5   17.89    1.31
 -10  -2  -5   20.23    1.24
  10   3   5   -1.08    0.61
 -10  -3  -5   -0.13    0.56
  10   4   5    1.82    0.78
 -10  -4  -5    2.50    0.72
  11 -12   5    0.98    0.76
  11 -11   5    1.18    0.70
  11 -10   5   18.43    1.34
  11  -9   5    0.63    0.61
 -11   9  -5    0.35    0.38
 -11   9  -5    0.57    0.74
  11  -8   5   14.99    1.14
 -11   8  -5   16.14    1.14
 -11   8  -5   15.68    1.01
  11  -7   5   31.13    1.54
 -11   7  -5   31.80    1.46
 -11   7  -5   31.60    1.52
  11  -6   5    5.33    0.75
 -11   6  -5    5.24    0.71
 -11   6  -5    4.94    0.74
  11  -5   5    7.79    0.87
 -11   5  -5    8.67    0.87
 -11   5  -5   10.15    0.98
  11  -4   5   59.98    2.26
 -11   4  -5   62.16    2.24
 -11   4  -5   61.23    2.36
  11  -3   5    0.97    0.51
 -11   3  -5    0.26    0.51
  11  -2   5    0.38    0.51
 -11   2  -5    1.06    0.59
 -11   2  -5    0.79    0.53
  11  -1   5    8.18    0.93
 -11   1  -5    7.43    0.92
 -11   1  -5    8.11    0.94
  11   0   5    2.51    0.69
 -11   0  -5    3.33    0.75
  11   1   5   33.20    1.70
 -11  -1  -5   32.65    1.72
  11   2   5   15.92    1.27
 -11  -2  -5   14.47    1.23
  11   3   5   16.68    1.96
  12 -10   5    0.84    0.67
  12  -9   5   17.10    1.27
 -12   9  -5   16.26    1.01
  12  -8   5    6.29    0.87
 -12   8  -5    5.36    0.74
  12  -7   5   -0.53    0.50
 -12   7  -5   -0.66    0.47
  12  -6   5    4.76    0.76
 -12   6  -5    4.21    0.71
  12  -5   5    0.76    0.58
 -12   5  -5    1.90    0.74
 -12   5  -5    0.80    0.58
  12  -4   5   27.33    1.43
 -12   4  -5   27.48    1.60
 -12   4  -5   30.57    1.57
  12  -3   5    4.18    0.77
 -12   3  -5    5.06    0.84
 -12   3  -5    6.87    0.93
  12  -2   5    5.51    0.85
 -12   2  -5    6.10    0.92
 -12   2  -5    5.03    0.84
  12  -1   5    1.00    0.66
 -12   1  -5   -0.79    0.60
  12   0   5    5.84    0.97
 -12   0  -5    7.64    1.02
 -13   9  -5    1.14    0.53
 -13   8  -5   10.21    0.98
 -13   7  -5    1.65    0.63
 -13   6  -5   33.61    1.75
 -13   5  -5    5.24    0.87
  13  -4   5    4.10    0.81
 -13   4  -5    5.71    0.90
  13  -3   5    4.83    0.89
 -13   3  -5    5.32    0.99
  13  -2   5   17.77    1.58
  14  -1  -6   -0.18    0.62
 -14   2   6    2.76    0.86
 -14   3   6    1.62    0.74
 -14   4   6    2.81    0.81
 -14   5   6   17.51    1.36
 -14   6   6    1.46    0.65
 -14   7   6    1.08    0.96
[truncated: 585,029 more chars]
