# Supplementary material for: Crystal structure of silver strontium copper orthophosphate, AgSr4Cu4.5(PO4)6
Source: Acta Crystallogr E Crystallogr Commun. 2020 Jan 10;76(Pt 2):186–91. doi: 10.1107/S2056989020000109 (PMC7001842; doi:10.1107/S2056989020000109)
Supplement: Supplementary file 2 [file e-76-00186-Isup2.hkl]

data_I                                                                          
_shelx_title ' EL_ASSAK12_1_0ma_a.res in P-1'                                   
_shelx_refln_list_code          4                                               
_shelx_F_calc_maximum      452.30                                               
_exptl_crystal_F_000      1222.97                                               
_reflns_d_resolution_high  0.6201                                               
                                                                                
loop_                                                                           
 _space_group_symop_operation_xyz                                               
 'x, y, z'                                                                      
 '-x, -y, -z'                                                                   
                                                                                
_cell_length_a     9.1070                                                       
_cell_length_b     9.1514                                                       
_cell_length_c    13.7259                                                       
_cell_angle_alpha  97.498                                                       
_cell_angle_beta   98.303                                                       
_cell_angle_gamma 110.875                                                       
                                                                                
_shelx_F_squared_multiplier     1.000                                           
                                                                                
loop_                                                                           
 _refln_index_h                                                                 
 _refln_index_k                                                                 
 _refln_index_l                                                                 
 _refln_F_squared_calc                                                          
 _refln_F_squared_meas                                                          
 _refln_F_squared_sigma                                                         
 _refln_observed_status                                                         
   1   0   0       1506.45       1444.27        22.85 o                         
   2   0   0        161.91        149.32         9.66 o                         
   3   0   0       3505.88       3440.71        58.80 o                         
   4   0   0      21936.65      22148.36       241.71 o                         
   5   0   0       3612.30       3776.06        80.42 o                         
   6   0   0       5545.63       5651.53        92.65 o                         
   7   0   0       2842.14       2815.13        66.53 o                         
   8   0   0       2884.33       2657.14        87.13 o                         
   9   0   0       6702.02       6918.08       172.19 o                         
  10   0   0        310.39        333.62        59.09 o                         
  11   0   0       3705.29       3608.24       284.74 o                         
  12   0   0       1944.04       1914.15       138.61 o                         
  13   0   0        745.79        784.19       109.65 o                         
 -13   1   0         83.28        179.03       135.68 o                         
 -12   1   0        583.29        473.83        85.26 o                         
 -11   1   0         94.64        181.53        48.62 o                         
 -10   1   0       2107.53       2114.60       100.98 o                         
  -9   1   0       3537.70       3438.57        92.47 o                         
  -8   1   0      10436.45      10417.55       247.72 o                         
  -7   1   0       3403.73       3597.82       105.09 o                         
  -6   1   0      23455.81      23931.91       294.05 o                         
  -5   1   0      14241.99      14021.21       162.78 o                         
  -4   1   0        165.52        140.90        11.77 o                         
  -3   1   0         96.21        103.29         8.62 o                         
  -2   1   0         72.42         98.19         5.69 o                         
  -1   1   0       2243.20       2212.21        34.59 o                         
   0   1   0       1494.18       1435.35        31.55 o                         
   1   1   0       1167.23       1112.52        14.12 o                         
   2   1   0       1096.44       1120.85        20.42 o                         
   3   1   0       5004.58       4408.87        51.86 o                         
   4   1   0       5932.77       6212.25       107.52 o                         
   5   1   0       9462.00       9684.08       134.23 o                         
   6   1   0        484.65        467.52        31.46 o                         
   7   1   0      16799.20      16454.03       221.98 o                         
   8   1   0      11222.19      10824.91       185.89 o                         
   9   1   0       1108.34       1081.17        61.77 o                         
  10   1   0       2856.33       2780.52       142.97 o                         
  11   1   0       1257.49       1144.09       113.08 o                         
  12   1   0         25.32        -35.23        79.28 o                         
  13   1   0         41.73         58.42       133.80 o                         
 -13   2   0        905.90        785.94       163.97 o                         
 -12   2   0        556.52        449.81        72.57 o                         
 -11   2   0        230.46        185.33        45.40 o                         
 -10   2   0      10204.01      10048.12       181.20 o                         
  -9   2   0        674.83        728.08        42.59 o                         
  -8   2   0      16092.48      15772.76       193.11 o                         
  -7   2   0       2753.71       2634.54        54.02 o                         
  -6   2   0      21534.59      21379.00       222.18 o                         
  -5   2   0      38644.55      38824.11       334.45 o                         
  -4   2   0         42.81        108.69         9.67 o                         
  -3   2   0         80.16        103.01         7.70 o                         
  -2   2   0       6857.29       7061.18        58.27 o                         
  -1   2   0       1773.60       1720.93        22.77 o                         
   0   2   0        405.18        330.42         7.69 o                         
   1   2   0     204579.64     203549.23      2080.27 o                         
   2   2   0      37457.05      35473.25       342.74 o                         
   3   2   0       4960.26       4986.82        62.91 o                         
   4   2   0         30.37         79.02        18.28 o                         
   5   2   0       2107.93       1955.20        49.54 o                         
   6   2   0        624.46        592.93        44.78 o                         
   7   2   0         18.35         24.45        26.39 o                         
   8   2   0       4431.54       4187.85       111.35 o                         
   9   2   0       1087.41       1179.83        77.47 o                         
  10   2   0       1725.60       1650.47       211.69 o                         
  11   2   0         87.77        -15.81        78.48 o                         
  12   2   0       3506.96       3393.56       181.96 o                         
 -14   3   0       6425.23       6972.19       541.40 o                         
 -13   3   0        850.84        942.94       117.07 o                         
 -12   3   0       3690.34       3850.04       220.63 o                         
 -11   3   0       9808.69       9696.27       182.67 o                         
 -10   3   0        828.50        820.16        55.26 o                         
  -9   3   0       2534.03       2730.75        78.16 o                         
  -8   3   0         77.16         79.62        20.85 o                         
  -7   3   0       1064.22       1160.74        30.59 o                         
  -6   3   0       2728.12       2603.01        48.10 o                         
  -5   3   0       8690.25       8736.10        90.83 o                         
  -4   3   0        880.80        922.24        16.88 o                         
  -3   3   0       2126.09       2173.69        23.81 o                         
  -2   3   0       9359.59       9201.50       129.27 o                         
  -1   3   0       7211.91       6989.31        69.30 o                         
   0   3   0      31464.32      32076.92       268.77 o                         
   1   3   0      20801.44      21532.88       228.15 o                         
   2   3   0      12434.91      12279.92       128.64 o                         
   3   3   0       1408.58       1403.03        35.56 o                         
   4   3   0        972.60        941.89        35.27 o                         
   5   3   0       9247.70       8481.52       116.77 o                         
   6   3   0       1231.89       1349.03        77.03 o                         
   7   3   0        259.65        286.63        40.54 o                         
   8   3   0        658.07        737.82        55.53 o                         
   9   3   0        414.82        387.78        99.61 o                         
  10   3   0        936.59       1008.55       106.67 o                         
  11   3   0       6753.61       6428.63       236.02 o                         
  12   3   0       4704.30       5252.17       301.74 o                         
 -14   4   0        574.66        669.05       158.31 o                         
 -13   4   0       3301.13       3422.42       182.64 o                         
 -12   4   0       5707.69       6001.08       232.03 o                         
 -11   4   0        344.15        426.60        69.90 o                         
 -10   4   0        212.11        229.11        38.58 o                         
  -9   4   0        721.78        827.80        48.95 o                         
  -8   4   0      14453.49      14626.42       221.73 o                         
  -7   4   0       2980.41       2884.40        48.01 o                         
  -6   4   0         43.54         59.70        10.79 o                         
  -5   4   0        489.82        543.28        15.35 o                         
  -4   4   0     132318.36     135321.23      1278.97 o                         
  -3   4   0       1146.30       1087.73        18.00 o                         
  -2   4   0         23.28         33.61         5.36 o                         
  -1   4   0        725.52       1012.67        16.07 o                         
   0   4   0       2751.69       2663.90        35.61 o                         
   1   4   0       4540.80       4435.25        53.65 o                         
   2   4   0      21093.03      21202.94       232.33 o                         
   3   4   0       6475.86       6382.26        80.44 o                         
   4   4   0         21.64         75.98        18.94 o                         
   5   4   0       3148.79       3101.03        63.53 o                         
   6   4   0       1929.56       1837.55       113.47 o                         
   7   4   0        542.57        570.62        48.82 o                         
   8   4   0        533.47        379.70        51.27 o                         
   9   4   0        425.02        581.73        71.10 o                         
  10   4   0       3978.72       4001.97       145.48 o                         
  11   4   0        421.16        529.88       104.59 o                         
 -14   5   0       4888.37       5080.78       305.53 o                         
 -13   5   0          5.76         -7.32        67.92 o                         
 -12   5   0        553.17        677.84        95.28 o                         
 -11   5   0      14332.67      14903.01       358.02 o                         
 -10   5   0       3440.06       3427.86       108.13 o                         
  -9   5   0      10262.95      10307.38       172.82 o                         
  -8   5   0      12039.09      12025.39       187.20 o                         
  -7   5   0        170.10        190.89        17.59 o                         
  -6   5   0       5379.24       5319.30        59.74 o                         
  -5   5   0       4633.26       4540.79        55.90 o                         
  -4   5   0        406.19        412.88        14.17 o                         
  -3   5   0        202.25        272.56        11.80 o                         
  -2   5   0      13337.33      13942.44       148.08 o                         
  -1   5   0       5305.94       5013.93        55.34 o                         
   0   5   0      21441.27      21263.66       208.42 o                         
   1   5   0        957.77        965.99        23.17 o                         
   2   5   0      20227.92      20229.95       208.01 o                         
   3   5   0      22754.09      21675.31       245.68 o                         
   4   5   0        427.76        399.07        28.66 o                         
   5   5   0         39.08         48.91        47.69 o                         
   6   5   0         45.91         52.62        30.42 o                         
   7   5   0       1677.75       1762.20       203.13 o                         
   8   5   0        125.36        172.27        51.00 o                         
   9   5   0        850.47        804.64        79.79 o                         
  10   5   0        391.92        407.42        99.22 o                         
 -14   6   0       7091.19       7108.84       349.03 o                         
 -13   6   0        345.20        310.96       120.61 o                         
 -12   6   0       4770.03       4808.33       208.41 o                         
 -11   6   0        137.65        130.15        62.46 o                         
 -10   6   0       5748.69       6303.29       184.98 o                         
  -9   6   0       4530.04       4361.33       118.30 o                         
  -8   6   0         43.15         61.49        31.90 o                         
  -7   6   0        159.73        205.30        23.86 o                         
  -6   6   0      46813.90      47437.59       459.74 o                         
  -5   6   0        252.95        281.28        20.97 o                         
  -4   6   0       2217.88       2218.73        32.90 o                         
  -3   6   0      49008.74      50313.79       477.19 o                         
  -2   6   0       2949.48       2946.68        40.01 o                         
  -1   6   0        879.71        846.08        22.62 o                         
   0   6   0        689.76        732.45        31.72 o                         
   1   6   0       9943.26       9992.17       103.69 o                         
   2   6   0         67.49        133.03        17.89 o                         
   3   6   0        470.38        477.05        31.55 o                         
   4   6   0      17119.05      16673.88       223.97 o                         
   5   6   0       1794.21       1683.11        61.44 o                         
   6   6   0       1803.59       1456.72        72.42 o                         
   7   6   0       6471.21       5851.69       137.03 o                         
   8   6   0       4141.61       4189.94       145.04 o                         
   9   6   0        603.15        672.50       216.74 o                         
 -14   7   0        406.78        437.22       130.04 o                         
 -13   7   0       4226.56       3743.33       237.61 o                         
 -12   7   0        226.58        180.81        71.37 o                         
 -11   7   0        515.61        543.01        76.20 o                         
 -10   7   0      24206.36      24729.46       574.63 o                         
  -9   7   0       1929.42       1944.68       102.88 o                         
  -8   7   0       1435.42       1512.18        69.54 o                         
  -7   7   0       6231.85       6347.18       131.03 o                         
  -6   7   0       8072.53       8260.12       132.70 o                         
  -5   7   0         15.95         26.07        13.70 o                         
  -4   7   0       6270.96       6469.35        95.72 o                         
  -3   7   0       7882.37       7705.74        98.29 o                         
  -2   7   0       2247.82       2323.17        43.15 o                         
  -1   7   0        211.44        210.25        14.72 o                         
   0   7   0         47.16         70.87        15.14 o                         
   1   7   0      15847.46      15382.62       196.84 o                         
   2   7   0         25.23         92.04        36.15 o                         
   3   7   0       1121.37       1094.77        45.94 o                         
   4   7   0        829.65        834.23        46.51 o                         
   5   7   0          5.99         36.49        40.11 o                         
   6   7   0        181.07         83.80        43.89 o                         
   7   7   0        166.02        204.83        62.19 o                         
   8   7   0       1223.84       1206.17        97.78 o                         
 -14   8   0       1585.59       1734.15       180.95 o                         
 -13   8   0         71.62        -41.46        90.46 o                         
 -12   8   0       2199.17       2160.04       129.35 o                         
 -11   8   0       3199.56       3244.48       139.69 o                         
 -10   8   0        198.51        197.66        46.15 o                         
  -9   8   0        936.47        833.76        59.13 o                         
  -8   8   0       4441.54       4243.93       108.20 o                         
  -7   8   0       2369.85       2363.80        74.41 o                         
  -6   8   0         52.09         34.86        31.09 o                         
  -5   8   0       2148.96       1976.68        54.79 o                         
  -4   8   0        278.25        313.83        21.49 o                         
  -3   8   0       1101.11       1101.37        32.70 o                         
  -2   8   0      39555.65      39611.62       512.01 o                         
  -1   8   0          7.92         13.70        19.20 o                         
   0   8   0      12051.78      12479.94       185.28 o                         
   1   8   0          8.69         50.42        25.43 o                         
   2   8   0        415.46        380.75        35.99 o                         
   3   8   0       8845.86       8714.18       156.74 o                         
   4   8   0         15.70         19.05        38.76 o                         
   5   8   0      12084.40      12297.88       218.87 o                         
   6   8   0        697.34        789.45        80.18 o                         
   7   8   0         83.03         96.11        83.95 o                         
 -13   9   0       2690.07       2733.69       194.19 o                         
 -12   9   0       7669.46       7555.29       313.23 o                         
 -11   9   0         34.76         66.80        57.86 o                         
 -10   9   0       5844.94       5997.66       149.58 o                         
  -9   9   0       7211.66       7169.06       158.32 o                         
  -8   9   0       1169.66       1184.58        69.74 o                         
  -7   9   0       2658.77       2615.00        87.87 o                         
  -6   9   0       9289.98       9530.49       200.23 o                         
  -5   9   0       3465.21       3288.24        72.90 o                         
  -4   9   0       3525.39       3682.45        77.25 o                         
  -3   9   0       2164.54       2115.23        55.75 o                         
  -2   9   0         64.86         86.06        23.45 o                         
  -1   9   0        853.11        755.19        37.84 o                         
   0   9   0        329.41        249.89        30.74 o                         
   1   9   0       1786.25       1880.20       102.11 o                         
   2   9   0       3554.09       3556.92        91.27 o                         
   3   9   0       1413.70       1430.84        73.78 o                         
   4   9   0        284.40        245.12        49.06 o                         
   5   9   0        231.39        359.64        64.47 o                         
   6   9   0       1362.50       1404.05       126.09 o                         
 -13  10   0       1081.87        929.20       130.05 o                         
 -12  10   0         30.06        101.76        79.15 o                         
 -11  10   0       1796.33       1820.28       222.44 o                         
 -10  10   0       1352.25       1319.30        88.27 o                         
  -9  10   0         31.15         25.01        41.58 o                         
  -8  10   0       1078.99       1009.24        64.66 o                         
  -7  10   0        466.44        488.05        37.52 o                         
  -6  10   0        168.82        150.13        26.73 o                         
  -5  10   0       1207.24       1206.69        47.46 o                         
  -4  10   0       3256.61       3244.31        75.78 o                         
  -3  10   0       4725.47       4809.03        98.64 o                         
  -2  10   0         47.99         69.35        26.37 o                         
  -1  10   0       1690.78       1905.28        60.95 o                         
   0  10   0       5352.48       5580.75       111.35 o                         
   1  10   0      10958.81      10819.25       182.65 o                         
   2  10   0        292.40        291.54        49.13 o                         
   3  10   0       4512.02       4151.15       114.02 o                         
   4  10   0         17.40         18.43        58.92 o                         
   5  10   0        724.79        847.03       108.40 o                         
 -12  11   0        556.21        437.24        98.00 o                         
 -11  11   0       4268.23       3643.41       181.04 o                         
 -10  11   0       1245.29       1262.51       121.57 o                         
  -9  11   0       2594.46       2189.97       181.94 o                         
  -8  11   0         26.55         26.01        31.27 o                         
  -7  11   0       1074.62       1013.83        49.68 o                         
  -6  11   0        249.90        299.97        42.12 o                         
  -5  11   0        908.32        863.69        49.42 o                         
  -4  11   0       1467.59       1463.31        56.04 o                         
  -3  11   0      10774.73      10170.43       180.86 o                         
  -2  11   0       2781.99       2728.24        73.67 o                         
  -1  11   0        120.06        161.73        36.99 o                         
   0  11   0       1822.44       1749.22        69.46 o                         
   1  11   0        200.14        305.91        45.13 o                         
   2  11   0         24.38         38.32        51.25 o                         
   3  11   0       6757.59       6874.46       247.14 o                         
   4  11   0         71.60         50.65       108.36 o                         
 -10  12   0        160.68        233.68        79.15 o                         
  -9  12   0         15.80          7.02        53.93 o                         
  -8  12   0       3181.76       3432.75       117.12 o                         
  -7  12   0       2470.46       2396.91        94.40 o                         
  -6  12   0       5108.41       5357.42       143.26 o                         
  -5  12   0        532.16        576.03        51.97 o                         
  -4  12   0       1350.06       1450.63        67.37 o                         
  -3  12   0        117.17        216.51        40.54 o                         
  -2  12   0         83.11        130.39        46.51 o                         
  -1  12   0        786.77        802.76        84.56 o                         
   0  12   0        119.14        119.95        49.51 o                         
   1  12   0        819.93       1073.41        98.68 o                         
   2  12   0         31.19          2.12        73.35 o                         
   3  12   0        334.68        569.14       141.34 o                         
  -9  13   0        984.49        887.73       101.78 o                         
  -8  13   0       1031.37       1051.71        99.89 o                         
  -7  13   0          6.80        -16.96        54.65 o                         
  -6  13   0        864.49        797.25        84.81 o                         
  -5  13   0        100.26        145.11        62.19 o                         
  -4  13   0        363.19        465.49        75.38 o                         
  -3  13   0        272.46        323.73        63.34 o                         
  -2  13   0       4847.06       4788.98       168.02 o                         
  -1  13   0        264.69        144.24        68.24 o                         
   0  13   0        836.15        713.47        96.12 o                         
   1  13   0       5150.10       5714.63       267.81 o                         
  -4  14   0       1102.06       1193.08       188.48 o                         
   3 -14   1        964.77       1023.43       158.32 o                         
   4 -14   1         50.95         84.80       111.18 o                         
   5 -14   1       5829.01       7328.13       326.32 o                         
   6 -14   1         99.59        156.41        69.73 o                         
  -1 -13   1         97.44        218.60       101.76 o                         
   0 -13   1       1620.98       1688.93       188.50 o                         
   1 -13   1        721.16        754.34        90.56 o                         
   2 -13   1         97.07         74.75        53.67 o                         
   3 -13   1        340.82        348.29       102.71 o                         
   4 -13   1        609.45        603.02        92.35 o                         
   5 -13   1        427.85        474.77        50.59 o                         
   6 -13   1        115.37        168.19        42.58 o                         
   7 -13   1       1192.20       1317.51        98.01 o                         
   8 -13   1         56.43        137.57        58.42 o                         
   9 -13   1       9301.91       8629.01       294.43 o                         
  -3 -12   1        484.37        331.69       120.62 o                         
  -2 -12   1        483.54        466.77        86.00 o                         
  -1 -12   1        324.88        330.27        58.97 o                         
   0 -12   1       6551.29       6488.29       225.82 o                         
   1 -12   1       4123.78       4185.54       100.54 o                         
   2 -12   1        649.31        627.68        44.12 o                         
   3 -12   1       8607.54       8740.56       368.04 o                         
   4 -12   1       3487.02       3484.62       107.90 o                         
   5 -12   1        822.50        902.98        78.22 o                         
   6 -12   1       7315.55       7522.58       225.49 o                         
   7 -12   1        634.00        563.73        51.19 o                         
   8 -12   1       2646.55       2416.53       127.26 o                         
   9 -12   1          8.31         -0.30        44.78 o                         
  10 -12   1         56.18        114.95        71.61 o                         
  -4 -11   1       1050.87        887.61       109.07 o                         
  -3 -11   1       1019.79        848.89       114.79 o                         
  -2 -11   1         23.90        -18.52        40.53 o                         
  -1 -11   1        730.25        730.93        52.86 o                         
   0 -11   1        724.32        711.82        51.14 o                         
   1 -11   1         10.99         31.49        30.08 o                         
   2 -11   1       1110.30        956.12        60.81 o                         
   3 -11   1       2589.33       2632.82        71.33 o                         
   4 -11   1        789.40        820.22        42.73 o                         
   5 -11   1       5194.54       5084.29       105.78 o                         
   6 -11   1        620.45        624.69        47.18 o                         
   7 -11   1      13707.13      14237.66       293.87 o                         
   8 -11   1       8547.64       8808.98       208.15 o                         
   9 -11   1       1179.12       1055.52       113.09 o                         
  10 -11   1       2112.97       2052.94       164.01 o                         
  -5 -10   1       3488.84       3648.91       180.06 o                         
  -4 -10   1         35.93          3.45        54.93 o                         
  -3 -10   1         15.43        -41.13        42.98 o                         
  -2 -10   1         21.52        -19.64        36.12 o                         
  -1 -10   1          7.37        -10.00        31.31 o                         
   0 -10   1       4268.71       3943.31       101.93 o                         
   1 -10   1      11159.69      11716.96       181.23 o                         
   2 -10   1         25.94         26.93        29.63 o                         
   3 -10   1        826.92        922.95        68.27 o                         
   4 -10   1         36.86         50.29        20.61 o                         
   5 -10   1       5801.26       6142.42       148.35 o                         
   6 -10   1        974.62       1019.47        43.10 o                         
   7 -10   1       5861.30       5931.10       142.45 o                         
   8 -10   1        234.39        231.64        40.73 o                         
   9 -10   1      17379.50      17151.24       359.13 o                         
  10 -10   1       4335.60       4180.97       122.41 o                         
  11 -10   1         81.35        101.50        57.04 o                         
  12 -10   1         52.87        160.18        82.92 o                         
  13 -10   1       2577.13       2051.15       165.90 o                         
  -7  -9   1        931.62        833.06       220.52 o                         
  -6  -9   1       2478.09       2380.57       153.00 o                         
  -5  -9   1        793.75       1100.48       106.64 o                         
  -4  -9   1        425.22        494.41        64.11 o                         
  -3  -9   1       4551.78       4618.54       111.15 o                         
  -2  -9   1        414.36        344.81        39.93 o                         
  -1  -9   1         48.40         22.50        27.74 o                         
   0  -9   1       1104.16        936.60        43.26 o                         
   1  -9   1      14283.80      14073.30       204.46 o                         
   2  -9   1        549.74        525.60        31.10 o                         
   3  -9   1       3762.21       3743.96        75.80 o                         
   4  -9   1       1358.67       1424.23        42.33 o                         
   5  -9   1      19887.00      20368.68       311.45 o                         
   6  -9   1       7882.90       7748.37       166.08 o                         
   7  -9   1       1861.03       1867.17        71.08 o                         
   8  -9   1       5772.36       5658.98       158.07 o                         
   9  -9   1        527.65        491.19        74.02 o                         
  10  -9   1       1077.85       1168.70        73.44 o                         
  11  -9   1        551.79        516.74        73.74 o                         
  12  -9   1          7.86         -1.88        79.15 o                         
  13  -9   1       1062.15        867.01       128.17 o                         
  -8  -8   1        814.38        801.00       186.59 o                         
  -7  -8   1       1963.74       2082.95       367.59 o                         
  -6  -8   1       3662.48       3212.40       111.72 o                         
  -5  -8   1        292.07        210.21        49.34 o                         
  -4  -8   1       4197.80       4188.13       106.09 o                         
  -3  -8   1       1960.80       2045.06        70.75 o                         
  -2  -8   1        612.34        557.19        39.64 o                         
  -1  -8   1        296.56        262.25        36.45 o                         
   0  -8   1       1303.57       1351.20        44.89 o                         
   1  -8   1       8017.33       8138.49       140.20 o                         
   2  -8   1      13576.64      13315.91       181.51 o                         
   3  -8   1      13575.31      13467.24       181.51 o                         
   4  -8   1        122.61        128.30        15.21 o                         
   5  -8   1         42.32         73.58        20.90 o                         
   6  -8   1        289.13        305.66        30.01 o                         
   7  -8   1        285.42        300.43        34.34 o                         
   8  -8   1        149.77        121.89        45.61 o                         
   9  -8   1        404.57        440.44        48.27 o                         
  10  -8   1       7803.61       7762.69       176.19 o                         
  11  -8   1       1125.55       1012.96        98.95 o                         
  12  -8   1       1276.90       1389.55       111.36 o                         
  13  -8   1       5396.39       5749.00       281.04 o                         
  14  -8   1        286.07        318.49       122.50 o                         
  -8  -7   1       7395.80       7373.26       200.83 o                         
  -7  -7   1        205.70        173.93        60.76 o                         
  -6  -7   1        847.79        906.69        71.27 o                         
  -5  -7   1      20449.55      19932.95       305.49 o                         
  -4  -7   1       2015.88       2158.68        74.51 o                         
  -3  -7   1        551.07        633.03        51.69 o                         
  -2  -7   1        857.37       1046.54        40.14 o                         
  -1  -7   1      10648.23      10635.80       142.98 o                         
   0  -7   1       1902.28       1928.82        37.95 o                         
   1  -7   1       1977.56       2003.27        37.38 o                         
   2  -7   1        549.34        529.31        16.38 o                         
   3  -7   1      26990.31      28128.12       292.51 o                         
   4  -7   1       1299.10       1315.74        28.58 o                         
   5  -7   1        789.89        808.70        32.81 o                         
   6  -7   1      19927.53      19737.38       242.46 o                         
   7  -7   1       8622.48       8390.91       161.31 o                         
   8  -7   1       2380.98       2436.25        81.25 o                         
   9  -7   1       5088.75       5444.03       133.58 o                         
  10  -7   1       3227.66       3351.83       163.80 o                         
  11  -7   1        481.87        386.94        56.74 o                         
  12  -7   1       1956.08       1922.57       128.21 o                         
  13  -7   1        216.66        233.68       111.19 o                         
  14  -7   1         93.48        173.37       116.84 o                         
  -9  -6   1       1923.11       2098.95       139.65 o                         
  -8  -6   1       2856.52       3525.68       136.35 o                         
  -7  -6   1         91.88        105.40        44.40 o                         
  -6  -6   1        119.34        157.83        37.08 o                         
  -5  -6   1       1672.94       1602.31        65.79 o                         
  -4  -6   1       7908.20       7763.94       148.68 o                         
  -3  -6   1       6351.84       6548.11       103.86 o                         
  -2  -6   1        309.31        290.59        18.63 o                         
  -1  -6   1       1825.52       1854.33        38.03 o                         
   0  -6   1       3179.64       3212.74        47.59 o                         
   1  -6   1       1525.64       1494.98        25.42 o                         
   2  -6   1       5856.20       5865.72        67.06 o                         
   3  -6   1      12724.91      13157.39       153.48 o                         
   4  -6   1       2639.04       2664.74        38.99 o                         
   5  -6   1      28713.94      28740.78       282.02 o                         
   6  -6   1        724.67        744.05        25.11 o                         
   7  -6   1         11.52         13.08        35.12 o                         
   8  -6   1       2766.12       2996.02        90.69 o                         
   9  -6   1       7012.11       7207.93       159.33 o                         
  10  -6   1        852.65        868.29        71.22 o                         
  11  -6   1        596.25        576.71        62.55 o                         
  12  -6   1        662.72        675.39        93.29 o                         
  13  -6   1         48.82        111.18       101.76 o                         
  14  -6   1       6158.11       5802.39       316.91 o                         
 -10  -5   1       3298.08       3289.44       240.40 o                         
  -9  -5   1        372.96        496.42        72.49 o                         
  -8  -5   1       1090.39        994.45        68.88 o                         
  -7  -5   1      13244.36      13578.10       232.44 o                         
  -6  -5   1       4617.59       4630.66       107.02 o                         
  -5  -5   1        276.40        374.90        39.49 o                         
  -4  -5   1        174.89        285.14        32.59 o                         
  -3  -5   1       4107.71       4165.44        61.01 o                         
  -2  -5   1       5426.15       5587.03        70.08 o                         
  -1  -5   1       2065.42       2146.94        33.49 o                         
   0  -5   1          4.96         30.35        11.33 o                         
   1  -5   1      27061.52      27480.15       283.73 o                         
   2  -5   1        778.86        784.73        18.91 o                         
   3  -5   1       6595.60       6639.40        89.96 o                         
   4  -5   1        516.37        525.70        13.35 o                         
   5  -5   1        992.24        954.98        21.61 o                         
   6  -5   1        372.75        380.96        26.18 o                         
   7  -5   1       5303.68       5373.86        89.95 o                         
   8  -5   1       1995.54       1877.40        61.23 o                         
   9  -5   1        418.16        408.78        48.09 o                         
  10  -5   1       1906.37       1904.11        88.98 o                         
  11  -5   1       1381.61       1436.37       114.62 o                         
  12  -5   1      12250.84      12638.47       356.94 o                         
  13  -5   1        135.31        103.89        97.15 o                         
  14  -5   1       2480.01       2298.09       220.57 o                         
 -11  -4   1        860.40        990.85       115.92 o                         
 -10  -4   1       7419.58       7034.41       215.20 o                         
  -9  -4   1       2349.24       2194.98       136.06 o                         
  -8  -4   1        859.33        724.48        74.00 o                         
  -7  -4   1       1915.95       1831.05        95.24 o                         
  -6  -4   1       4088.22       4024.65       121.50 o                         
  -5  -4   1       1272.95       1039.64        40.28 o                         
  -4  -4   1       8179.35       8169.97       109.58 o                         
  -3  -4   1      49233.32      48308.75       471.45 o                         
  -2  -4   1       1146.69       1008.24        23.90 o                         
  -1  -4   1      21341.52      20807.83       205.62 o                         
   0  -4   1        176.18        120.61         8.15 o                         
   1  -4   1       2693.12       3215.76        36.94 o                         
   2  -4   1       2576.92       3021.19        39.10 o                         
   3  -4   1      44548.16      47839.38       452.52 o                         
   4  -4   1       1125.38       1183.19        19.69 o                         
   5  -4   1       1302.90       1257.51        18.79 o                         
   6  -4   1      43989.86      43961.15       399.88 o                         
   7  -4   1       7515.60       7729.94       102.94 o                         
   8  -4   1        601.20        597.76        83.79 o                         
   9  -4   1       6539.89       6546.56       180.28 o                         
  10  -4   1        101.07         59.45        35.36 o                         
  11  -4   1       1405.19       1421.77        94.96 o                         
  12  -4   1        214.85        287.54        80.41 o                         
  13  -4   1        169.89         78.21        83.95 o                         
  14  -4   1        693.70        972.49       254.43 o                         
 -12  -3   1       1640.11       1355.68       133.91 o                         
 -11  -3   1          3.36         23.76        76.97 o                         
 -10  -3   1          8.09         14.61        53.32 o                         
  -9  -3   1      21868.57      21732.55       337.37 o                         
  -8  -3   1         49.54         59.45        38.65 o                         
  -7  -3   1         66.64         68.80        27.83 o                         
  -6  -3   1          3.90         32.64        27.32 o                         
  -5  -3   1      27662.06      27037.68       331.47 o                         
  -4  -3   1       2493.08       2562.55        52.36 o                         
  -3  -3   1        177.58        221.15        15.11 o                         
  -2  -3   1        252.51        393.90        15.46 o                         
  -1  -3   1       2626.45       2983.62        37.18 o                         
   0  -3   1       8781.18       8911.67       100.68 o                         
   1  -3   1       1523.62       1682.71        31.98 o                         
   2  -3   1      18835.54      19184.75       243.50 o                         
   3  -3   1       1248.46       1182.14        18.78 o                         
   4  -3   1       3944.02       4417.04        47.17 o                         
   5  -3   1      35420.81      36900.77       389.36 o                         
   6  -3   1       8268.11       8407.39       133.01 o                         
   7  -3   1        186.67        234.15        21.95 o                         
   8  -3   1       1966.93       1986.33        54.80 o                         
   9  -3   1       1102.12       1168.40        58.34 o                         
  10  -3   1        386.92        449.84        57.40 o                         
  11  -3   1       1692.38       1499.26        74.44 o                         
  12  -3   1       2309.48       2403.99       146.62 o                         
  13  -3   1        224.00        278.04        91.23 o                         
 -12  -2   1        138.90        146.07        89.88 o                         
 -11  -2   1        196.91        165.36       205.41 o                         
 -10  -2   1        354.82        447.69        64.06 o                         
  -9  -2   1       9286.12       9236.33       176.80 o                         
  -8  -2   1       5683.91       5710.63       110.58 o                         
  -7  -2   1       7590.99       7298.16       122.17 o                         
  -6  -2   1       2200.06       2171.58        76.10 o                         
  -5  -2   1       9180.21       8753.35       133.80 o                         
  -4  -2   1       1642.60       1746.22        42.22 o                         
  -3  -2   1       9720.10       9660.94       106.54 o                         
  -2  -2   1     116585.72     112780.64      1162.61 o                         
  -1  -2   1       6092.47       6180.48        65.67 o                         
   0  -2   1       1568.69       1486.39        17.90 o                         
   1  -2   1      27929.86      29350.01       846.54 o                         
   2  -2   1         68.51         88.23         4.36 o                         
   3  -2   1        323.57        359.48        10.25 o                         
   4  -2   1        675.11        871.03        18.38 o                         
   5  -2   1       9759.48       9391.17        98.23 o                         
   6  -2   1       1971.34       2026.58        39.83 o                         
   7  -2   1       8629.48       8878.78       118.26 o                         
   8  -2   1         19.78         18.28        21.70 o                         
   9  -2   1       1589.83       1502.10        65.64 o                         
  10  -2   1      10629.26      10516.97       189.21 o                         
  11  -2   1        753.90        799.12        74.27 o                         
  12  -2   1       1638.31       1712.33       130.62 o                         
  13  -2   1       1760.37       1728.56       209.24 o                         
 -13  -1   1        697.00        776.29       141.35 o                         
 -12  -1   1       1776.73       1898.86       140.43 o                         
 -11  -1   1      10556.18      10311.15       290.88 o                         
 -10  -1   1        773.52        782.53        70.71 o                         
  -9  -1   1         54.57         76.02        34.20 o                         
  -8  -1   1      10291.96      10681.09       164.65 o                         
  -7  -1   1         51.85        112.38        26.34 o                         
  -6  -1   1        288.66        340.17        41.08 o                         
  -5  -1   1       1297.53       1322.51        40.44 o                         
  -4  -1   1       4211.31       4266.92        71.47 o                         
  -3  -1   1       4871.28       4522.73        61.28 o                         
  -2  -1   1        357.07        390.64        17.32 o                         
  -1  -1   1         24.15         53.65         4.01 o                         
   0  -1   1       3764.15       3853.78        87.92 o                         
   1  -1   1        177.36        173.84         4.75 o                         
   2  -1   1        293.53        253.14        10.58 o                         
   3  -1   1      86650.68      87564.95       731.63 o                         
   4  -1   1      13229.13      13815.72       143.60 o                         
   5  -1   1        522.76        614.61        23.69 o                         
   6  -1   1      30010.96      28775.37       346.48 o                         
   7  -1   1       2536.11       2446.86        59.78 o                         
   8  -1   1      15228.29      15294.58       247.17 o                         
   9  -1   1       5344.58       5395.96       117.34 o                         
  10  -1   1       1575.68       1629.81       103.79 o                         
  11  -1   1       6599.47       6647.75       191.77 o                         
  12  -1   1          5.76         95.81        72.17 o                         
  13  -1   1         93.86        205.41       128.15 o                         
 -13   0   1        271.44        181.67        95.10 o                         
 -12   0   1        216.85        235.57        81.29 o                         
 -11   0   1        138.70         77.44        72.18 o                         
 -10   0   1        859.70        895.14        61.92 o                         
  -9   0   1       4867.30       4901.29       108.50 o                         
  -8   0   1      10016.42       9820.22       152.30 o                         
  -7   0   1      26455.77      25632.29       321.60 o                         
  -6   0   1        764.11        747.61        35.60 o                         
  -5   0   1      46445.11      44710.87       581.78 o                         
  -4   0   1        226.09        307.76        19.16 o                         
  -3   0   1       1031.17       1072.34        22.64 o                         
  -2   0   1        603.35        611.06        14.71 o                         
  -1   0   1      21098.38      20326.78       206.95 o                         
   1   0   1       1526.30       1368.01        16.16 o                         
   2   0   1       2506.68       2310.71        27.86 o                         
   3   0   1      10030.38       9466.45       118.80 o                         
   4   0   1       6362.37       6488.01        82.77 o                         
   5   0   1       5181.53       4858.29        78.11 o                         
   6   0   1       4076.47       3901.61        72.36 o                         
   7   0   1       3668.26       3470.65        80.55 o                         
   8   0   1        609.66        619.77        45.96 o                         
   9   0   1        102.43         96.49        41.82 o                         
  10   0   1      14950.96      14514.24       285.77 o                         
  11   0   1       7323.30       7383.95       351.91 o                         
  12   0   1       1612.64       1577.79       139.49 o                         
  13   0   1         32.36         96.11       133.80 o                         
 -13   1   1      10718.98      10711.11       507.82 o                         
 -12   1   1        847.25        945.25       108.46 o                         
 -11   1   1         38.98         57.93        53.03 o                         
 -10   1   1       1146.86        990.23        79.81 o                         
  -9   1   1         91.30        162.84        36.54 o                         
  -8   1   1       2371.43       2474.33        65.15 o                         
  -7   1   1      11338.79      10834.91       155.31 o                         
  -6   1   1       2909.02       2767.00        59.27 o                         
  -5   1   1      16820.98      16604.54       230.99 o                         
  -4   1   1       6121.64       6071.10        78.24 o                         
  -3   1   1         41.10         66.94         8.17 o                         
  -2   1   1        238.54        304.97         8.96 o                         
  -1   1   1       3053.81       3081.32        25.96 o                         
   0   1   1         18.23         30.58         4.33 o                         
   1   1   1       4512.08       4628.42        51.56 o                         
   2   1   1      13808.11      13372.29       126.59 o                         
   3   1   1       1913.50       1879.35        29.54 o                         
   4   1   1      58377.68      57413.77       655.74 o                         
   5   1   1      16739.81      16291.11       239.30 o                         
   6   1   1       4484.53       4359.55        92.93 o                         
   7   1   1       4059.57       4172.83        83.11 o                         
   8   1   1       4935.25       4934.94        99.21 o                         
   9   1   1        703.45        793.83        66.34 o                         
  10   1   1       1681.95       1562.06       113.68 o                         
  11   1   1        712.37        755.64       103.22 o                         
  12   1   1       2449.69       2548.14       197.01 o                         
 -13   2   1       3499.17       3307.29       258.32 o                         
 -12   2   1       1176.73       1174.23        87.77 o                         
 -11   2   1       3693.85       3593.05       129.64 o                         
 -10   2   1         27.67         21.63        38.08 o                         
  -9   2   1      10376.70      10332.48       208.39 o                         
  -8   2   1       1379.86       1393.53        45.07 o                         
  -7   2   1        158.67        200.04        22.25 o                         
  -6   2   1      49318.73      49405.92       460.91 o                         
  -5   2   1         16.49         19.07         7.80 o                         
  -4   2   1       1814.49       1920.51        28.40 o                         
  -3   2   1      88610.69      90092.42       754.30 o                         
  -2   2   1       2806.46       2709.79        59.74 o                         
  -1   2   1        787.59        770.29        10.74 o                         
   0   2   1       2304.57       2056.62        24.33 o                         
   1   2   1        605.67        704.56        28.01 o                         
   2   2   1      14172.24      15090.27       165.65 o                         
   3   2   1      14547.01      14383.21       154.49 o                         
   4   2   1       1299.84       1323.48        34.63 o                         
   5   2   1       4676.30       4704.78        81.34 o                         
   6   2   1       2632.22       2658.33       114.60 o                         
   7   2   1        447.86        553.07        38.91 o                         
   8   2   1       6962.02       6762.07       122.96 o                         
   9   2   1        472.71        468.02        70.63 o                         
  10   2   1        108.15        113.58        73.25 o                         
  11   2   1       1035.21       1045.66       113.66 o                         
  12   2   1        357.53        453.24       103.53 o                         
 -14   3   1        194.99        271.37       145.11 o                         
 -13   3   1       2541.88       2826.67       166.64 o                         
 -12   3   1       4800.08       4689.50       285.74 o                         
 -11   3   1        506.75        461.32        61.29 o                         
 -10   3   1         73.54        102.67        36.42 o                         
  -9   3   1        562.23        569.29        65.05 o                         
  -8   3   1       4011.26       4038.27        85.84 o                         
  -7   3   1       1531.18       1652.44        42.71 o                         
  -6   3   1       5059.33       4821.91        65.34 o                         
  -5   3   1       4442.22       4520.57        58.14 o                         
  -4   3   1      50538.48      54764.40       488.78 o                         
  -3   3   1       1242.28       1261.28        24.01 o                         
  -2   3   1       1013.38        951.23        13.15 o                         
  -1   3   1      72556.81      72597.76       607.86 o                         
   0   3   1      15497.91      15039.16       148.84 o                         
   1   3   1        433.35        479.82        16.83 o                         
   2   3   1       8152.31       7523.71       101.04 o                         
   3   3   1       1776.85       1690.21        33.93 o                         
   4   3   1       6567.64       5982.61        86.03 o                         
   5   3   1       6780.46       6737.03       128.36 o                         
   6   3   1       8998.03       9087.25       139.47 o                         
   7   3   1       1495.87       1437.01        56.92 o                         
   8   3   1         57.37          6.01        37.93 o                         
   9   3   1       1965.66       2041.11       102.09 o                         
  10   3   1        679.35        541.80        89.95 o                         
  11   3   1        685.96        803.14       108.89 o                         
 -14   4   1         71.38        309.06       133.80 o                         
 -13   4   1       4903.95       5176.29       208.05 o                         
 -12   4   1       1499.45       1534.15       120.49 o                         
 -11   4   1      14293.30      14773.69       357.38 o                         
 -10   4   1         85.46         86.98        33.50 o                         
  -9   4   1       9753.90       9443.45       162.67 o                         
  -8   4   1      20171.19      21060.77       265.72 o                         
  -7   4   1        467.77        529.08        23.69 o                         
  -6   4   1       1824.15       1747.64        35.34 o                         
  -5   4   1      67524.95      68572.22       611.81 o                         
  -4   4   1        984.45        955.15        17.57 o                         
  -3   4   1          4.93         27.14         5.58 o                         
  -2   4   1        435.24        367.67         8.39 o                         
  -1   4   1       5776.44       5339.60        57.42 o                         
   0   4   1        570.15        672.31        15.79 o                         
   1   4   1        425.82        629.47        24.95 o                         
   2   4   1      32875.55      31806.14       314.28 o                         
   3   4   1       3475.40       3673.87        55.63 o                         
   4   4   1       3197.52       3121.88        59.00 o                         
   5   4   1       6485.51       6307.31        97.63 o                         
   6   4   1      34485.92      33846.05       466.57 o                         
   7   4   1        233.11        146.92        38.93 o                         
   8   4   1        144.24        243.87        54.40 o                         
   9   4   1       2389.20       2475.64       114.56 o                         
  10   4   1        651.13        651.35       107.43 o                         
  11   4   1       2311.44       2450.17       165.04 o                         
 -14   5   1        920.21       1179.85       171.51 o                         
 -13   5   1       2245.19       2374.81       220.57 o                         
 -12   5   1       3035.40       3059.61       151.36 o                         
 -11   5   1      11459.31      11721.06       299.63 o                         
 -10   5   1       1280.19       1360.26        72.40 o                         
  -9   5   1      12066.49      12067.86       193.65 o                         
  -8   5   1       2834.68       2752.01        70.05 o                         
  -7   5   1       2006.37       1963.73        40.19 o                         
  -6   5   1       3812.77       3935.02        59.13 o                         
  -5   5   1      10113.14      10128.69       141.28 o                         
  -4   5   1       1359.51       1298.80        26.10 o                         
  -3   5   1      14238.50      14412.64       170.06 o                         
  -2   5   1       5900.68       5901.69        69.22 o                         
  -1   5   1        358.75        339.08        19.01 o                         
   0   5   1      37349.36      36899.26       334.37 o                         
   1   5   1       2295.82       2120.51        33.33 o                         
   2   5   1       1135.28       1010.53        31.60 o                         
   3   5   1      21264.06      20791.38       236.34 o                         
   4   5   1        366.30        363.09        30.54 o                         
   5   5   1        215.10        252.93        32.89 o                         
   6   5   1       2188.77       1928.84        69.93 o                         
   7   5   1       2231.61       1940.20       131.98 o                         
   8   5   1        527.98        495.29        66.80 o                         
   9   5   1       3012.07       3109.53       129.50 o                         
  10   5   1         48.70          4.41        89.51 o                         
 -14   6   1        358.40        361.84       126.27 o                         
 -13   6   1        249.83        349.01        87.92 o                         
 -12   6   1         26.83          0.46        73.49 o                         
 -11   6   1        239.00        320.43       178.09 o                         
 -10   6   1       4524.80       4690.06       125.72 o                         
  -9   6   1        115.94         77.53        36.86 o                         
  -8   6   1        574.28        642.68        40.30 o                         
  -7   6   1       2864.46       2850.35        63.88 o                         
  -6   6   1        509.00        531.21        18.23 o                         
  -5   6   1       3021.70       2958.70        46.69 o                         
  -4   6   1      66329.37      68884.05       773.89 o                         
  -3   6   1       2791.49       3007.57        45.44 o                         
  -2   6   1       4683.91       4691.00        58.99 o                         
  -1   6   1       4082.78       4141.87        55.66 o                         
   0   6   1       1433.58       1484.79        28.32 o                         
   1   6   1        517.09        441.84        20.10 o                         
   2   6   1         52.34         82.24        18.09 o                         
   3   6   1      11962.76      11827.65       164.72 o                         
   4   6   1      17251.94      16889.91       227.16 o                         
   5   6   1        401.54        498.96        41.66 o                         
   6   6   1       2146.95       2471.79        79.40 o                         
   7   6   1       5933.40       5913.27       194.96 o                         
   8   6   1       1473.14       1673.13       101.95 o                         
   9   6   1        220.43        180.80        85.25 o                         
 -14   7   1        178.44        254.41       120.61 o                         
 -13   7   1         71.02        -92.34        97.99 o                         
 -12   7   1       5692.87       5885.83       210.33 o                         
 -11   7   1       3397.58       3351.74       147.84 o                         
 -10   7   1       2209.02       2295.24        92.50 o                         
  -9   7   1       2391.31       2603.40        89.80 o                         
  -8   7   1      19521.17      19526.06       327.08 o                         
  -7   7   1         49.76         84.55        29.36 o                         
  -6   7   1        612.29        720.96        56.54 o                         
  -5   7   1        138.12        165.83        23.10 o                         
  -4   7   1       2214.66       2176.32        40.79 o                         
  -3   7   1       7655.83       7695.51       100.46 o                         
  -2   7   1       9269.52       9337.96       108.42 o                         
  -1   7   1       8135.56       8016.43       106.86 o                         
   0   7   1        273.18        368.00        23.44 o                         
   1   7   1      14779.38      14453.48       188.30 o                         
   2   7   1       2586.74       2572.38        67.84 o                         
   3   7   1        605.34        653.91        39.28 o                         
   4   7   1       1216.44       1098.83        52.22 o                         
   5   7   1        681.76        603.47        69.10 o                         
   6   7   1       6021.88       6095.28       166.55 o                         
   7   7   1         11.03          0.15        55.50 o                         
   8   7   1        383.82        369.31        92.03 o                         
 -14   8   1        270.01        403.29       126.26 o                         
 -13   8   1        326.71        391.99       113.07 o                         
 -12   8   1        800.41        781.51       163.03 o                         
 -11   8   1        200.59        208.39        73.50 o                         
 -10   8   1       1117.15       1166.49        89.27 o                         
  -9   8   1       3873.75       3923.66       110.25 o                         
  -8   8   1       1568.20       1541.22        68.63 o                         
  -7   8   1         43.96         27.57        40.52 o                         
  -6   8   1       3171.77       3152.85        90.65 o                         
  -5   8   1        129.06        148.30        22.42 o                         
  -4   8   1       2179.58       2204.28        56.59 o                         
  -3   8   1       2211.88       2129.28        55.87 o                         
  -2   8   1      24968.63      24803.13       379.82 o                         
  -1   8   1         28.76         83.47        24.30 o                         
   0   8   1       1705.62       1849.39        54.91 o                         
   1   8   1      10018.71       9956.91       161.07 o                         
   2   8   1       9058.67       8699.26       152.77 o                         
   3   8   1          6.78         40.99        34.96 o                         
   4   8   1       4375.84       4071.56       109.53 o                         
   5   8   1       1356.21       1263.43        71.52 o                         
   6   8   1        391.49        435.06        60.21 o                         
   7   8   1        230.09         37.69       124.38 o                         
 -13   9   1       2803.38       2484.87       190.42 o                         
 -12   9   1        116.36         81.03        88.57 o                         
 -11   9   1          0.89        -50.74        53.10 o                         
 -10   9   1       3326.04       3292.51       132.26 o                         
  -9   9   1       3253.98       3275.38       120.40 o                         
  -8   9   1          9.42         33.99        36.48 o                         
  -7   9   1        237.24        230.95        38.58 o                         
  -6   9   1         79.32         46.53        24.19 o                         
  -5   9   1       9174.83       9100.56       158.76 o                         
  -4   9   1        205.21        224.66        26.46 o                         
  -3   9   1         92.66         88.22        23.90 o                         
  -2   9   1          2.85          2.51        22.85 o                         
  -1   9   1       5693.85       5599.03       104.38 o                         
   0   9   1        277.11        341.57        34.13 o                         
   1   9   1       3651.50       3626.08        87.95 o                         
   2   9   1       1396.21       1280.26        61.42 o                         
   3   9   1       4096.15       3703.00       101.75 o                         
   4   9   1       3455.45       3481.97       119.75 o                         
   5   9   1          3.83        -43.74        47.06 o                         
   6   9   1        841.91        729.39       111.35 o                         
 -13  10   1         19.93        -82.92        82.92 o                         
 -12  10   1        876.34       1008.34       126.28 o                         
 -11  10   1      11262.33      10714.14       341.75 o                         
 -10  10   1       2108.93       2251.06       352.53 o                         
  -9  10   1         36.19         32.01        42.58 o                         
  -8  10   1      20097.70      20414.33       335.87 o                         
  -7  10   1        154.27        187.92        32.60 o                         
  -6  10   1       4739.81       4923.28       104.04 o                         
  -5  10   1       1307.02       1373.81        52.87 o                         
  -4  10   1       3177.70       3044.51        76.54 o                         
  -3  10   1       1697.69       1864.09        61.19 o                         
  -2  10   1        333.92        344.50        35.50 o                         
  -1  10   1       3215.60       3108.52        78.55 o                         
   0  10   1       9910.17      10038.16       170.36 o                         
   1  10   1       1595.90       1865.51        72.61 o                         
   2  10   1       5787.48       6313.76       165.24 o                         
   3  10   1       6178.49       6129.17       175.36 o                         
   4  10   1        355.57        321.43        67.75 o                         
   5  10   1         99.62         31.58        91.41 o                         
 -13  11   1       5661.12       4934.21       245.20 o                         
 -12  11   1       3641.72       3590.16       196.10 o                         
 -11  11   1        171.27        341.10        86.69 o                         
 -10  11   1       1292.43       1239.79        85.03 o                         
  -9  11   1        398.39        441.82        46.46 o                         
  -8  11   1         13.74         40.44        32.53 o                         
  -7  11   1        946.95        981.37        51.29 o                         
  -6  11   1         40.56         56.02        29.26 o                         
  -5  11   1          0.45         34.21        27.55 o                         
  -4  11   1      12261.56      12722.88       218.72 o                         
  -3  11   1       4584.24       4386.08       124.03 o                         
  -2  11   1        415.70        492.56        40.47 o                         
  -1  11   1          0.58         35.95        33.07 o                         
   0  11   1        449.85        387.12        45.13 o                         
   1  11   1         78.96         86.47        41.72 o                         
   2  11   1        388.31        456.27        63.91 o                         
   3  11   1        901.78        883.21       105.00 o                         
   4  11   1        970.63        829.29       143.24 o                         
 -10  12   1      13661.29      13149.62       430.64 o                         
  -9  12   1         14.74         99.88        67.84 o                         
  -8  12   1       2565.49       2593.48       107.88 o                         
  -7  12   1       2959.37       2921.20       128.21 o                         
  -6  12   1       2493.52       2575.57       107.15 o                         
  -5  12   1       3631.97       3447.66        90.57 o                         
  -4  12   1        296.52        279.77        39.14 o                         
  -3  12   1         62.93         94.66        45.15 o                         
  -2  12   1        965.96        981.61        54.67 o                         
  -1  12   1        581.22        541.40        50.60 o                         
   0  12   1       3518.58       3233.44       114.05 o                         
   1  12   1       2126.89       1912.66       126.77 o                         
   2  12   1        515.51        574.81       118.73 o                         
  -8  13   1        288.04        297.76        75.38 o                         
  -7  13   1       2649.64       2646.97       147.05 o                         
  -6  13   1        372.04        473.03        79.15 o                         
  -5  13   1       2540.35       2452.75       141.40 o                         
  -4  13   1       1245.93       1357.10       113.09 o                         
  -3  13   1       3865.37       3906.96       151.31 o                         
  -2  13   1         26.75          6.83        52.82 o                         
  -1  13   1        590.07        582.02       100.83 o                         
   0  13   1       4110.46       4156.12       222.51 o                         
   2 -14   2       3502.52       3518.40       275.29 o                         
   3 -14   2       1564.92       1624.82       182.84 o                         
   4 -14   2        901.11        773.82       138.53 o                         
   5 -14   2        387.77        444.76        69.73 o                         
   6 -14   2         11.99        -35.80        54.65 o                         
   7 -14   2       1320.41       1210.09       107.44 o                         
  -1 -13   2         13.86        -47.11       116.84 o                         
   0 -13   2       1016.19        865.11       150.78 o                         
   1 -13   2       1370.40       1420.29       136.66 o                         
   2 -13   2        490.16        648.63        71.92 o                         
   3 -13   2        254.79        209.49        47.85 o                         
   4 -13   2       7455.62       7451.46       177.32 o                         
   5 -13   2        323.17        400.58        46.64 o                         
   6 -13   2      13770.07      13130.10       272.38 o                         
   7 -13   2        186.66        138.41        42.56 o                         
   8 -13   2        112.85         96.11        52.77 o                         
   9 -13   2       2467.61       2371.62       137.62 o                         
  -3 -12   2          5.19         15.73        80.82 o                         
  -2 -12   2        198.26        219.20       110.24 o                         
  -1 -12   2       1773.71       1738.45        88.78 o                         
   0 -12   2        429.37        351.55        46.00 o                         
   1 -12   2         51.82         55.69        34.21 o                         
   2 -12   2        788.46        718.25        75.11 o                         
   3 -12   2       1877.37       1890.28        80.57 o                         
   4 -12   2         33.53         51.56        33.23 o                         
   5 -12   2       2255.78       2218.59        79.24 o                         
   6 -12   2        449.97        376.96        41.05 o                         
   7 -12   2        591.83        836.71        56.53 o                         
   8 -12   2       5635.49       5842.59       154.29 o                         
   9 -12   2         61.41        108.14        78.21 o                         
  -4 -11   2        180.48        191.02        87.63 o                         
  -3 -11   2        182.65        188.59        59.81 o                         
  -2 -11   2       6621.28       6666.88       171.83 o                         
  -1 -11   2          3.34         50.82        37.15 o                         
   0 -11   2          3.80         32.56        31.97 o                         
   1 -11   2        266.84        380.17        49.36 o                         
   2 -11   2         45.60         29.46        25.55 o                         
   3 -11   2       6467.55       6683.56       124.50 o                         
   4 -11   2        296.64        248.76        45.23 o                         
   5 -11   2       1597.69       1708.17       125.36 o                         
   6 -11   2       2705.14       2831.59        86.54 o                         
   7 -11   2       4595.65       4543.14       148.06 o                         
   8 -11   2       3778.95       3879.02       175.38 o                         
   9 -11   2         62.80        145.11        71.61 o                         
  10 -11   2       2980.81       3097.77       194.20 o                         
  -6 -10   2       3933.20       4016.45       262.11 o                         
  -5 -10   2         57.02         30.31        84.80 o                         
  -4 -10   2        476.81        423.10        57.03 o                         
  -3 -10   2       3933.60       3937.28       108.82 o                         
  -2 -10   2       3913.76       4032.26       102.12 o                         
  -1 -10   2       1260.51       1082.35        91.26 o                         
   0 -10   2       4498.38       4327.15        92.61 o                         
   1 -10   2       4605.75       4643.77        90.74 o                         
   2 -10   2         87.50        110.57        24.28 o                         
   3 -10   2        611.18        690.36        34.96 o                         
   4 -10   2      10723.52      10631.93       208.33 o                         
   5 -10   2        730.74        756.79        32.96 o                         
   6 -10   2         27.35         73.12        21.08 o                         
   7 -10   2       1273.36       1267.27        59.27 o                         
   8 -10   2       2501.76       2411.39       169.68 o                         
   9 -10   2       2492.25       2351.19       105.72 o                         
  10 -10   2        723.62        703.75       105.91 o                         
  11 -10   2      12699.46      12604.59      1395.67 o                         
  12 -10   2        607.24        593.67        99.89 o                         
  13 -10   2       1498.11       1440.08       145.14 o                         
  -7  -9   2        523.88        501.31       133.81 o                         
  -6  -9   2       2838.17       2412.03       123.30 o                         
  -5  -9   2        722.13        587.52        61.60 o                         
  -4  -9   2       4107.60       3847.47       108.63 o                         
  -3  -9   2        211.07        229.02        41.44 o                         
  -2  -9   2        309.57        351.12        38.92 o                         
  -1  -9   2        261.51        202.40        31.43 o                         
   0  -9   2       6861.88       7026.14       119.79 o                         
   1  -9   2       2300.33       2364.39        61.23 o                         
   2  -9   2       6778.96       6416.00       114.01 o                         
   3  -9   2       3404.06       3204.39        64.56 o                         
   4  -9   2       2165.32       2108.39        58.61 o                         
   5  -9   2        598.31        585.48        48.06 o                         
   6  -9   2        314.26        299.10        30.56 o                         
   7  -9   2         23.79         36.82        31.78 o                         
   8  -9   2       2719.23       2806.72        85.81 o                         
   9  -9   2       3899.38       3938.78       206.89 o                         
  10  -9   2        388.41        450.02        54.36 o                         
  11  -9   2       2616.12       2741.66       143.18 o                         
  12  -9   2        142.80        154.53        84.80 o                         
  13  -9   2         55.93         47.11        86.69 o                         
  -8  -8   2       3032.47       2909.16       241.33 o                         
  -7  -8   2          5.11        -44.75        72.71 o                         
  -6  -8   2          4.30        -36.62        46.70 o                         
  -5  -8   2       8467.64       8202.06       164.53 o                         
  -4  -8   2       2121.99       1974.97        77.18 o                         
  -3  -8   2       1501.54       1311.56        59.07 o                         
  -2  -8   2      14231.98      13609.56       208.60 o                         
  -1  -8   2        319.68        350.64        30.45 o                         
   0  -8   2       2228.66       2244.42        64.43 o                         
   1  -8   2      12263.24      12061.32       167.72 o                         
   2  -8   2       1514.69       1632.80        36.24 o                         
   3  -8   2      16262.48      16823.57       196.14 o                         
   4  -8   2        788.58        904.25        28.49 o                         
   5  -8   2       3117.90       3247.28        61.94 o                         
   6  -8   2      46566.50      46849.61       606.88 o                         
   7  -8   2       5996.51       6123.93       127.39 o                         
   8  -8   2         89.87        134.21        35.36 o                         
   9  -8   2       9638.31       9276.84       190.62 o                         
  10  -8   2       7247.74       7298.96       169.61 o                         
  11  -8   2        506.21        523.96        61.25 o                         
  12  -8   2       6566.86       6779.94       229.36 o                         
  13  -8   2        814.80        665.31       130.05 o                         
  14  -8   2         59.70         -7.54       150.76 o                         
  -9  -7   2        169.10        143.22       143.22 o                         
  -8  -7   2       1161.58       1371.98        99.65 o                         
  -7  -7   2        344.25        277.09        65.27 o                         
  -6  -7   2       2937.56       2922.78       100.04 o                         
  -5  -7   2        119.44         67.78        38.52 o                         
  -4  -7   2         38.66         14.29        31.99 o                         
  -3  -7   2       1696.76       2050.10       118.36 o                         
  -2  -7   2       3467.45       3510.06        69.25 o                         
  -1  -7   2       8643.42       8707.15       133.78 o                         
   0  -7   2       8775.87       8616.18       115.38 o                         
   1  -7   2       3280.28       3477.52        58.39 o                         
   2  -7   2         45.77         66.12         8.70 o                         
   3  -7   2      10656.09      10915.07       128.30 o                         
   4  -7   2       2725.74       2620.41        48.07 o                         
   5  -7   2       9044.27       8936.46       116.29 o                         
   6  -7   2       8043.84       7922.29       110.70 o                         
   7  -7   2        501.85        468.81        29.65 o                         
   8  -7   2       4846.02       4797.12       117.38 o                         
   9  -7   2        200.90        230.09        43.82 o                         
  10  -7   2       3177.30       3271.02       169.02 o                         
  11  -7   2        392.00        436.42        59.62 o                         
  12  -7   2        471.94        534.24       114.02 o                         
  13  -7   2       7430.51       7350.98       332.08 o                         
  14  -7   2       1011.31        925.42       154.55 o                         
  -9  -6   2       1103.80       1140.09       129.11 o                         
  -8  -6   2          8.43        -55.34        55.34 o                         
  -7  -6   2        580.11        563.46        68.00 o                         
  -6  -6   2        674.02        785.77        62.79 o                         
  -5  -6   2        254.58        305.86        35.68 o                         
  -4  -6   2      25261.44      24522.25       309.93 o                         
  -3  -6   2       5300.53       5550.06        92.75 o                         
  -2  -6   2       9195.47       8720.36       111.68 o                         
  -1  -6   2       4252.07       4322.79        62.16 o                         
   0  -6   2      36858.00      35770.50       456.68 o                         
   1  -6   2      12347.42      13193.53       154.83 o                         
   2  -6   2       2387.11       2433.52        33.55 o                         
   3  -6   2        556.99        517.62        23.74 o                         
   4  -6   2        740.09        755.35        18.07 o                         
   5  -6   2        491.83        474.52        17.37 o                         
   6  -6   2        301.07        272.82        18.54 o                         
   7  -6   2      36090.07      36032.43       475.83 o                         
   8  -6   2       3454.01       3348.76       118.96 o                         
   9  -6   2        280.25        286.06        45.67 o                         
  10  -6   2       3816.63       4007.28       120.97 o                         
  11  -6   2        458.00        456.34        62.20 o                         
  12  -6   2       6481.75       6425.86       221.15 o                         
  13  -6   2        298.34        403.30       128.15 o                         
  14  -6   2         57.65        -30.15       128.14 o                         
 -10  -5   2       1306.01       1109.22       116.57 o                         
  -9  -5   2         15.05         93.38        52.49 o                         
  -8  -5   2       9324.41       9476.94       185.16 o                         
  -7  -5   2       7065.46       6859.58       143.10 o                         
  -6  -5   2        258.21        286.73        39.66 o                         
  -5  -5   2         26.07          6.81        25.08 o                         
  -4  -5   2       1699.46       1781.45        52.63 o                         
  -3  -5   2       1479.45       1539.99        35.70 o                         
  -2  -5   2       4806.72       4843.03        62.78 o                         
  -1  -5   2      17438.68      17142.58       188.11 o                         
   0  -5   2      14212.84      13377.94       158.40 o                         
   1  -5   2       2030.84       1961.93        39.28 o                         
   2  -5   2         39.92         56.64        10.24 o                         
   3  -5   2       9848.90       9896.85       132.20 o                         
   4  -5   2       4609.20       4644.37        59.96 o                         
   5  -5   2       3066.14       3073.04        54.77 o                         
   6  -5   2        195.09        313.70        16.98 o                         
   7  -5   2       7405.11       7568.85       114.81 o                         
   8  -5   2        366.07        464.62        57.14 o                         
   9  -5   2      23791.20      23590.98       631.90 o                         
  10  -5   2        996.63       1006.47       115.05 o                         
  11  -5   2       1843.28       1972.74        97.65 o                         
  12  -5   2       1297.49       1336.10       117.27 o                         
  13  -5   2        243.57        258.18       126.26 o                         
 -11  -4   2       1464.29       1407.46       129.62 o                         
 -10  -4   2         16.13         27.76        57.52 o                         
  -9  -4   2        104.70        131.95        53.87 o                         
  -8  -4   2       3930.18       3549.41       102.85 o                         
  -7  -4   2        730.29        775.15        57.52 o                         
  -6  -4   2      18444.50      17689.32       266.94 o                         
  -5  -4   2       1848.16       1974.65        50.35 o                         
  -4  -4   2        127.14        147.96        18.48 o                         
  -3  -4   2      25471.40      25098.98       302.90 o                         
  -2  -4   2       2651.57       2472.08        60.58 o                         
  -1  -4   2       9645.59       9502.50        99.52 o                         
   0  -4   2        416.60        477.66        13.78 o                         
   1  -4   2      19544.63      19330.36       287.72 o                         
   2  -4   2       4547.79       3392.72        57.02 o                         
   3  -4   2       1146.46       1137.23        17.15 o                         
   4  -4   2        470.58        549.00        16.78 o                         
   5  -4   2        231.60        239.44        18.02 o                         
   6  -4   2       8770.07       8857.01       121.06 o                         
   7  -4   2        615.61        682.27        24.27 o                         
   8  -4   2      22420.91      23134.14       342.57 o                         
   9  -4   2       2029.38       2152.07        71.46 o                         
  10  -4   2          1.94         13.28        41.43 o                         
  11  -4   2       1340.52       1333.94        83.74 o                         
  12  -4   2        125.80        159.12        59.35 o                         
  13  -4   2         61.29         96.11       126.26 o                         
 -12  -3   2         18.51         39.98        88.61 o                         
 -11  -3   2       3143.04       3066.86       173.80 o                         
 -10  -3   2        702.16        660.88        73.56 o                         
  -9  -3   2       5744.24       5673.61       137.46 o                         
  -8  -3   2        118.45        141.26        41.23 o                         
  -7  -3   2        601.48        642.88        62.57 o                         
  -6  -3   2       2038.33       1876.38       100.34 o                         
  -5  -3   2      10484.69      10623.72       150.61 o                         
  -4  -3   2        966.12        947.24        30.41 o                         
  -3  -3   2       1419.83       1304.69        31.84 o                         
  -2  -3   2      15132.26      15248.67       168.91 o                         
  -1  -3   2       1164.37       1274.68        18.23 o                         
   0  -3   2       3911.06       3941.74        48.77 o                         
   1  -3   2     143762.53     135571.83      3422.83 o                         
   2  -3   2         74.95        111.92         8.21 o                         
   3  -3   2          5.22         15.81         5.47 o                         
   4  -3   2        606.85        613.58        13.07 o                         
   5  -3   2       7345.92       7189.17        82.99 o                         
   6  -3   2         57.89         69.23        12.49 o                         
   7  -3   2        187.32        159.52        19.42 o                         
   8  -3   2        629.60        583.37        71.76 o                         
   9  -3   2      24904.44      24907.18       359.64 o                         
  10  -3   2       7836.77       7623.74       151.19 o                         
  11  -3   2       6287.32       6128.08       163.59 o                         
  12  -3   2         81.46        103.89        60.15 o                         
  13  -3   2        449.88        391.77       105.89 o                         
 -12  -2   2        767.78        601.80       104.88 o                         
 -11  -2   2        481.25        413.21        90.50 o                         
 -10  -2   2          8.32        -24.08        71.41 o                         
  -9  -2   2        926.63        934.36        60.51 o                         
  -8  -2   2      17472.52      16984.89       238.07 o                         
  -7  -2   2      11427.85      11358.49       168.38 o                         
  -6  -2   2      13504.58      13163.30       189.10 o                         
  -5  -2   2      15755.62      16096.88       235.17 o                         
  -4  -2   2       9204.00       8713.66       110.46 o                         
  -3  -2   2      20473.11      22808.89       229.72 o                         
  -2  -2   2      18641.52      17904.57       179.22 o                         
  -1  -2   2         31.53         50.12         5.54 o                         
   0  -2   2      26371.45      27573.48       230.02 o                         
   1  -2   2         40.60         70.40         5.17 o                         
   2  -2   2          1.50         26.07         4.21 o                         
   3  -2   2      34185.36      31358.44       239.88 o                         
   4  -2   2      16675.97      16919.23       159.67 o                         
   5  -2   2        881.08        968.64        25.52 o                         
   6  -2   2        803.98        959.26        32.53 o                         
   7  -2   2       1483.47       1342.57        41.21 o                         
   8  -2   2       9609.78       9698.41       152.56 o                         
   9  -2   2      23485.12      22900.77       389.47 o                         
  10  -2   2       3510.94       3740.23       104.86 o                         
  11  -2   2       7189.48       6725.72       150.96 o                         
  12  -2   2          7.85        -32.13        53.94 o                         
  13  -2   2        242.89        263.84       124.38 o                         
 -13  -1   2        329.51        304.01       152.65 o                         
 -12  -1   2        426.47        554.40        95.22 o                         
 -11  -1   2        920.22        867.62       103.72 o                         
 -10  -1   2       1399.02       1422.91        87.27 o                         
  -9  -1   2       4281.39       4095.39        97.12 o                         
  -8  -1   2       5610.85       5526.91       106.54 o                         
  -7  -1   2       1167.10       1168.31        48.66 o                         
  -6  -1   2       1751.65       1794.31        52.41 o                         
  -5  -1   2      17786.06      17180.59       407.17 o                         
  -4  -1   2      34705.04      33196.68       369.20 o                         
  -3  -1   2        160.87        101.52        20.15 o                         
  -2  -1   2        377.51        420.18        17.35 o                         
  -1  -1   2      54468.45      55366.84       418.80 o                         
   0  -1   2        244.16        235.14         3.39 o                         
   1  -1   2         29.74         30.56         1.99 o                         
   2  -1   2       6386.25       6058.83        47.94 o                         
   3  -1   2      26348.92      25815.99       235.35 o                         
   4  -1   2         40.49         75.16        10.12 o                         
   5  -1   2      16777.72      16600.98       204.79 o                         
   6  -1   2        557.40        513.52        27.84 o                         
   7  -1   2       3197.60       3193.81        75.89 o                         
   8  -1   2         39.14         44.31        35.14 o                         
   9  -1   2        292.43        242.74        49.22 o                         
  10  -1   2       3095.23       3511.03       121.41 o                         
  11  -1   2       2469.55       2617.99       101.28 o                         
  12  -1   2       3006.52       3025.20       127.85 o                         
  13  -1   2       1203.93       1270.38       192.25 o                         
 -13   0   2       2075.43       2281.65       157.02 o                         
 -12   0   2       3899.57       3644.38       177.28 o                         
 -11   0   2         95.55         68.34        71.28 o                         
 -10   0   2      17601.74      16931.22       272.78 o                         
  -9   0   2         50.89         64.16        31.47 o                         
  -8   0   2         20.19         24.83        25.42 o                         
  -7   0   2      10615.37      10586.66       156.06 o                         
  -6   0   2       3696.98       3719.46        80.93 o                         
  -5   0   2      40425.29      40668.80       477.31 o                         
  -4   0   2       8155.69       8076.01       102.13 o                         
  -3   0   2       3047.90       2818.90        41.41 o                         
  -2   0   2        841.55       1206.59        34.08 o                         
  -1   0   2         47.31         64.17         5.08 o                         
   0   0   2         39.09         35.17         3.44 o                         
   1   0   2      25911.08      27021.18       181.93 o                         
   2   0   2      14743.20      14516.37       134.25 o                         
   3   0   2      10058.73       9879.76       104.20 o                         
   4   0   2      69403.59      71244.59       735.48 o                         
   5   0   2        140.22        153.33        39.78 o                         
   6   0   2       1293.82       1289.63        47.11 o                         
   7   0   2        193.24        193.51        26.69 o                         
   8   0   2         71.02         89.24        41.15 o                         
   9   0   2       2299.90       2274.24        82.33 o                         
  10   0   2       1792.72       1826.10        98.14 o                         
  11   0   2       9092.53       8580.26       259.57 o                         
  12   0   2       4914.67       4878.49       164.22 o                         
 -13   1   2          2.04        105.83        83.27 o                         
 -12   1   2         38.02         71.88        74.86 o                         
 -11   1   2         33.26         23.11        53.86 o                         
 -10   1   2       6097.63       6011.17       117.93 o                         
  -9   1   2         69.12        176.09        62.84 o                         
  -8   1   2         61.37        107.95        27.37 o                         
  -7   1   2      10561.04      10800.39       155.77 o                         
  -6   1   2       2238.29       2149.06        52.96 o                         
  -5   1   2       5083.55       5077.75        74.29 o                         
  -4   1   2        408.81        453.44        36.53 o                         
  -3   1   2     175966.30     169918.75      1428.19 o                         
  -2   1   2        280.16        294.70        10.21 o                         
  -1   1   2        361.25        334.50         7.08 o                         
   0   1   2       4155.43       4116.26        39.67 o                         
   1   1   2      11884.53      11645.37        97.15 o                         
   2   1   2       8476.06       9173.78        97.09 o                         
   3   1   2       1234.50       1134.65        26.55 o                         
   4   1   2        137.98        165.31        17.45 o                         
   5   1   2       5264.97       5042.66        82.70 o                         
   6   1   2      30919.85      30645.61       372.33 o                         
   7   1   2       1851.83       1835.48        57.40 o                         
   8   1   2        484.86        441.34        38.65 o                         
   9   1   2       1002.46       1020.10        61.88 o                         
  10   1   2        182.34        212.95        99.88 o                         
  11   1   2       2420.02       2551.19       154.57 o                         
  12   1   2        381.55        484.96       119.67 o                         
 -13   2   2       2129.57       2120.78       209.25 o                         
 -12   2   2       2592.23       2679.29       119.88 o                         
 -11   2   2       4062.09       3976.67       134.38 o                         
 -10   2   2          4.93         19.16        33.59 o                         
  -9   2   2      10974.10      11042.73       163.09 o                         
  -8   2   2      10151.24      10443.03       180.25 o                         
  -7   2   2      14700.10      14513.62       253.26 o                         
  -6   2   2       2847.65       2958.63        43.26 o                         
  -5   2   2         58.21         61.89        10.72 o                         
  -4   2   2      24393.95      26334.76       243.59 o                         
  -3   2   2       1560.19       1676.77        30.87 o                         
  -2   2   2         11.76         42.76         7.44 o                         
  -1   2   2       2615.42       2893.93        27.91 o                         
   0   2   2      11040.46      10774.42        94.79 o                         
   1   2   2      10134.30      10538.77       101.40 o                         
   2   2   2       9472.26       9868.18       105.74 o                         
   3   2   2       7524.50       6865.62        88.19 o                         
   4   2   2      25534.09      24204.34       268.19 o                         
   5   2   2      24893.59      24131.24       297.19 o                         
   6   2   2         57.94         55.73        23.87 o                         
   7   2   2       7038.68       6848.87       131.43 o                         
   8   2   2         51.58         43.49        30.28 o                         
   9   2   2       1419.18       1416.11        84.45 o                         
  10   2   2         17.65        -24.65        65.95 o                         
  11   2   2       2698.26       2655.02       245.09 o                         
  12   2   2       1784.48       1933.78       151.88 o                         
 -14   3   2        699.55        934.80       173.39 o                         
 -13   3   2      13116.82      13845.40       451.39 o                         
 -12   3   2        573.65        690.41        72.79 o                         
 -11   3   2        622.00        599.88        63.76 o                         
 -10   3   2       5825.50       5540.96       119.16 o                         
  -9   3   2      16180.69      16457.68       224.36 o                         
  -8   3   2      30386.46      30858.54       343.46 o                         
  -7   3   2       3789.90       3791.55        61.69 o                         
  -6   3   2       1403.01       1452.27        33.35 o                         
  -5   3   2      52160.79      52966.30       605.32 o                         
  -4   3   2      14399.76      15126.57       160.79 o                         
  -3   3   2       2815.01       2658.79        37.07 o                         
  -2   3   2      75805.41      74836.59       623.77 o                         
  -1   3   2      21026.26      21163.73       191.50 o                         
   0   3   2         47.64         62.73         7.77 o                         
   1   3   2       2065.50       2283.74        31.13 o                         
   2   3   2      12470.22      12077.50       129.05 o                         
   3   3   2      13485.21      13458.55       157.64 o                         
   4   3   2       2676.65       2831.54        54.68 o                         
   5   3   2        754.91        688.33        34.14 o                         
   6   3   2        177.90        258.31        30.04 o                         
   7   3   2       7491.08       7245.32       142.06 o                         
   8   3   2       3163.85       2866.63       107.78 o                         
   9   3   2      12740.54      11899.29       247.40 o                         
  10   3   2        295.30        384.83        90.35 o                         
  11   3   2        363.68        385.75       109.31 o                         
 -14   4   2       4857.68       5044.94       311.18 o                         
 -13   4   2         12.54        -26.38        67.96 o                         
 -12   4   2        803.17        861.94        97.89 o                         
 -11   4   2        476.19        371.86        55.37 o                         
 -10   4   2          9.38         16.92        39.64 o                         
  -9   4   2       1079.03       1094.81        52.74 o                         
  -8   4   2      10192.16      10463.34       147.30 o                         
  -7   4   2        184.87        195.00        17.96 o                         
  -6   4   2      33315.50      34439.61       341.77 o                         
  -5   4   2       2718.41       2670.49        37.38 o                         
  -4   4   2        181.93        169.04        11.72 o                         
  -3   4   2      26322.53      25912.50       352.64 o                         
  -2   4   2       1367.90       1430.82        24.80 o                         
  -1   4   2      14473.23      14659.58       161.84 o                         
   0   4   2      10901.16      10673.57       122.19 o                         
   1   4   2       3333.64       3310.33        46.00 o                         
   2   4   2       3498.50       3343.33        49.52 o                         
   3   4   2        267.37        265.27        20.73 o                         
   4   4   2        128.81        134.83        21.06 o                         
   5   4   2        182.85        202.80        26.13 o                         
   6   4   2       7272.12       7322.02       138.68 o                         
   7   4   2        770.15        781.35        54.20 o                         
   8   4   2        826.20        951.83        65.59 o                         
   9   4   2       1942.27       2046.62       200.76 o                         
  10   4   2       2066.19       1943.31       171.55 o                         
  11   4   2         53.93        -16.96       118.72 o                         
 -14   5   2         15.96        -77.26       116.84 o                         
 -13   5   2       2331.48       2368.97       203.60 o                         
 -12   5   2       1154.25       1321.91       245.97 o                         
 -11   5   2       4916.87       5049.41       181.38 o                         
 -10   5   2        102.07        140.21        42.36 o                         
  -9   5   2       7747.81       7576.57       136.33 o                         
  -8   5   2       2056.38       2047.78        60.04 o                         
  -7   5   2      43063.14      45370.11       484.16 o                         
  -6   5   2        484.66        533.57        18.88 o                         
  -5   5   2       4222.75       4317.00        51.32 o                         
  -4   5   2        277.42        353.13        12.69 o                         
  -3   5   2       2421.30       2326.93        29.58 o                         
  -2   5   2       5306.25       5461.61        61.74 o                         
  -1   5   2      21088.81      20829.09       205.94 o                         
   0   5   2        419.39        450.08        18.31 o                         
   1   5   2       2167.38       2357.12        43.33 o                         
   2   5   2       1251.20       1217.81        32.11 o                         
   3   5   2        890.59        949.43        41.16 o                         
   4   5   2        746.29        691.25        39.45 o                         
   5   5   2         48.22         -2.10        26.08 o                         
   6   5   2          6.92        -15.50        30.35 o                         
   7   5   2       8902.15       8532.39       167.10 o                         
   8   5   2        702.42        803.44        83.65 o                         
   9   5   2        294.07        163.86        65.78 o                         
  10   5   2       3830.79       3778.54       184.66 o                         
 -14   6   2        846.45        704.89       152.66 o                         
 -13   6   2        931.07       1031.04       114.03 o                         
 -12   6   2       2750.40       2975.42       150.49 o                         
 -11   6   2       2089.55       2104.83       123.78 o                         
 -10   6   2         93.60        153.07        56.62 o                         
  -9   6   2       1629.94       1791.04        83.50 o                         
  -8   6   2       7670.59       7485.52       128.64 o                         
  -7   6   2       2224.37       2307.36        58.53 o                         
  -6   6   2        310.58        274.21        16.12 o                         
  -5   6   2       6574.12       6708.31        93.13 o                         
  -4   6   2      15290.76      15148.55       167.87 o                         
  -3   6   2      11032.19      11326.17       127.83 o                         
  -2   6   2       5266.43       5296.21        74.99 o                         
  -1   6   2      12984.51      12694.74       132.25 o                         
   0   6   2      11841.85      11344.20       115.65 o                         
   1   6   2       3872.98       3959.40        57.66 o                         
   2   6   2        250.72        252.26        25.95 o                         
   3   6   2       4475.47       4455.55        83.88 o                         
   4   6   2        684.83        706.18        42.46 o                         
   5   6   2        115.25        207.81        36.70 o                         
   6   6   2        228.03        205.56        39.05 o                         
   7   6   2       3788.93       3847.25       131.19 o                         
   8   6   2       5448.74       5236.57       196.06 o                         
   9   6   2       2340.80       2172.93       159.19 o                         
 -14   7   2       1043.93        981.97       158.32 o                         
 -13   7   2       2420.34       2111.47       190.41 o                         
 -12   7   2       1243.07       1161.58       104.62 o                         
 -11   7   2       1241.06       1273.35       101.19 o                         
 -10   7   2          7.88         25.12        52.62 o                         
  -9   7   2       6884.44       7239.24       156.78 o                         
  -8   7   2       7061.10       7054.36       187.50 o                         
  -7   7   2       4749.56       4675.97       129.38 o                         
  -6   7   2       9844.30      10541.70       223.08 o                         
  -5   7   2        621.95        618.33        25.40 o                         
  -4   7   2        293.74        257.94        19.01 o                         
  -3   7   2        927.70        914.30        25.01 o                         
  -2   7   2        680.67        631.06        27.48 o                         
  -1   7   2         14.12         29.93        15.08 o                         
   0   7   2        606.06        554.04        28.60 o                         
   1   7   2      14668.95      14478.62       190.35 o                         
   2   7   2        668.77        703.27        36.25 o                         
   3   7   2       1048.14        938.33        44.68 o                         
   4   7   2       1784.60       1510.33        63.56 o                         
   5   7   2       3600.47       3657.28       100.42 o                         
   6   7   2        596.63        576.53        60.57 o                         
   7   7   2         30.42        -55.10        55.10 o                         
   8   7   2       3669.76       3520.41       248.90 o                         
 -14   8   2        377.22        440.99       126.27 o                         
 -13   8   2      16410.51      16182.82       547.99 o                         
 -12   8   2       1895.11       1874.18       174.37 o                         
 -11   8   2       1246.79       1383.79       103.55 o                         
 -10   8   2       1380.35       1517.28        99.86 o                         
  -9   8   2       2394.61       2318.43       103.88 o                         
  -8   8   2        277.82        226.13        45.96 o                         
  -7   8   2      28290.90      27662.76       530.31 o                         
  -6   8   2        279.75        311.58        31.45 o                         
  -5   8   2       9184.73       9303.70       162.44 o                         
  -4   8   2         67.55         37.42        20.96 o                         
  -3   8   2         32.25         39.48        25.96 o                         
  -2   8   2      14782.64      14218.77       232.18 o                         
  -1   8   2       1755.50       1761.03        53.34 o                         
   0   8   2       5035.33       4967.70        96.90 o                         
   1   8   2       2416.32       2418.90        70.02 o                         
   2   8   2       5642.92       5963.38       120.36 o                         
   3   8   2         15.36         37.13        35.94 o                         
   4   8   2        337.05        392.90        49.32 o                         
   5   8   2       1889.98       1696.71        81.55 o                         
   6   8   2         13.87          8.53        51.39 o                         
   7   8   2       1171.75        919.80       152.67 o                         
 -13   9   2        315.63        239.34       111.19 o                         
 -12   9   2        461.66        343.00       103.65 o                         
 -11   9   2       4894.06       4993.72       337.61 o                         
 -10   9   2         10.42          5.60        51.19 o                         
  -9   9   2        980.65        983.31        74.60 o                         
  -8   9   2       5153.90       5487.24       220.71 o                         
  -7   9   2         23.59          6.47        28.62 o                         
  -6   9   2      10056.92      10088.85       179.15 o                         
  -5   9   2      19495.00      20083.94       318.66 o                         
  -4   9   2       2394.94       2164.36        63.08 o                         
  -3   9   2       2485.50       2621.55        89.56 o                         
  -2   9   2         10.98        -23.94        23.94 o                         
  -1   9   2        185.15        196.16        29.86 o                         
   0   9   2        205.33        197.25        33.25 o                         
   1   9   2         22.45         54.01        32.35 o                         
   2   9   2       2068.83       2114.77       120.82 o                         
   3   9   2       7426.91       7677.33       155.44 o                         
   4   9   2          0.73        -20.77        50.31 o                         
   5   9   2       1173.57       1068.20        81.91 o                         
   6   9   2       5260.38       5809.13       298.00 o                         
 -13  10   2        423.86        488.11       114.96 o                         
 -12  10   2       5884.22       5547.67       262.20 o                         
 -11  10   2       1474.25       1577.46       106.01 o                         
 -10  10   2        286.88        235.29        57.91 o                         
  -9  10   2        198.03        280.05        52.52 o                         
  -8  10   2       1931.78       1793.39       110.78 o                         
  -7  10   2       3226.53       3253.50        88.32 o                         
  -6  10   2       6385.27       6559.58       131.36 o                         
  -5  10   2       4313.86       4322.50        97.92 o                         
  -4  10   2       1622.27       1429.87        57.29 o                         
  -3  10   2         87.03         63.73        27.47 o                         
  -2  10   2       4356.09       4296.79        99.09 o                         
  -1  10   2       5475.23       5480.47       147.85 o                         
   0  10   2        103.50        131.29        35.32 o                         
   1  10   2       5048.26       4884.45       130.43 o                         
   2  10   2       2586.52       2710.25        92.75 o                         
   3  10   2        703.14        536.38        59.42 o                         
   4  10   2        368.11        422.18        93.38 o                         
   5  10   2        472.29        350.54       135.69 o                         
 -13  11   2        316.03        320.38        99.88 o                         
 -12  11   2       2650.69       2573.41       177.22 o                         
 -11  11   2         33.39        -65.96        65.96 o                         
 -10  11   2        771.48        834.60        65.91 o                         
  -9  11   2        414.94        412.82        75.98 o                         
  -8  11   2       2165.16       2161.81       146.31 o                         
  -7  11   2       8826.08       8772.87       206.98 o                         
  -6  11   2        220.63        210.26        75.77 o                         
  -5  11   2         12.76         19.43        34.34 o                         
  -4  11   2       3352.61       3508.83        91.60 o                         
  -3  11   2       6199.18       6319.55       133.47 o                         
  -2  11   2      11029.01      11077.05       217.17 o                         
  -1  11   2        321.18        413.33        47.51 o                         
   0  11   2        492.73        423.90        47.44 o                         
   1  11   2       2483.54       2490.82        92.58 o                         
   2  11   2         54.16         98.04        65.30 o                         
   3  11   2       2165.51       1961.78       137.08 o                         
 -10  12   2        234.64        246.87        84.80 o                         
  -9  12   2        246.25        308.57        73.50 o                         
  -8  12   2         38.86         95.85        37.58 o                         
  -7  12   2         19.51         41.75        35.77 o                         
  -6  12   2       1297.93       1408.91        65.09 o                         
  -5  12   2       1817.77       1670.93        70.72 o                         
  -4  12   2        991.87       1020.37        59.08 o                         
  -3  12   2        247.11        315.15        41.35 o                         
  -2  12   2       1061.16       1052.71        69.13 o                         
  -1  12   2        908.55       1117.97        73.35 o                         
   0  12   2       1872.99       1921.23        94.54 o                         
   1  12   2         87.89         50.85        75.91 o                         
   2  12   2        362.19        576.68       120.61 o                         
  -8  13   2         57.35         71.61        67.84 o                         
  -7  13   2       5333.15       5405.71       222.57 o                         
  -6  13   2        293.54        295.88        77.27 o                         
  -5  13   2        452.41        593.65        88.58 o                         
  -4  13   2        285.56        353.85        54.43 o                         
  -3  13   2        978.43        885.05        66.51 o                         
  -2  13   2        265.41        393.56        77.40 o                         
  -1  13   2        802.56        691.69       109.31 o                         
   0  13   2       1213.57       1019.69       135.71 o                         
   2 -14   3        153.48        135.68       113.07 o                         
   3 -14   3         55.61        -32.04        97.99 o                         
   4 -14   3          1.48        -11.81        84.80 o                         
  -1 -13   3       5539.89       4790.83       288.58 o                         
   0 -13   3       1927.18       1707.87       179.08 o                         
   1 -13   3        347.66        329.04        67.25 o                         
   2 -13   3       1468.10       1600.91       180.95 o                         
   3 -13   3         22.91         69.28        36.70 o                         
   4 -13   3       1597.62       1637.70       102.73 o                         
   5 -13   3         15.26         55.10        33.23 o                         
   6 -13   3       1292.84       1466.54        84.82 o                         
   7 -13   3        761.66        944.85        87.64 o                         
   8 -13   3         93.05          1.88        49.00 o                         
   9 -13   3         42.91         86.69        58.42 o                         
  -3 -12   3        263.72        459.38        93.60 o                         
  -2 -12   3        148.51         71.73        97.05 o                         
  -1 -12   3       1713.16       1860.56       149.74 o                         
   0 -12   3       1115.79       1059.20        69.65 o                         
   1 -12   3       3542.04       3513.87       104.15 o                         
   2 -12   3       3492.93       3587.58        97.94 o                         
   3 -12   3        976.29        952.96        56.54 o                         
   4 -12   3        359.64        190.34        47.11 o                         
   5 -12   3        200.24        288.62        35.29 o                         
   6 -12   3      10908.06      11014.07       226.23 o                         
   7 -12   3        785.66        681.87        49.64 o                         
   8 -12   3        231.76        203.70        41.83 o                         
   9 -12   3          9.12         45.23        71.61 o                         
  -5 -11   3        788.25        563.53       154.55 o                         
  -4 -11   3        140.21        197.81        84.55 o                         
  -3 -11   3       3053.66       3038.92       119.08 o                         
  -2 -11   3       5522.77       5719.76       128.43 o                         
  -1 -11   3         59.87          7.54        35.62 o                         
   0 -11   3       8718.91       9214.93       157.31 o                         
   1 -11   3       9183.10       9532.59       155.36 o                         
   2 -11   3         91.13        122.91        28.34 o                         
   3 -11   3        773.77        806.87        47.18 o                         
   4 -11   3         56.27        139.45        37.69 o                         
   5 -11   3        659.71        682.87        81.98 o                         
   6 -11   3        575.78        592.62        40.50 o                         
   7 -11   3        967.96        993.29        82.93 o                         
   8 -11   3        115.73         75.38        60.30 o                         
   9 -11   3       2677.73       3118.39       179.11 o                         
  10 -11   3         82.50        178.32        66.99 o                         
  11 -11   3       3014.08       3099.62       262.07 o                         
  -6 -10   3        484.51        448.54       133.81 o                         
  -5 -10   3        351.92        539.60        93.03 o                         
  -4 -10   3       3550.73       3661.55       111.03 o                         
  -3 -10   3       1233.94       1059.19        64.05 o                         
  -2 -10   3        584.21        658.52        50.17 o                         
  -1 -10   3       1838.18       1487.73        59.70 o                         
   0 -10   3         86.96        111.32        28.31 o                         
   1 -10   3        430.01        384.17        30.98 o                         
   2 -10   3       5067.81       5206.08        99.79 o                         
   3 -10   3       1116.84        986.57        39.72 o                         
   4 -10   3      19477.02      20218.99       374.61 o                         
   5 -10   3       5304.83       5182.28       139.60 o                         
   6 -10   3        880.48        885.86        65.97 o                         
   7 -10   3       1788.28       1964.31       109.34 o                         
   8 -10   3       4300.46       4321.07       149.37 o                         
   9 -10   3          6.98         30.40        44.76 o                         
  10 -10   3          3.60         20.67        41.45 o                         
  11 -10   3       4833.61       4482.74       161.28 o                         
  12 -10   3        178.68        205.41        81.03 o                         
  13 -10   3       1515.23       1332.64       143.25 o                         
  -7  -9   3        373.21        608.72       143.23 o                         
  -6  -9   3        113.96        171.30       135.68 o                         
  -5  -9   3       4733.04       4963.38       158.79 o                         
  -4  -9   3          7.31          9.66        43.18 o                         
  -3  -9   3        607.60        537.48        48.11 o                         
  -2  -9   3       8884.83       9422.75       161.40 o                         
  -1  -9   3       2089.30       2013.66        62.31 o                         
   0  -9   3       1771.34       1870.38        54.55 o                         
   1  -9   3      10147.23      10594.88       157.10 o                         
   2  -9   3       2106.21       2330.69        53.65 o                         
   3  -9   3        907.03        966.85        29.65 o                         
   4  -9   3       4368.92       4309.79        65.48 o                         
   5  -9   3         24.75         33.43        15.48 o                         
   6  -9   3       9378.79       9531.81       168.27 o                         
   7  -9   3       1135.12       1211.25        53.17 o                         
   8  -9   3        737.34        836.01        52.74 o                         
   9  -9   3       3506.00       3334.92       183.79 o                         
  10  -9   3         99.61        175.05        46.66 o                         
  11  -9   3       1174.30       1175.93        79.96 o                         
  12  -9   3      10034.34       9496.78       349.22 o                         
  13  -9   3        105.95        209.18        97.99 o                         
  -8  -8   3         26.83         90.45       135.68 o                         
  -7  -8   3       1434.79       1140.49        98.35 o                         
  -6  -8   3       2585.83       2470.88       218.89 o                         
  -5  -8   3        155.12        193.67        46.57 o                         
  -4  -8   3        348.46        330.52        44.45 o                         
  -3  -8   3       1759.59       1566.91        63.17 o                         
  -2  -8   3      15974.62      16524.24       243.21 o                         
  -1  -8   3        918.14        918.12        40.94 o                         
   0  -8   3        501.74        463.74        28.04 o                         
   1  -8   3       5272.93       5179.17        81.32 o                         
   2  -8   3       4906.30       5048.50        74.98 o                         
   3  -8   3       6790.86       6817.26        83.23 o                         
   4  -8   3       2683.70       2738.56        43.56 o                         
   5  -8   3       6920.86       7133.01       108.89 o                         
   6  -8   3       3501.05       3505.31        65.52 o                         
   7  -8   3         48.77         92.43        25.85 o                         
   8  -8   3        308.54        329.36        42.75 o                         
   9  -8   3        197.06        183.63        42.94 o                         
  10  -8   3       1762.92       1706.18        86.94 o                         
  11  -8   3         67.38         73.20        50.48 o                         
  12  -8   3       3347.12       3077.21       197.98 o                         
  13  -8   3       4156.24       4075.11       239.49 o                         
  -9  -7   3       1078.44        718.11       160.21 o                         
  -8  -7   3        151.73         66.73        68.14 o                         
  -7  -7   3        893.39        976.83        81.25 o                         
  -6  -7   3        394.21        457.99        62.00 o                         
  -5  -7   3        523.42        496.01        48.76 o                         
  -4  -7   3        123.92        174.80        36.28 o                         
  -3  -7   3      10959.97      11167.58       236.13 o                         
  -2  -7   3        548.96        519.92        35.64 o                         
  -1  -7   3       8705.20       8737.12       129.45 o                         
   0  -7   3       7517.11       7114.02        97.93 o                         
   1  -7   3       1534.55       1494.03        32.62 o                         
   2  -7   3       3857.42       3950.77        51.10 o                         
   3  -7   3       5709.15       5815.22        83.33 o                         
   4  -7   3       1580.33       1715.47        25.77 o                         
   5  -7   3         39.41         65.42        12.15 o                         
   6  -7   3         64.66         53.65        16.38 o                         
   7  -7   3       8489.37       8349.77       134.78 o                         
   8  -7   3       9469.09       9373.57       218.61 o                         
   9  -7   3         43.96         84.59        40.44 o                         
  10  -7   3      11473.67      11471.08       233.55 o                         
  11  -7   3        930.45        902.92        95.04 o                         
  12  -7   3       2213.47       2489.80       118.60 o                         
  13  -7   3       2897.09       2941.18       226.24 o                         
 -10  -6   3        134.52        201.64       163.95 o                         
  -9  -6   3        140.48        149.59        86.00 o                         
  -8  -6   3       6123.91       6185.81       211.22 o                         
  -7  -6   3        547.21        460.32        62.62 o                         
  -6  -6   3        173.11        134.63        40.62 o                         
  -5  -6   3        849.83        764.34        44.42 o                         
  -4  -6   3       4456.62       4487.23        86.49 o                         
  -3  -6   3        451.85        411.26        29.34 o                         
  -2  -6   3      13098.71      13009.28       168.36 o                         
  -1  -6   3       8258.69       8368.31       102.55 o                         
   0  -6   3      49467.30      50153.98       558.64 o                         
   1  -6   3        502.64        510.96        15.03 o                         
   2  -6   3       1856.54       1849.05        50.94 o                         
   3  -6   3       3493.17       3744.65        66.34 o                         
   4  -6   3      14145.71      14163.10       152.61 o                         
   5  -6   3         90.28        109.15        11.97 o                         
   6  -6   3       7727.05       8065.15       102.43 o                         
   7  -6   3       8693.47       8586.56       137.11 o                         
   8  -6   3       2262.66       2224.93        80.42 o                         
   9  -6   3        791.94        885.20        62.98 o                         
  10  -6   3       1262.21       1185.62        76.64 o                         
  11  -6   3         24.25         55.58        49.53 o                         
  12  -6   3       1136.56       1217.65        89.91 o                         
  13  -6   3        961.42        874.53       156.44 o                         
 -10  -5   3        375.73        289.71       134.75 o                         
  -9  -5   3         48.97         10.13        47.13 o                         
  -8  -5   3       1037.51       1130.98        76.15 o                         
  -7  -5   3       1569.14       1582.84        73.96 o                         
  -6  -5   3       1346.68       1503.68        66.66 o                         
  -5  -5   3        112.43        144.64        28.80 o                         
  -4  -5   3       1211.25       1266.15        92.87 o                         
  -3  -5   3        724.59        788.68        29.49 o                         
  -2  -5   3       2114.91       2282.19        37.79 o                         
  -1  -5   3       5946.59       5983.62        76.88 o                         
   0  -5   3       1722.86       1610.44        24.83 o                         
   1  -5   3         30.01         30.70         5.86 o                         
   2  -5   3      57868.95      60332.44       872.48 o                         
   3  -5   3         30.71         34.23        10.26 o                         
   4  -5   3       8520.00       8493.26        89.83 o                         
   5  -5   3      12973.18      13112.86       135.73 o                         
   6  -5   3       3427.36       3419.03        53.34 o                         
   7  -5   3        718.01        731.75        37.52 o                         
   8  -5   3        882.59        903.24        62.99 o                         
   9  -5   3       2258.72       2341.46       112.03 o                         
  10  -5   3       1144.50       1261.15        77.16 o                         
  11  -5   3       8209.65       8317.32       222.91 o                         
  12  -5   3       3037.02       2814.20       144.24 o                         
  13  -5   3         12.11        120.61       120.61 o                         
 -11  -4   3        556.07        537.59        83.53 o                         
 -10  -4   3      12835.34      12826.86       273.86 o                         
  -9  -4   3        341.04        353.94        70.45 o                         
  -8  -4   3       2732.93       2879.05       143.69 o                         
  -7  -4   3        106.60        158.30        39.97 o                         
  -6  -4   3       4980.42       5106.22       110.57 o                         
  -5  -4   3       1962.87       1815.93        52.59 o                         
  -4  -4   3        865.50        856.07        30.54 o                         
  -3  -4   3      11187.11      10804.91       121.33 o                         
  -2  -4   3      10947.81      10840.99       116.51 o                         
  -1  -4   3       2839.68       2884.40        43.21 o                         
   0  -4   3         63.83         87.83         6.32 o                         
   1  -4   3      65473.39      66527.23       960.08 o                         
   2  -4   3        236.00        337.35        47.12 o                         
   3  -4   3        654.80        736.67        12.07 o                         
   4  -4   3        994.78        878.91        19.30 o                         
   5  -4   3       1578.15       1496.33        28.94 o                         
   6  -4   3         35.55         60.66        11.74 o                         
   7  -4   3       6667.82       6531.74        98.45 o                         
   8  -4   3        638.77        537.73        61.21 o                         
   9  -4   3      13460.67      13429.00       216.66 o                         
  10  -4   3        199.62        206.67        50.05 o                         
  11  -4   3       1079.94       1114.74        80.02 o                         
  12  -4   3       7686.42       7563.09       243.29 o                         
  13  -4   3       1018.82        931.08       169.63 o                         
 -12  -3   3         40.63         -2.14        78.27 o                         
 -11  -3   3        808.34        849.43        94.32 o                         
 -10  -3   3       3483.89       3496.52       134.68 o                         
  -9  -3   3         94.98        149.64        47.88 o                         
  -8  -3   3        656.58        561.29        60.12 o                         
  -7  -3   3       1338.33       1394.23        64.00 o                         
  -6  -3   3       8062.99       7886.18       126.05 o                         
  -5  -3   3      19529.94      18863.95       270.77 o                         
  -4  -3   3      21137.02      20872.16       218.74 o                         
  -3  -3   3         16.52         16.43        10.95 o                         
  -2  -3   3       6137.62       6311.29        72.71 o                         
  -1  -3   3       6893.56       7077.85        61.84 o                         
   0  -3   3       3830.28       3749.35        39.88 o                         
   1  -3   3       2601.69       2396.55        40.53 o                         
   2  -3   3         82.33         90.11         7.69 o                         
   3  -3   3       4966.31       4218.75        44.42 o                         
   4  -3   3      23359.49      23511.45       202.44 o                         
   5  -3   3        483.65        537.72        16.96 o                         
   6  -3   3      34809.72      34611.27       345.45 o                         
   7  -3   3       2257.57       2155.00        46.54 o                         
   8  -3   3         46.64         36.15        28.09 o                         
   9  -3   3      16205.39      15938.33       250.66 o                         
  10  -3   3        343.11        316.29        44.79 o                         
  11  -3   3       2715.75       2582.46       115.41 o                         
  12  -3   3      13893.24      14004.99       350.41 o                         
  13  -3   3       2429.38       1905.96       203.60 o                         
 -12  -2   3      14140.08      13806.15       366.61 o                         
 -11  -2   3        414.60        483.37        92.61 o                         
 -10  -2   3        276.30        405.22        63.03 o                         
  -9  -2   3        441.27        421.50        50.97 o                         
  -8  -2   3       7780.49       7930.31       136.15 o                         
  -7  -2   3       4271.41       4170.43        87.06 o                         
  -6  -2   3          1.93         11.75        22.91 o                         
  -5  -2   3        949.79        938.69        39.02 o                         
  -4  -2   3        137.98        168.17        17.78 o                         
  -3  -2   3       7031.13       7087.73       103.50 o                         
  -2  -2   3       2301.79       2004.65        34.00 o                         
  -1  -2   3       8951.16       9276.83        78.64 o                         
   0  -2   3        776.58        823.06        11.94 o                         
   1  -2   3        237.15        307.84         5.11 o                         
   2  -2   3     142991.12     144264.80      1207.70 o                         
   3  -2   3      16093.89      15733.38       175.35 o                         
   4  -2   3       1321.78       1371.02        25.24 o                         
   5  -2   3       1625.04       1484.01        37.82 o                         
   6  -2   3       3405.75       3260.57        54.90 o                         
   7  -2   3       3082.57       3110.37        59.07 o                         
   8  -2   3       1427.08       1580.36       107.76 o                         
   9  -2   3       4783.30       4635.64       110.42 o                         
  10  -2   3         11.08         70.13        47.03 o                         
  11  -2   3       1145.88       1209.00        74.62 o                         
  12  -2   3        141.48        166.95        61.13 o                         
  13  -2   3       9823.70      10405.70       441.67 o                         
 -13  -1   3       1144.37       1212.44       144.19 o                         
 -12  -1   3       9279.78       8734.87       285.94 o                         
 -11  -1   3       1609.68       1413.33       119.24 o                         
 -10  -1   3       3319.74       3083.89       115.64 o                         
  -9  -1   3         43.79        123.15        34.11 o                         
  -8  -1   3       3025.71       2938.93        76.83 o                         
  -7  -1   3        602.65        578.80        38.14 o                         
  -6  -1   3       4240.89       4071.40        79.84 o                         
  -5  -1   3       5527.82       5522.25        90.75 o                         
  -4  -1   3       4530.75       4291.27        65.78 o                         
  -3  -1   3        897.96        927.86        26.39 o                         
  -2  -1   3      74485.58      73040.66       995.24 o                         
  -1  -1   3       1546.21       1574.23        21.68 o                         
   0  -1   3       3329.13       3182.85        25.84 o                         
   1  -1   3      15155.33      16562.05       153.80 o                         
   2  -1   3      23728.70      23375.13       198.55 o                         
   3  -1   3       1644.00       1685.54        24.10 o                         
   4  -1   3       8161.08       8041.25        89.89 o                         
   5  -1   3        494.23        682.52        30.66 o                         
   6  -1   3       1581.28       1595.17        51.26 o                         
   7  -1   3      18702.10      19228.22       246.45 o                         
   8  -1   3       3245.28       3218.41        83.04 o                         
   9  -1   3       2556.59       2543.80       116.51 o                         
  10  -1   3       5685.63       6095.11       161.58 o                         
  11  -1   3         82.99        103.30        51.99 o                         
  12  -1   3        435.35        423.49        92.44 o                         
  13  -1   3       1191.04       1087.55       212.99 o                         
 -13   0   3        125.27        145.11        94.23 o                         
 -12   0   3        903.90        738.23       150.78 o                         
 -11   0   3       5342.35       5694.42       377.26 o                         
 -10   0   3       1587.50       1755.13       132.23 o                         
  -9   0   3       1674.06       1748.03        78.28 o                         
  -8   0   3        103.57        141.63        30.14 o                         
  -7   0   3        656.20        629.91        39.30 o                         
  -6   0   3        128.57        157.78        24.20 o                         
  -5   0   3        920.18        956.24        36.76 o                         
  -4   0   3       6411.67       6249.48       105.07 o                         
  -3   0   3         66.96        141.36        32.59 o                         
  -2   0   3        425.14        496.48        12.68 o                         
  -1   0   3       1569.66       1813.80        18.77 o                         
   0   0   3       9119.43       9437.64        71.69 o                         
   1   0   3       4193.26       3883.37        31.87 o                         
   2   0   3        984.12       1088.50        19.70 o                         
   3   0   3      69447.45      68499.48       704.06 o                         
   4   0   3      17496.54      17050.24       190.23 o                         
   5   0   3      10834.43      10752.92       143.88 o                         
   6   0   3        343.40        285.65        25.13 o                         
   7   0   3         74.74        137.45        25.29 o                         
   8   0   3       9823.50       9289.51       232.79 o                         
   9   0   3        127.92         41.50        43.41 o                         
  10   0   3       1506.64       1562.98        93.89 o                         
  11   0   3         69.25         36.16        70.02 o                         
  12   0   3       2539.68       2414.69       124.06 o                         
 -13   1   3       1079.43        950.49       117.80 o                         
 -12   1   3       7526.92       7193.21       233.68 o                         
 -11   1   3       3478.52       3475.65       218.75 o                         
 -10   1   3      16462.52      16203.49       259.45 o                         
  -9   1   3       1776.44       1876.42        65.90 o                         
  -8   1   3       7126.83       7153.57       121.68 o                         
  -7   1   3       3985.84       4028.56        80.64 o                         
  -6   1   3        203.13        183.70        25.72 o                         
  -5   1   3        701.76        770.14        37.40 o                         
  -4   1   3        110.23         95.24        16.29 o                         
  -3   1   3      18410.89      18301.59       152.51 o                         
  -2   1   3       1905.11       1770.59        21.17 o                         
  -1   1   3       1989.26       2141.17        20.58 o                         
   0   1   3      19402.95      19287.19       156.14 o                         
   1   1   3        365.28        376.06        12.11 o                         
   2   1   3      16798.96      16662.37       147.77 o                         
   3   1   3        215.97        138.27        13.93 o                         
   4   1   3       1057.98       1186.90        33.99 o                         
   5   1   3       1196.37       1122.88        38.41 o                         
   6   1   3       2631.51       2679.60        61.95 o                         
   7   1   3      17169.15      16104.81       218.76 o                         
   8   1   3      10697.15      10840.52       276.16 o                         
   9   1   3       2920.81       2864.92       110.07 o                         
  10   1   3        257.70        314.68        84.80 o                         
  11   1   3       2372.16       2175.39       138.62 o                         
  12   1   3        152.17        141.53        91.92 o                         
 -14   2   3         53.61        273.25       145.11 o                         
 -13   2   3        133.82        154.14       106.47 o                         
 -12   2   3        244.32        248.79        61.07 o                         
 -11   2   3       1458.33       1530.65        91.09 o                         
 -10   2   3       5140.81       5187.43       140.69 o                         
  -9   2   3       3066.31       3037.76        71.59 o                         
  -8   2   3        328.46        302.35        26.20 o                         
  -7   2   3        175.76        231.83        22.11 o                         
  -6   2   3        188.53        292.77        24.78 o                         
  -5   2   3        191.69        224.27        26.62 o                         
  -4   2   3      13097.91      13287.92       201.61 o                         
  -3   2   3       2147.52       1985.27        24.55 o                         
  -2   2   3      96954.70      94604.53       752.58 o                         
  -1   2   3      12166.63      12256.55       133.46 o                         
   0   2   3      11001.05      11889.75       100.44 o                         
   1   2   3      17852.69      17366.06       162.09 o                         
   2   2   3       7925.31       7198.87        82.00 o                         
   3   2   3       2193.83       2242.19        41.69 o                         
   4   2   3      49468.32      49318.95       522.47 o                         
   5   2   3       9606.39       9553.15       136.34 o                         
   6   2   3       1145.12       1046.86        43.97 o                         
   7   2   3        361.91        357.57        34.77 o                         
   8   2   3        692.07        636.95        58.22 o                         
   9   2   3       7921.74       8008.91       185.83 o                         
  10   2   3       2092.67       2342.11       143.18 o                         
  11   2   3        405.37        447.59        99.22 o                         
 -14   3   3       1099.04        961.25       175.29 o                         
 -13   3   3       1119.58        958.94       124.53 o                         
 -12   3   3       5192.95       5086.61       201.72 o                         
 -11   3   3       1891.53       1871.21        95.51 o                         
 -10   3   3       4441.03       4503.70       187.30 o                         
  -9   3   3      12465.78      13206.79       205.84 o                         
  -8   3   3       1908.50       1990.78        49.48 o                         
  -7   3   3        936.40        920.99        32.76 o                         
  -6   3   3      14790.74      14431.58       157.26 o                         
  -5   3   3        375.30        413.45        18.18 o                         
  -4   3   3        227.95        334.53        13.51 o                         
  -3   3   3      35913.49      37160.69       315.14 o                         
  -2   3   3       7651.73       7694.60        81.63 o                         
  -1   3   3       7996.54       7955.27        90.87 o                         
   0   3   3      36124.79      38994.62       330.58 o                         
   1   3   3        577.01        447.70        16.58 o                         
   2   3   3       3425.34       3446.51        49.21 o                         
   3   3   3      32715.68      32516.15       351.25 o                         
   4   3   3       1589.40       1487.66        58.27 o                         
   5   3   3      12503.43      12355.59       176.12 o                         
   6   3   3        768.22        720.35        40.24 o                         
   7   3   3       1344.10       1349.82        63.51 o                         
   8   3   3        536.95        639.00        63.81 o                         
   9   3   3        158.10        154.87        57.39 o                         
  10   3   3       3648.07       3641.16       241.36 o                         
  11   3   3         32.36        -33.55        86.66 o                         
 -14   4   3        186.90        139.45       128.15 o                         
 -13   4   3        568.95        484.77        89.89 o                         
 -12   4   3        520.35        683.60       140.41 o                         
 -11   4   3       2690.67       2803.21       158.99 o                         
 -10   4   3      18764.31      18271.71       412.63 o                         
  -9   4   3       1652.95       1740.21        71.56 o                         
  -8   4   3       5545.26       5693.64        93.90 o                         
  -7   4   3       3646.77       3716.56        62.76 o                         
  -6   4   3         38.24         47.44        12.22 o                         
  -5   4   3       2228.98       2359.80        53.27 o                         
  -4   4   3      52132.64      52976.46       591.26 o                         
  -3   4   3       7219.92       7330.47        75.34 o                         
  -2   4   3       1862.30       1876.48        26.51 o                         
  -1   4   3      70525.66      70378.46       666.94 o                         
   0   4   3      18220.06      17120.09       173.80 o                         
   1   4   3       7540.30       7400.05        85.88 o                         
   2   4   3       4568.21       4617.19        68.50 o                         
   3   4   3       8268.41       8377.52       127.24 o                         
   4   4   3        467.76        440.45        27.82 o                         
   5   4   3       2591.95       2611.33        60.32 o                         
   6   4   3      13881.92      13361.44       234.88 o                         
   7   4   3         51.22         96.77        38.73 o                         
   8   4   3       2556.58       2669.99       111.03 o                         
   9   4   3       1602.52       1726.75       105.77 o                         
  10   4   3       2587.57       2134.91       146.35 o                         
 -14   5   3       2813.66       2912.84       245.09 o                         
 -13   5   3        308.98        468.22        91.22 o                         
 -12   5   3       3471.86       3758.73       355.44 o                         
 -11   5   3        176.75        257.87       121.55 o                         
 -10   5   3       3128.08       3152.51       103.89 o                         
  -9   5   3        729.03        807.15        49.24 o                         
  -8   5   3       7723.41       7707.33       132.24 o                         
  -7   5   3       7819.40       8109.45       105.09 o                         
  -6   5   3       1311.08       1190.42        47.78 o                         
  -5   5   3      21308.66      22082.60       233.60 o                         
  -4   5   3       2116.86       2145.57        35.00 o                         
  -3   5   3        837.35        913.47        21.87 o                         
  -2   5   3       3257.20       3365.52        47.78 o                         
  -1   5   3       7111.59       6687.07        76.16 o                         
   0   5   3          2.69          8.98         6.39 o                         
   1   5   3       3354.17       3280.31        50.02 o                         
   2   5   3       2037.32       1888.91        43.13 o                         
   3   5   3      25456.07      24259.37       274.72 o                         
   4   5   3       4117.40       3957.40        89.97 o                         
   5   5   3        467.77        421.47        38.80 o                         
   6   5   3          7.61         10.74        33.00 o                         
   7   5   3         46.45         20.07        41.68 o                         
   8   5   3         61.48         71.12        57.69 o                         
   9   5   3        377.65        483.84        96.06 o                         
  10   5   3        855.68        866.97       158.32 o                         
 -14   6   3       6586.87       6285.79       315.04 o                         
 -13   6   3         30.71          3.73        73.95 o                         
 -12   6   3       3938.28       3973.83       165.69 o                         
 -11   6   3        916.64        888.18        91.41 o                         
 -10   6   3        335.74        344.61        63.04 o                         
  -9   6   3      13965.04      15488.17       344.16 o                         
  -8   6   3      11694.92      12252.26       188.74 o                         
  -7   6   3       1299.71       1296.22        53.54 o                         
  -6   6   3       7992.50       7853.49       116.59 o                         
  -5   6   3          7.72         18.51         9.63 o                         
  -4   6   3       1008.79        912.09        27.23 o                         
  -3   6   3      18574.82      18760.07       189.56 o                         
  -2   6   3       4750.34       4496.64        56.68 o                         
  -1   6   3         36.64         28.00        11.50 o                         
   0   6   3      31965.03      31500.57       314.23 o                         
   1   6   3        887.35        916.92        31.92 o                         
   2   6   3        471.13        430.30        29.28 o                         
   3   6   3         17.03         71.33        26.30 o                         
   4   6   3        861.96        803.19        44.72 o                         
   5   6   3        739.19        712.56        54.29 o                         
   6   6   3        386.50        416.94        45.90 o                         
   7   6   3       4605.02       4466.94       123.55 o                         
   8   6   3       2057.14       1897.46       111.73 o                         
   9   6   3        257.09        482.44       154.53 o                         
 -14   7   3        256.95        288.34       124.38 o                         
 -13   7   3       7096.43       6916.74       322.63 o                         
 -12   7   3       1657.99       1584.36       163.05 o                         
 -11   7   3       1750.01       1676.98       131.01 o                         
 -10   7   3       1565.25       1561.36       103.30 o                         
  -9   7   3        272.23        350.33        57.86 o                         
  -8   7   3       2220.49       2407.19       138.58 o                         
  -7   7   3      33048.92      33126.15       629.77 o                         
  -6   7   3         75.54         96.30        42.24 o                         
  -5   7   3       2569.55       2647.05        56.17 o                         
  -4   7   3      15265.75      15612.37       193.13 o                         
  -3   7   3        663.22        648.46        26.06 o                         
  -2   7   3      10949.46      11117.98       145.57 o                         
  -1   7   3        121.53        128.86        20.67 o                         
   0   7   3        216.60        190.32        21.99 o                         
   1   7   3      18208.68      18056.54       242.49 o                         
   2   7   3       2602.37       2657.79        65.21 o                         
   3   7   3       1510.08       1602.75        64.89 o                         
   4   7   3       5831.53       5680.31       110.77 o                         
   5   7   3        390.56        396.86        46.62 o                         
   6   7   3         74.62         62.24        49.26 o                         
   7   7   3        251.03        138.67        67.06 o                         
   8   7   3        829.85        799.12       156.43 o                         
 -14   8   3       1630.42       1619.18       180.96 o                         
 -13   8   3       4054.33       4027.95       248.92 o                         
 -12   8   3       3772.43       3796.87       251.74 o                         
 -11   8   3        154.02        162.35       115.90 o                         
 -10   8   3        984.79       1022.65        91.41 o                         
  -9   8   3       1697.46       1644.82        95.97 o                         
  -8   8   3       5141.85       5190.18       313.16 o                         
  -7   8   3       4890.56       4960.79       137.40 o                         
  -6   8   3       4584.70       4602.44       101.97 o                         
  -5   8   3      11726.84      11823.33       201.45 o                         
  -4   8   3       5871.19       5805.96       114.03 o                         
  -3   8   3       3408.15       3394.74        80.19 o                         
  -2   8   3      16826.51      16830.31       273.04 o                         
  -1   8   3        309.82        317.96        32.21 o                         
   0   8   3       1424.92       1393.76        53.60 o                         
   1   8   3       3119.09       2833.26        87.10 o                         
   2   8   3       4681.24       4401.27       102.28 o                         
   3   8   3        501.49        511.78        47.93 o                         
   4   8   3       1367.53       1461.25        73.12 o                         
   5   8   3       3931.76       3904.84       119.94 o                         
   6   8   3       2884.68       2754.81       111.14 o                         
   7   8   3         31.67         58.42       116.84 o                         
 -13   9   3        197.30        231.80       105.53 o                         
 -12   9   3       5518.49       5064.55       256.53 o                         
 -11   9   3       5308.67       5169.90       207.49 o                         
 -10   9   3       2629.39       2587.67       123.18 o                         
  -9   9   3       6024.55       5851.18       171.68 o                         
  -8   9   3        348.64        376.08        42.73 o                         
  -7   9   3        484.81        579.83        72.26 o                         
  -6   9   3       2117.82       2079.86        68.52 o                         
  -5   9   3       4744.26       4714.75       103.80 o                         
  -4   9   3        271.56        264.83        31.55 o                         
  -3   9   3         69.46        100.70        27.91 o                         
  -2   9   3       4538.12       4536.66       106.73 o                         
  -1   9   3      15390.93      15721.75       235.81 o                         
   0   9   3         37.77         53.50        31.00 o                         
   1   9   3        711.63        595.77        46.12 o                         
   2   9   3       3547.63       3393.15        97.12 o                         
   3   9   3       1143.88       1197.44        79.44 o                         
   4   9   3        712.09        661.29        63.37 o                         
   5   9   3       2738.01       2580.16       125.56 o                         
   6   9   3         40.93       -128.14       128.14 o                         
 -13  10   3       3292.01       3318.43       218.71 o                         
 -12  10   3       1620.83       1900.06       165.88 o                         
 -11  10   3        477.47        309.08        96.12 o                         
 -10  10   3       2238.93       2269.28       168.98 o                         
  -9  10   3        863.59        926.87        61.64 o                         
  -8  10   3       1259.61       1103.44        60.80 o                         
  -7  10   3       1884.08       1790.41        70.52 o                         
  -6  10   3          3.32         -9.21        28.64 o                         
  -5  10   3        455.30        424.32        39.14 o                         
  -4  10   3      10455.32      10353.48       187.51 o                         
  -3  10   3       1649.88       1626.92        76.85 o                         
  -2  10   3         47.35         73.15        30.99 o                         
  -1  10   3        160.23        162.44        35.18 o                         
   0  10   3       3130.19       2782.18        85.68 o                         
   1  10   3       4905.78       5308.33       122.53 o                         
   2  10   3          7.92         60.89        43.54 o                         
   3  10   3        811.89        709.05        76.40 o                         
   4  10   3          6.15         26.63       125.32 o                         
 -12  11   3       1013.65        946.16       124.40 o                         
 -11  11   3       4953.76       4983.30       176.39 o                         
 -10  11   3        123.90        135.68        55.78 o                         
  -9  11   3       7839.52       7823.42       170.26 o                         
  -8  11   3       1069.46       1129.45        63.76 o                         
  -7  11   3       3831.70       3868.37       103.60 o                         
  -6  11   3       2098.94       2110.17        76.47 o                         
  -5  11   3         39.65         31.34        32.82 o                         
  -4  11   3       1155.48       1143.40        58.24 o                         
  -3  11   3       1153.17       1093.11        59.63 o                         
  -2  11   3       1481.51       1503.94        73.91 o                         
  -1  11   3       1880.20       2067.43        82.99 o                         
   0  11   3       2114.19       1935.53        78.20 o                         
   1  11   3         36.93         58.83        52.87 o                         
   2  11   3        316.56        303.13        83.98 o                         
   3  11   3       1550.11       1100.81       148.91 o                         
 -12  12   3        287.97        354.30        96.11 o                         
 -11  12   3          4.09        152.64        81.03 o                         
 -10  12   3         21.50         60.30        73.49 o                         
  -9  12   3        603.19        609.55        68.62 o                         
  -8  12   3        956.22        952.69        96.12 o                         
  -7  12   3      10472.14      10466.65       201.47 o                         
  -6  12   3       5222.17       5387.78       127.50 o                         
  -5  12   3       1449.62       1448.48        68.34 o                         
  -4  12   3         55.03         29.05        38.30 o                         
  -3  12   3       1081.12        950.33        56.85 o                         
  -2  12   3       2239.84       2066.04        92.95 o                         
  -1  12   3       1592.81       1802.87        91.45 o                         
   0  12   3          4.42        -40.82        67.98 o                         
   1  12   3        182.16        224.26        99.88 o                         
  -7  13   3        127.22         15.08        77.26 o                         
  -6  13   3        191.84        155.60       104.59 o                         
  -5  13   3       7612.48       7221.45       339.64 o                         
  -4  13   3       1798.35       1891.99       101.00 o                         
  -3  13   3       2070.85       2017.33       181.91 o                         
  -2  13   3       2923.13       2458.83       176.28 o                         
  -1  13   3          6.42        124.37        90.45 o                         
   0  13   3       5096.54       4737.62       247.07 o                         
   3 -14   4        408.17        495.80       117.79 o                         
   4 -14   4       1850.93       1869.96       175.31 o                         
   0 -13   4       2098.28       1445.88       165.89 o                         
   1 -13   4        329.08        319.99        63.09 o                         
   2 -13   4        185.77        200.30        55.59 o                         
   3 -13   4          2.59          8.97        32.69 o                         
   4 -13   4       4510.52       4680.34       121.88 o                         
   5 -13   4       1367.00       1296.82        90.48 o                         
   6 -13   4        259.84        241.22        52.77 o                         
   7 -13   4       2677.12       2507.47       130.09 o                         
  -3 -12   4        661.40        548.44       120.62 o                         
  -2 -12   4         82.37        112.59        72.39 o                         
  -1 -12   4        142.23        158.35        50.98 o                         
   0 -12   4        357.76        261.31        47.86 o                         
   1 -12   4       2294.06       2390.01        85.01 o                         
   2 -12   4        466.73        497.88        43.51 o                         
   3 -12   4      11488.43      11568.35       237.58 o                         
   4 -12   4       1007.05        936.75        65.97 o                         
   5 -12   4        388.04        494.22        44.29 o                         
   6 -12   4         95.32        134.72        44.29 o                         
   7 -12   4       6930.21       7026.82       159.68 o                         
   8 -12   4        242.78        180.92        64.07 o                         
   9 -12   4       3758.00       3726.08       196.11 o                         
  -5 -11   4         32.91        203.52       122.49 o                         
  -4 -11   4       1029.91       1123.94       107.56 o                         
  -3 -11   4       2508.01       2443.58       139.15 o                         
  -2 -11   4         50.10        -38.79        38.79 o                         
  -1 -11   4       1387.53       1362.50        76.63 o                         
   0 -11   4        472.56        463.01        39.61 o                         
   1 -11   4         14.06         30.79        28.17 o                         
   2 -11   4         37.47         56.68        27.86 o                         
   3 -11   4        533.80        624.64        62.19 o                         
   4 -11   4        851.59        989.61        44.51 o                         
   5 -11   4       1937.23       1921.11        59.22 o                         
   6 -11   4        103.51        148.20        56.54 o                         
   7 -11   4      10905.28      11031.28       328.56 o                         
   8 -11   4         52.93        113.07        62.19 o                         
   9 -11   4       1856.48       1775.20       115.93 o                         
  10 -11   4       5295.22       5104.70       195.72 o                         
  11 -11   4        577.49        591.78       147.00 o                         
  -6 -10   4        145.54        152.65       120.61 o                         
  -5 -10   4       2497.60       2331.39       142.34 o                         
  -4 -10   4        147.43        133.80        49.77 o                         
  -3 -10   4         72.58        147.39        43.39 o                         
  -2 -10   4       1488.22       1334.25        73.73 o                         
  -1 -10   4       1089.36       1104.70        52.38 o                         
   0 -10   4        860.74        848.56        42.25 o                         
   1 -10   4       4370.15       4334.20        83.25 o                         
   2 -10   4        104.34        156.33        22.00 o                         
   3 -10   4       2771.76       2964.27        74.63 o                         
   4 -10   4      16537.16      16637.88       307.52 o                         
   5 -10   4       1271.77       1265.11       120.64 o                         
   6 -10   4        387.50        454.19        49.00 o                         
   7 -10   4       3217.91       3225.24       116.42 o                         
   8 -10   4        718.36        790.71        94.24 o                         
   9 -10   4        442.01        410.29        71.47 o                         
  10 -10   4       1150.44       1070.85       100.01 o                         
  11 -10   4        337.85        250.65       120.61 o                         
  -7  -9   4         13.40        -30.15       120.61 o                         
  -6  -9   4       3148.19       3107.00       193.26 o                         
  -5  -9   4       7068.42       7219.32       157.78 o                         
  -4  -9   4        211.27        199.75        46.11 o                         
  -3  -9   4       1669.23       1561.81        67.98 o                         
  -2  -9   4       6288.42       6463.30       124.26 o                         
  -1  -9   4       1456.47       1493.89        55.08 o                         
   0  -9   4         29.43         16.82        21.92 o                         
   1  -9   4      10376.68      10148.85       150.52 o                         
   2  -9   4        244.10        199.83        19.52 o                         
   3  -9   4         75.89         99.13        13.60 o                         
   4  -9   4        500.17        540.02        22.42 o                         
   5  -9   4       6545.17       6370.70       119.62 o                         
   6  -9   4        197.65        227.59        21.97 o                         
   7  -9   4        202.74        192.54        30.10 o                         
   8  -9   4      14086.74      13180.69       238.15 o                         
   9  -9   4       1814.15       1717.60        79.68 o                         
  10  -9   4         18.30        -10.27        42.59 o                         
  11  -9   4         55.53         86.90        75.56 o                         
  12  -9   4       1042.21       1094.57       123.45 o                         
  13  -9   4        243.91        422.14       107.42 o                         
  -8  -8   4        288.47        506.95       147.00 o                         
  -7  -8   4      10426.91      10471.73       447.41 o                         
  -6  -8   4          2.72         -9.82        53.85 o                         
  -5  -8   4       1130.21       1336.63        71.71 o                         
  -4  -8   4        135.98        292.45        49.88 o                         
  -3  -8   4        371.49        451.09        41.88 o                         
  -2  -8   4       5025.80       5247.00       103.56 o                         
  -1  -8   4       2327.96       2314.14        60.54 o                         
   0  -8   4       3124.79       2964.23        62.82 o                         
   1  -8   4        820.55        981.57        29.94 o                         
   2  -8   4        476.48        518.50        19.03 o                         
   3  -8   4       3201.04       3100.34        50.81 o                         
   4  -8   4        157.20        216.78        12.77 o                         
   5  -8   4      14072.08      14493.24       176.04 o                         
   6  -8   4       3621.16       3697.19        66.43 o                         
   7  -8   4       3867.86       3817.66        84.66 o                         
   8  -8   4       4333.67       4245.88       111.39 o                         
   9  -8   4        323.80        369.48        48.73 o                         
  10  -8   4        630.76        746.33        64.47 o                         
  11  -8   4       3488.31       3435.93       225.26 o                         
  12  -8   4       2400.14       2395.70       136.68 o                         
  13  -8   4        160.79         16.96        94.23 o                         
  -9  -7   4        161.32          0.00       131.92 o                         
  -8  -7   4        874.03        865.21        86.02 o                         
  -7  -7   4        312.94        300.48        64.69 o                         
  -6  -7   4        158.72        137.14        53.29 o                         
  -5  -7   4       6577.50       6026.67       129.71 o                         
  -4  -7   4       6657.30       6412.76       126.67 o                         
  -3  -7   4         37.21         16.40        27.94 o                         
  -2  -7   4        141.28        149.32        26.53 o                         
  -1  -7   4        970.59        901.43        32.38 o                         
   0  -7   4       9185.44       9690.59       125.30 o                         
   1  -7   4       9141.72       9296.38       115.19 o                         
   2  -7   4       7726.58       7731.53       116.28 o                         
   3  -7   4      66547.35      64119.31      1678.92 o                         
   4  -7   4       2114.25       2108.11        45.14 o                         
   5  -7   4       3089.61       2980.94        51.31 o                         
   6  -7   4      10027.83       9609.37       130.51 o                         
   7  -7   4      10135.98       9955.01       156.93 o                         
   8  -7   4        329.49        435.54        63.03 o                         
   9  -7   4       6865.44       6788.78       158.16 o                         
  10  -7   4        585.78        517.62        60.04 o                         
  11  -7   4        318.30        268.41        57.98 o                         
  12  -7   4       1471.30       1350.46       136.66 o                         
  13  -7   4        210.11        175.26       120.61 o                         
 -10  -6   4       3029.36       3054.33       263.95 o                         
  -9  -6   4       1994.48       2271.56       183.95 o                         
  -8  -6   4        240.77        281.68        65.76 o                         
  -7  -6   4         69.69         85.87        53.16 o                         
  -6  -6   4        559.08        644.97        60.97 o                         
  -5  -6   4       6969.86       7399.16       126.14 o                         
  -4  -6   4       2932.09       2986.20        81.76 o                         
  -3  -6   4       4166.57       4084.39        78.32 o                         
  -2  -6   4       6450.74       6020.53       107.92 o                         
  -1  -6   4      16172.01      15641.55       175.32 o                         
   0  -6   4      10233.16      10291.62       126.88 o                         
   1  -6   4       4966.77       4926.11        61.20 o                         
   2  -6   4       6928.78       6918.63       111.29 o                         
   3  -6   4        116.74        141.34        52.77 o                         
   4  -6   4       2812.82       2975.23        34.52 o                         
   5  -6   4        265.67        353.69        24.77 o                         
   6  -6   4         49.94         74.86        17.29 o                         
   7  -6   4       1862.37       1814.68        54.12 o                         
   8  -6   4        841.28        867.12        56.42 o                         
   9  -6   4       1209.02       1128.30        84.67 o                         
  10  -6   4      12694.89      12725.65       252.61 o                         
  11  -6   4       3862.26       4016.24       133.99 o                         
  12  -6   4       3371.47       3203.61       148.89 o                         
  13  -6   4         35.32        146.99       120.61 o                         
 -10  -5   4       2377.71       2272.70       237.54 o                         
  -9  -5   4        191.16        153.67        95.26 o                         
  -8  -5   4        219.80        257.11        50.52 o                         
  -7  -5   4      25465.18      24714.00       367.44 o                         
  -6  -5   4       7792.42       8119.24       152.90 o                         
  -5  -5   4       7577.34       7712.57       165.09 o                         
  -4  -5   4        978.97        991.90        44.72 o                         
  -3  -5   4      32991.71      31571.78       317.24 o                         
  -2  -5   4         93.74        117.02        12.56 o                         
  -1  -5   4      12028.13      11811.86       134.06 o                         
   0  -5   4        373.76        371.30        14.66 o                         
   1  -5   4       2058.28       2228.00        45.35 o                         
   2  -5   4       5517.09       5725.12       202.04 o                         
   3  -5   4       4865.89       5145.05        86.40 o                         
   4  -5   4     127216.95     128308.44      1128.86 o                         
   5  -5   4       6695.51       6622.00        70.55 o                         
   6  -5   4       1450.50       1577.60        32.51 o                         
   7  -5   4      18636.71      18605.77       309.89 o                         
   8  -5   4        990.00        977.91        60.55 o                         
   9  -5   4       4211.55       4133.43       118.89 o                         
  10  -5   4       8261.87       8623.82       193.85 o                         
  11  -5   4        619.74        674.70        69.09 o                         
  12  -5   4        709.91        706.83        78.45 o                         
  13  -5   4       2202.61       2533.64       229.99 o                         
 -11  -4   4       3666.51       4002.35       340.35 o                         
 -10  -4   4         35.11         61.50        61.17 o                         
  -9  -4   4         55.27         54.52        48.01 o                         
  -8  -4   4        104.99         36.28        40.34 o                         
  -7  -4   4        195.88        245.02        42.05 o                         
  -6  -4   4       1801.97       1899.86        70.54 o                         
  -5  -4   4       1065.48       1034.82        43.31 o                         
  -4  -4   4       2037.08       2121.32        49.87 o                         
  -3  -4   4         36.16         75.35        14.38 o                         
  -2  -4   4      14315.95      13937.07       145.65 o                         
  -1  -4   4        165.41        217.58        12.68 o                         
   0  -4   4      47548.31      48107.86       456.00 o                         
   1  -4   4      23190.74      23609.79       349.25 o                         
   2  -4   4       2330.47       2648.70        46.38 o                         
   3  -4   4       1597.21       1670.15        23.26 o                         
   4  -4   4       7484.01       7317.23        77.49 o                         
   5  -4   4        134.03        169.21        13.59 o                         
   6  -4   4       7344.84       7127.52       108.42 o                         
   7  -4   4       9690.01       9529.43       155.03 o                         
   8  -4   4       1461.47       1494.25        59.96 o                         
   9  -4   4        752.11        714.20        60.04 o                         
  10  -4   4         27.62         56.36        86.69 o                         
  11  -4   4       1910.37       2104.33       107.19 o                         
  12  -4   4       3416.49       3200.33       134.50 o                         
  13  -4   4          0.05        -30.15       114.95 o                         
 -12  -3   4       1522.15       1268.76       132.37 o                         
 -11  -3   4        283.47        231.22        66.21 o                         
 -10  -3   4         92.37         89.56        67.28 o                         
  -9  -3   4       9400.93       9015.91       186.65 o                         
  -8  -3   4        222.70        231.58        41.25 o                         
  -7  -3   4       1642.61       1549.79        67.74 o                         
  -6  -3   4      27703.72      27254.87       342.54 o                         
  -5  -3   4       2385.61       2339.66        75.19 o                         
  -4  -3   4      19293.46      19818.77       226.03 o                         
  -3  -3   4         41.45         55.57        14.13 o                         
  -2  -3   4      23734.13      22957.68       228.53 o                         
  -1  -3   4      98293.27     100199.98       932.39 o                         
   0  -3   4       2841.58       2914.70        33.35 o                         
   1  -3   4       6890.13       7099.77       111.14 o                         
   2  -3   4        325.31        548.57        10.52 o                         
   3  -3   4      21933.12      21698.59       186.31 o                         
   4  -3   4       1171.62       1243.06        17.69 o                         
   5  -3   4      67388.05      69398.53       620.73 o                         
   6  -3   4       2207.67       2294.93        44.38 o                         
   7  -3   4       2711.02       2706.16        60.95 o                         
   8  -3   4       1449.82       1394.85        59.65 o                         
   9  -3   4        641.87        664.87        50.30 o                         
  10  -3   4       3004.92       2651.40       107.07 o                         
  11  -3   4         45.93         36.27        50.31 o                         
  12  -3   4        535.72        507.06        72.02 o                         
  13  -3   4          4.80         52.77       116.84 o                         
 -12  -2   4         92.00         80.72        84.55 o                         
 -11  -2   4        867.87        860.37       154.82 o                         
 -10  -2   4       1174.88       1425.55        90.72 o                         
  -9  -2   4        822.79        649.61        55.64 o                         
  -8  -2   4       1161.16       1285.72        65.89 o                         
  -7  -2   4         53.59         80.95        26.56 o                         
  -6  -2   4      22326.88      21928.60       281.40 o                         
  -5  -2   4      12949.81      12586.01       214.11 o                         
  -4  -2   4         67.92         78.85        16.42 o                         
  -3  -2   4        510.15        563.14        30.91 o                         
  -2  -2   4      25002.84      25332.53       249.07 o                         
  -1  -2   4        756.59        763.54        19.10 o                         
   0  -2   4       2175.15       2403.14        41.37 o                         
   1  -2   4       1582.59       1750.26        19.56 o                         
   2  -2   4       5433.34       5197.30        40.02 o                         
   3  -2   4         57.15         47.53         6.00 o                         
   4  -2   4       2873.49       2531.03        34.57 o                         
   5  -2   4       3488.23       3094.88        64.81 o                         
   6  -2   4      24561.56      24541.87       273.62 o                         
   7  -2   4       7375.72       7450.09       104.49 o                         
   8  -2   4       5227.37       5298.73       155.24 o                         
   9  -2   4        516.84        437.90        47.00 o                         
  10  -2   4        968.53        991.26        63.31 o                         
  11  -2   4         64.43          5.69        67.28 o                         
  12  -2   4       1760.09       1635.59       130.48 o                         
  13  -2   4       4579.40       4999.42       299.85 o                         
 -13  -1   4        179.62        219.25        93.60 o                         
 -12  -1   4        427.95        512.19        99.95 o                         
 -11  -1   4      17596.10      16942.47       406.35 o                         
 -10  -1   4        347.28        453.53        61.45 o                         
  -9  -1   4       3322.14       3195.64        86.71 o                         
  -8  -1   4       1671.04       1741.58        64.64 o                         
  -7  -1   4      29723.58      29551.13       369.40 o                         
  -6  -1   4        356.06        478.95        33.52 o                         
  -5  -1   4      10448.85      10381.96       163.85 o                         
  -4  -1   4        493.86        525.54        32.45 o                         
  -3  -1   4         32.57         17.65        11.70 o                         
  -2  -1   4        254.69        201.02        16.02 o                         
  -1  -1   4      11361.31      12037.67       111.35 o                         
   0  -1   4      97604.59      97620.95       731.24 o                         
   1  -1   4       9912.78       9717.08        84.12 o                         
   2  -1   4       3234.54       3139.54        35.50 o                         
   3  -1   4       6161.86       7399.78        75.12 o                         
   4  -1   4        532.58        479.89        25.15 o                         
   5  -1   4       1721.42       1561.09        35.54 o                         
   6  -1   4      19605.30      19773.36       247.33 o                         
   7  -1   4       9400.70       9423.81       138.17 o                         
   8  -1   4       5281.95       4960.92       115.05 o                         
   9  -1   4       2440.09       2548.72       150.57 o                         
  10  -1   4        201.24        165.12        48.07 o                         
  11  -1   4        642.08        697.47       111.91 o                         
  12  -1   4       1298.36       1342.02       163.04 o                         
 -13   0   4        694.14        790.74       111.85 o                         
 -12   0   4       1486.11       1512.76       148.91 o                         
 -11   0   4        552.25        621.06        91.28 o                         
 -10   0   4       1680.25       1780.46        79.19 o                         
  -9   0   4       1819.54       1762.34        66.50 o                         
  -8   0   4       2510.18       2616.41       103.25 o                         
  -7   0   4      42312.25      42442.29       521.51 o                         
  -6   0   4       7366.82       7665.60       121.58 o                         
  -5   0   4       3146.89       3227.25        86.34 o                         
  -4   0   4      88304.15      88070.52      1284.44 o                         
  -3   0   4       2295.65       2313.30        33.02 o                         
  -2   0   4          3.73         43.86         5.25 o                         
  -1   0   4        642.09        631.24        11.55 o                         
   0   0   4       4509.84       4173.12        35.32 o                         
   1   0   4         19.04         28.43         5.13 o                         
   2   0   4       3127.12       3315.10        36.93 o                         
   3   0   4       1294.70       1103.51        23.05 o                         
   4   0   4       3659.11       3517.45        53.73 o                         
   5   0   4       5100.01       5139.99        82.61 o                         
   6   0   4       8422.40       8504.44       125.74 o                         
   7   0   4       3580.88       3848.61        78.57 o                         
   8   0   4         83.01        114.02        33.48 o                         
   9   0   4       4425.14       4465.09       133.54 o                         
  10   0   4        280.10        291.55        61.21 o                         
  11   0   4       3375.41       3128.15       230.04 o                         
  12   0   4         67.67         18.10       105.53 o                         
 -14   1   4         86.24        195.99       165.84 o                         
 -13   1   4       9969.67       9543.21       285.62 o                         
 -12   1   4          9.91         77.69        73.51 o                         
 -11   1   4        113.67        145.72        54.63 o                         
 -10   1   4      14537.27      14736.90       242.02 o                         
  -9   1   4       4426.04       4436.10        94.98 o                         
  -8   1   4       1930.38       2066.36        63.92 o                         
  -7   1   4       7481.04       7662.81       122.15 o                         
  -6   1   4       7541.79       7679.07       117.22 o                         
  -5   1   4      36150.45      36723.09       429.99 o                         
  -4   1   4         14.07         29.54        14.91 o                         
  -3   1   4         25.06         33.07         7.87 o                         
  -2   1   4       3219.78       3926.70        37.08 o                         
  -1   1   4      15299.64      15413.38       151.93 o                         
   0   1   4      17211.57      18084.17       148.68 o                         
   1   1   4     184735.53     185912.73      1569.52 o                         
   2   1   4       2535.83       2207.15        31.29 o                         
   3   1   4       8031.42       8003.69        99.39 o                         
   4   1   4       3001.22       2918.06        51.47 o                         
   5   1   4        434.01        450.86        31.89 o                         
   6   1   4       4928.92       4599.39        84.00 o                         
   7   1   4       8727.66       8605.16       135.89 o                         
   8   1   4       6642.36       6351.06       177.79 o                         
   9   1   4        456.88        431.25        69.66 o                         
  10   1   4          7.54         28.88        63.92 o                         
  11   1   4        659.82        778.37       143.24 o                         
  12   1   4        271.25        345.23        92.43 o                         
 -14   2   4         10.22         50.88       118.72 o                         
 -13   2   4       1309.31       1394.33       121.56 o                         
 -12   2   4       1508.10       1528.00       115.93 o                         
 -11   2   4         83.81         92.49        53.25 o                         
 -10   2   4       3112.89       3092.47       109.55 o                         
  -9   2   4       4893.11       4700.73       145.68 o                         
  -8   2   4        179.66        203.52        23.76 o                         
  -7   2   4       8339.13       8616.30       115.85 o                         
  -6   2   4      74233.41      77834.94       746.95 o                         
  -5   2   4       2541.09       2566.73        45.23 o                         
  -4   2   4       4561.61       5059.88        62.73 o                         
  -3   2   4      18883.85      19801.92       190.73 o                         
  -2   2   4       8175.79       7827.77        73.84 o                         
  -1   2   4       1885.70       1901.35        24.33 o                         
   0   2   4       7875.71       7927.71        75.09 o                         
   1   2   4      15975.36      15672.58       157.64 o                         
   2   2   4        130.07        172.70        14.75 o                         
   3   2   4        844.55        949.78        33.20 o                         
   4   2   4       2191.61       2038.75        57.06 o                         
   5   2   4        213.25        211.60        25.41 o                         
   6   2   4        698.16        735.95        38.99 o                         
   7   2   4       3551.78       3451.52        79.37 o                         
   8   2   4      12029.70      11832.40       203.98 o                         
   9   2   4       5469.97       5307.16       185.39 o                         
  10   2   4        573.43        646.44        96.61 o                         
  11   2   4         17.19        -30.15       118.72 o                         
 -14   3   4        552.12        637.01       152.66 o                         
 -13   3   4       1177.74        995.20       160.21 o                         
 -12   3   4       2740.09       2670.88       119.45 o                         
 -11   3   4       3550.37       3516.26       156.17 o                         
 -10   3   4         37.16         38.96        40.89 o                         
  -9   3   4       8673.20       8846.47       157.90 o                         
  -8   3   4         37.14         22.68        18.82 o                         
  -7   3   4       6230.06       6119.63        87.64 o                         
  -6   3   4       3595.07       3613.06        65.45 o                         
  -5   3   4       2682.26       2938.09        62.70 o                         
  -4   3   4        542.00        699.94        17.41 o                         
  -3   3   4        585.37        540.99        14.89 o                         
  -2   3   4       1109.99       1127.90        21.40 o                         
  -1   3   4        278.50        381.08        17.19 o                         
   0   3   4       3896.71       3400.65        42.01 o                         
   1   3   4       6976.14       6700.05        72.90 o                         
   2   3   4      64802.76      63935.93       715.15 o                         
   3   3   4       8782.36       8526.46       119.47 o                         
   4   3   4      25559.18      24428.50       276.24 o                         
   5   3   4        730.94        717.88        34.95 o                         
   6   3   4        203.07        239.33        31.28 o                         
   7   3   4        979.18       1002.56        90.59 o                         
   8   3   4      13828.13      14061.36       271.61 o                         
   9   3   4       8127.12       7681.63       695.42 o                         
  10   3   4        290.17        214.79        81.16 o                         
  11   3   4        399.91        397.39        96.80 o                         
 -14   4   4         56.46        -43.34       122.49 o                         
 -13   4   4       3147.79       3303.77       165.89 o                         
 -12   4   4       7858.79       7904.55       244.19 o                         
 -11   4   4       6093.48       6246.42       161.26 o                         
 -10   4   4       1240.82       1243.23        74.44 o                         
  -9   4   4        407.98        420.90        48.00 o                         
  -8   4   4      21460.52      21900.75       274.42 o                         
  -7   4   4       9702.81       9913.88       125.54 o                         
  -6   4   4       4584.91       4358.00       104.36 o                         
  -5   4   4       3058.59       3138.41        65.52 o                         
  -4   4   4       2386.87       2447.25        34.98 o                         
  -3   4   4         71.19         71.59         9.01 o                         
  -2   4   4        714.34        710.15        17.79 o                         
  -1   4   4         72.77         57.65         9.72 o                         
   0   4   4       3299.61       3262.69        43.09 o                         
   1   4   4      24205.59      23858.79       241.56 o                         
   2   4   4       2103.08       2185.84        44.85 o                         
   3   4   4       2331.65       2118.68        48.92 o                         
   4   4   4       3194.95       3152.17        63.26 o                         
   5   4   4        213.88        271.12        46.07 o                         
   6   4   4       2187.00       2038.75        99.11 o                         
   7   4   4       2522.48       2684.49        89.49 o                         
   8   4   4        367.89        433.49        67.08 o                         
   9   4   4       1101.73       1253.15       109.90 o                         
  10   4   4         37.48        -11.31       128.14 o                         
 -14   5   4       5318.12       5198.10       301.78 o                         
 -13   5   4       1853.66       2027.64       137.12 o                         
 -12   5   4        414.38        403.06        78.59 o                         
 -11   5   4       1438.25       1571.74       107.86 o                         
 -10   5   4          9.15          0.55        38.74 o                         
  -9   5   4       5089.32       4914.16       144.88 o                         
  -8   5   4         66.43        104.62        29.65 o                         
  -7   5   4         82.87        114.03        19.71 o                         
  -6   5   4      19661.02      19699.86       222.98 o                         
  -5   5   4        197.94        236.17        14.11 o                         
  -4   5   4      17869.40      18313.02       175.41 o                         
  -3   5   4      18464.54      18655.99       176.80 o                         
  -2   5   4       8696.84       8346.08        92.76 o                         
  -1   5   4         51.35         74.27        12.33 o                         
   0   5   4        515.22        477.54        20.70 o                         
   1   5   4        240.21        271.29        20.26 o                         
   2   5   4         99.06        126.27        19.37 o                         
   3   5   4      17295.92      17130.02       204.37 o                         
   4   5   4       6353.10       6367.37       126.46 o                         
   5   5   4       4113.78       3939.89        87.74 o                         
   6   5   4        974.31       1021.19        55.07 o                         
   7   5   4        169.75        109.34        54.39 o                         
   8   5   4       1089.83        959.45        81.38 o                         
   9   5   4        208.59        194.90        84.51 o                         
 -14   6   4       3980.11       3746.86       262.11 o                         
 -13   6   4      11551.45      12221.60       328.95 o                         
 -12   6   4        853.13        650.70        89.95 o                         
 -11   6   4        496.68        598.84        84.81 o                         
 -10   6   4      32310.03      33781.36       677.93 o                         
  -9   6   4        376.39        325.94        47.95 o                         
  -8   6   4       3998.84       4068.46       101.92 o                         
  -7   6   4       3320.01       3478.08       119.06 o                         
  -6   6   4       1353.38       1393.03        38.77 o                         
  -5   6   4       3544.51       3639.54        52.25 o                         
  -4   6   4       8191.93       8225.65        91.62 o                         
  -3   6   4        906.37        811.89        31.47 o                         
  -2   6   4       1412.14       1401.10        32.84 o                         
  -1   6   4        296.44        339.92        19.77 o                         
   0   6   4       1262.51       1225.53        32.18 o                         
   1   6   4       1067.83       1090.17        37.22 o                         
   2   6   4        682.00        625.81        35.05 o                         
   3   6   4       8141.92       8002.53       128.52 o                         
   4   6   4      15512.82      15549.51       218.02 o                         
   5   6   4        984.84       1107.67        62.70 o                         
   6   6   4         28.79        -31.56        37.80 o                         
   7   6   4       4747.58       4890.60       149.65 o                         
   8   6   4        855.81       1092.18        91.55 o                         
 -14   7   4       3835.00       4040.92       265.87 o                         
 -13   7   4       5564.00       5590.80       290.48 o                         
 -12   7   4         16.48         93.80       111.18 o                         
 -11   7   4        828.54        782.30        87.29 o                         
 -10   7   4        607.64        537.10        98.00 o                         
  -9   7   4        347.39        374.29        73.50 o                         
  -8   7   4        239.97        266.49        50.59 o                         
  -7   7   4          3.52          8.68        27.91 o                         
  -6   7   4       1340.97       1348.94        45.46 o                         
  -5   7   4         10.41         44.99        18.36 o                         
  -4   7   4      12287.94      12083.70       174.27 o                         
  -3   7   4       7474.30       7574.83       118.35 o                         
  -2   7   4      12598.64      12633.19       209.14 o                         
  -1   7   4         44.32         44.06        18.52 o                         
   0   7   4       6438.14       6331.88       100.70 o                         
   1   7   4       3350.14       3377.63        70.80 o                         
   2   7   4        851.86        744.35        40.62 o                         
   3   7   4        226.30        177.09        31.67 o                         
   4   7   4       4568.55       4938.92       104.30 o                         
   5   7   4       8290.65       8450.79       151.45 o                         
   6   7   4       1173.59       1197.61        78.18 o                         
   7   7   4        135.34        204.90        78.59 o                         
 -14   8   4       2583.90       2260.41       226.23 o                         
 -13   8   4          0.88        -16.96        97.99 o                         
 -12   8   4       7662.35       7674.17       250.02 o                         
 -11   8   4       6069.65       6135.66       201.70 o                         
 -10   8   4        673.27        658.41        77.75 o                         
  -9   8   4      17017.81      17709.87       382.36 o                         
  -8   8   4        613.91        701.05       178.10 o                         
  -7   8   4        833.07        820.21        64.05 o                         
  -6   8   4       3535.95       3704.06        92.79 o                         
  -5   8   4        121.96        141.24        28.25 o                         
  -4   8   4       4148.46       4133.56        93.99 o                         
  -3   8   4       1814.06       1756.69       138.28 o                         
  -2   8   4       6162.28       5922.89       148.12 o                         
  -1   8   4       5498.04       5191.84       101.60 o                         
   0   8   4       1184.98       1170.50        52.02 o                         
   1   8   4        227.12        310.99        37.76 o                         
   2   8   4       7368.91       7726.16       147.32 o                         
   3   8   4         12.54         47.26        53.58 o                         
   4   8   4       1788.84       1806.89        82.88 o                         
   5   8   4       3487.76       3662.57       142.61 o                         
   6   8   4        360.57        423.85        63.90 o                         
 -13   9   4          9.92        -92.34        92.34 o                         
 -12   9   4        807.71        804.78       131.93 o                         
 -11   9   4        704.42        749.73        87.20 o                         
 -10   9   4      19325.50      19595.78       614.62 o                         
  -9   9   4         87.29        107.74        42.00 o                         
  -8   9   4       2077.57       2246.27        81.93 o                         
  -7   9   4        145.61        143.89        35.40 o                         
  -6   9   4       1593.70       1487.75        69.41 o                         
  -5   9   4         23.75         59.11        28.92 o                         
  -4   9   4        132.31        107.42        30.46 o                         
  -3   9   4       1144.08       1182.83        55.09 o                         
  -2   9   4        235.40        292.01        49.00 o                         
  -1   9   4      12416.02      12315.38       206.15 o                         
   0   9   4        913.47        960.18        53.07 o                         
   1   9   4       2223.96       2140.36        78.55 o                         
   2   9   4       3570.33       3716.74       111.87 o                         
   3   9   4        315.08        339.04        51.17 o                         
   4   9   4       3509.58       3231.24       111.75 o                         
   5   9   4        219.85        367.16        98.15 o                         
 -13  10   4        143.81         65.96       103.65 o                         
 -12  10   4        255.06        211.07       101.77 o                         
 -11  10   4       1502.20       1654.26       134.77 o                         
 -10  10   4       1237.56       1285.78        77.92 o                         
  -9  10   4       3361.61       3302.96       105.55 o                         
  -8  10   4      10395.77      10514.42       203.74 o                         
  -7  10   4        136.98        171.10        38.31 o                         
  -6  10   4       4359.53       4516.53       124.62 o                         
  -5  10   4        174.61        254.62        37.35 o                         
  -4  10   4       3023.88       2838.17        84.10 o                         
  -3  10   4       1114.33       1174.15        58.70 o                         
  -2  10   4       1474.25       1561.23       116.72 o                         
  -1  10   4         96.75        126.37        36.53 o                         
   0  10   4        933.88        997.30        60.05 o                         
   1  10   4        337.72        335.64        48.61 o                         
   2  10   4       1528.91       1626.29        79.01 o                         
   3  10   4       2104.03       2020.21       114.04 o                         
   4  10   4        149.46         96.11       103.65 o                         
 -12  11   4       1666.53       1720.98       158.34 o                         
 -11  11   4        317.04        378.80        94.23 o                         
 -10  11   4        815.04        984.94        86.13 o                         
  -9  11   4       3748.76       3578.99       112.46 o                         
  -8  11   4       2304.88       2386.65        90.40 o                         
  -7  11   4       1177.07       1151.34        63.64 o                         
  -6  11   4        378.22        362.82        46.41 o                         
  -5  11   4        453.90        502.27        47.02 o                         
  -4  11   4        733.24        820.45        57.45 o                         
  -3  11   4       2299.76       2249.99        77.26 o                         
  -2  11   4       4160.55       3931.29       101.11 o                         
  -1  11   4        705.58        840.65        67.64 o                         
   0  11   4       2630.18       2459.14        90.60 o                         
   1  11   4       4448.54       4584.10       142.58 o                         
   2  11   4       3954.78       3670.69       246.08 o                         
   3  11   4        514.17        499.42       145.12 o                         
 -11  12   4          3.61         64.07        81.03 o                         
 -10  12   4       6390.00       6076.27       252.78 o                         
  -9  12   4        182.50        245.03        74.44 o                         
  -8  12   4        117.61         90.46        50.64 o                         
  -7  12   4        183.35        296.13        61.68 o                         
  -6  12   4       1136.76       1165.42        66.31 o                         
  -5  12   4       2345.22       2381.30        88.68 o                         
  -4  12   4       1881.01       1888.75        81.93 o                         
  -3  12   4         26.25         57.09        46.78 o                         
  -2  12   4       3976.96       4083.00       124.45 o                         
  -1  12   4        314.43        437.74        70.39 o                         
   0  12   4          0.07        -69.37        69.37 o                         
   1  12   4       2412.33       2575.18       194.18 o                         
  -8  13   4        607.68        670.94       113.08 o                         
  -7  13   4       1209.90       1244.00       120.63 o                         
  -6  13   4       2768.21       3027.84       173.45 o                         
  -5  13   4       1172.05       1130.90       114.97 o                         
  -4  13   4        235.48        356.78        91.40 o                         
  -3  13   4       1281.66       1382.31       112.27 o                         
  -2  13   4         48.28         79.15        86.69 o                         
  -1  13   4         49.58         28.27        92.34 o                         
   1 -13   5        441.32        433.46        82.92 o                         
   2 -13   5         77.26        135.59        51.58 o                         
   3 -13   5         15.28          4.46        31.43 o                         
   5 -13   5       1787.15       1726.70        92.37 o                         
   6 -13   5       3622.59       3822.16       143.31 o                         
   7 -13   5       2331.55       2405.52       122.54 o                         
  -3 -12   5         46.47        -94.22        94.22 o                         
  -2 -12   5        315.39        301.53        99.88 o                         
  -1 -12   5       5287.06       5588.67       237.66 o                         
   0 -12   5       1071.43       1029.09        85.74 o                         
   1 -12   5       2975.66       2986.52       166.22 o                         
   2 -12   5       2249.56       2240.12       105.87 o                         
   3 -12   5         47.28         77.73        29.22 o                         
   4 -12   5        346.62        436.61        68.79 o                         
   5 -12   5        101.11        128.15        35.81 o                         
   6 -12   5        223.47        252.53        45.23 o                         
   7 -12   5        209.14        293.99        56.54 o                         
   8 -12   5         50.42         33.92        60.30 o                         
   9 -12   5          3.95         33.92        84.80 o                         
  10 -12   5       3254.73       3346.72       254.54 o                         
  11 -12   5        203.93        184.68       143.22 o                         
  -5 -11   5         72.53        182.80       118.72 o                         
  -4 -11   5       3830.26       4706.59       258.33 o                         
  -3 -11   5        480.03        359.26        71.92 o                         
  -2 -11   5       2420.03       2246.61        83.15 o                         
  -1 -11   5       1016.60       1106.34        56.83 o                         
   0 -11   5        483.42        487.67        40.56 o                         
   1 -11   5       1010.14       1137.02        64.75 o                         
   2 -11   5      11778.09      11404.83       197.86 o                         
   3 -11   5       3071.65       3282.46       111.25 o                         
   4 -11   5       4835.33       4782.72       102.67 o                         
   5 -11   5         14.49         45.94        19.29 o                         
   6 -11   5        130.50        168.80        35.76 o                         
   7 -11   5       3694.52       3679.09       150.86 o                         
   8 -11   5         82.31         77.66        56.53 o                         
   9 -11   5       7450.19       7075.82       214.36 o                         
  10 -11   5       1958.41       1951.07       207.36 o                         
  11 -11   5        270.57        222.38       131.92 o                         
  -6 -10   5       2728.05       3012.71       230.01 o                         
  -5 -10   5        218.40        269.49       114.96 o                         
  -4 -10   5       1120.34       1019.92        68.31 o                         
  -3 -10   5       3898.37       4305.69       110.82 o                         
  -2 -10   5       5381.92       5803.44       128.21 o                         
  -1 -10   5        156.36        242.84        35.23 o                         
   0 -10   5       2204.26       2380.34        80.59 o                         
   1 -10   5         95.42        152.77        24.24 o                         
   2 -10   5       1103.05       1008.11        47.19 o                         
   3 -10   5        170.87        213.77        21.96 o                         
   4 -10   5        109.46        107.55        15.99 o                         
   5 -10   5        344.25        327.92        32.04 o                         
   6 -10   5       1751.26       1738.15        78.66 o                         
   7 -10   5        417.92        382.12       115.90 o                         
   8 -10   5       4133.30       3905.06       200.85 o                         
   9 -10   5       8189.25       8112.31       239.68 o                         
  10 -10   5        854.89        809.97        92.76 o                         
  11 -10   5       3650.08       3475.21       252.67 o                         
  12 -10   5         85.23        158.30       126.26 o                         
  -7  -9   5        356.30        337.34       137.57 o                         
  -6  -9   5       3480.33       3471.99       170.64 o                         
  -5  -9   5        790.53        921.62        67.29 o                         
  -4  -9   5       5993.53       5792.80       131.59 o                         
  -3  -9   5        413.87        479.71        46.22 o                         
  -2  -9   5          5.55         -2.85        30.57 o                         
  -1  -9   5       4164.51       4071.42        86.53 o                         
   0  -9   5         29.66         72.19        23.23 o                         
   1  -9   5      20056.85      20507.01       277.30 o                         
   2  -9   5       2281.27       2306.44        42.75 o                         
   3  -9   5       5162.90       4957.11        79.50 o                         
   5  -9   5        364.55        404.69        23.12 o                         
   6  -9   5       1530.24       1475.41        58.84 o                         
   7  -9   5        602.81        556.39        64.08 o                         
   8  -9   5       9296.24       9020.86       180.12 o                         
   9  -9   5         29.41         28.78        38.79 o                         
  10  -9   5      11313.07      11315.03       256.01 o                         
  11  -9   5         81.12         91.31        55.72 o                         
  12  -9   5       3349.45       3129.11       149.05 o                         
  13  -9   5        192.27        214.84        99.88 o                         
  -8  -8   5       2559.55       2667.63       230.00 o                         
  -7  -8   5        292.21        275.27       147.00 o                         
  -6  -8   5        101.59        146.65        59.59 o                         
  -5  -8   5       6167.42       6573.18       171.01 o                         
  -4  -8   5        132.15        224.20        41.48 o                         
  -3  -8   5         78.35         73.59        37.54 o                         
  -2  -8   5       6377.02       6640.00       130.47 o                         
  -1  -8   5       5363.81       5501.29        99.67 o                         
   0  -8   5       2135.93       2350.44        54.61 o                         
   1  -8   5         18.32         30.49        13.54 o                         
   2  -8   5       4364.36       4450.83        64.05 o                         
   3  -8   5       9309.56       8839.30       324.86 o                         
   4  -8   5       1457.89       1355.40       126.30 o                         
   5  -8   5       1553.94       1528.57        31.84 o                         
   6  -8   5       2742.42       2700.11        62.09 o                         
   7  -8   5        109.32        105.04        26.01 o                         
   8  -8   5       1267.64       1245.50        64.75 o                         
   9  -8   5      19298.55      18985.14       333.56 o                         
  10  -8   5         60.00         17.71        44.84 o                         
  11  -8   5       3299.32       2945.78       118.80 o                         
  12  -8   5       1128.59       1090.75       106.24 o                         
  13  -8   5       2186.60       1924.72       184.74 o                         
  -9  -7   5        636.91        693.56       163.97 o                         
  -8  -7   5       3139.90       3222.11       138.07 o                         
  -7  -7   5        263.72        282.65        63.90 o                         
  -6  -7   5       1945.47       1690.21        90.85 o                         
  -5  -7   5       6230.75       6493.52       135.40 o                         
  -4  -7   5        848.12        851.01        55.22 o                         
  -3  -7   5        892.73        839.13        45.41 o                         
  -2  -7   5      17881.87      16952.58       243.99 o                         
  -1  -7   5       3552.41       3637.73        64.53 o                         
   0  -7   5       1182.89       1242.63        47.35 o                         
   1  -7   5        759.33        732.49        22.39 o                         
   2  -7   5       4491.62       4515.05        78.87 o                         
   3  -7   5       6057.71       5955.17       234.05 o                         
   4  -7   5       1891.39       1873.17        48.22 o                         
   5  -7   5        360.89        462.44        48.95 o                         
   6  -7   5       4692.29       4642.17        75.63 o                         
   7  -7   5       1998.74       2096.12        63.13 o                         
   8  -7   5       2196.99       2216.35        89.95 o                         
   9  -7   5       1916.27       1845.96       104.06 o                         
  10  -7   5       5426.03       5158.08       142.51 o                         
  11  -7   5       5934.17       5946.79       163.97 o                         
  12  -7   5         22.22        -64.53        64.53 o                         
  13  -7   5        245.45        310.95       118.73 o                         
 -10  -6   5       3137.75       3167.51       265.84 o                         
  -9  -6   5         41.79         25.55        66.72 o                         
  -8  -6   5          6.97         -4.72        69.52 o                         
  -7  -6   5       2724.41       3006.87       132.79 o                         
  -6  -6   5        353.57        467.42        56.89 o                         
  -5  -6   5         17.77         -5.30        33.90 o                         
  -4  -6   5      18400.44      18176.00       322.49 o                         
  -3  -6   5       6469.09       6174.92       129.39 o                         
  -2  -6   5         88.96         77.57        17.23 o                         
  -1  -6   5      12009.04      11705.85       149.90 o                         
   0  -6   5       3625.93       3690.34        50.82 o                         
   1  -6   5        450.78        441.78        19.84 o                         
   2  -6   5         88.41        141.34        54.65 o                         
   3  -6   5         31.38         43.83         7.15 o                         
   4  -6   5       1330.00       1408.69        20.33 o                         
   5  -6   5      11857.04      11448.69       133.09 o                         
   6  -6   5        804.83        744.42        30.17 o                         
   7  -6   5      11711.54      11119.41       172.37 o                         
   8  -6   5       1658.54       1641.94        95.53 o                         
   9  -6   5          5.53         46.00        41.93 o                         
  10  -6   5      23999.29      24489.51       798.50 o                         
  11  -6   5        969.20        975.54        79.73 o                         
  12  -6   5        669.15        844.93        97.78 o                         
  13  -6   5       6060.94       6339.96       330.11 o                         
 -10  -5   5       1273.63       1137.11       245.98 o                         
  -9  -5   5        275.17        290.36       103.02 o                         
  -8  -5   5       1134.43        959.91        68.39 o                         
  -7  -5   5       1025.67        851.87        58.73 o                         
  -6  -5   5         17.02         40.02        33.67 o                         
  -5  -5   5       1887.81       1898.02        66.74 o                         
  -4  -5   5         46.19         55.20        28.40 o                         
  -3  -5   5      23270.14      24130.23       294.73 o                         
  -2  -5   5       1001.15        961.36        29.77 o                         
  -1  -5   5      21077.37      20583.99       222.58 o                         
   0  -5   5       5343.88       5260.92        94.52 o                         
   1  -5   5        464.43        513.19        22.47 o                         
   2  -5   5        497.66        617.95        19.48 o                         
   3  -5   5      20484.91      20984.94       221.03 o                         
   4  -5   5      20892.87      20735.18       191.65 o                         
   5  -5   5         83.95        116.21        10.27 o                         
   6  -5   5      13349.88      13475.75       174.57 o                         
   7  -5   5        376.38        367.99        39.87 o                         
   8  -5   5       4212.09       4126.21       140.73 o                         
   9  -5   5       5230.35       5241.38       137.70 o                         
  10  -5   5        667.81        784.01       110.26 o                         
  11  -5   5       1695.90       1672.74       113.91 o                         
  12  -5   5        146.84        206.42        67.60 o                         
  13  -5   5        855.65        987.60       163.97 o                         
 -11  -4   5        131.54        305.16        93.71 o                         
 -10  -4   5        187.24        223.13        66.03 o                         
  -9  -4   5       1178.41       1302.09        75.20 o                         
  -8  -4   5       1895.67       1995.67        84.03 o                         
  -7  -4   5       2623.67       2785.38        88.69 o                         
  -6  -4   5       3413.98       3448.05       131.21 o                         
  -5  -4   5        968.25        825.30        72.37 o                         
  -4  -4   5       2286.71       2120.97        47.87 o                         
  -3  -4   5       5968.06       5609.66        73.10 o                         
  -2  -4   5        721.72        793.47        19.07 o                         
  -1  -4   5      55939.11      57068.95       544.31 o                         
   0  -4   5       3200.22       3263.47        35.66 o                         
   1  -4   5       4290.75       4193.39        57.47 o                         
   2  -4   5       1560.55       1717.25        25.10 o                         
   3  -4   5      18111.52      17973.85       177.49 o                         
   4  -4   5        111.99        120.23         9.45 o                         
   5  -4   5       7352.50       7145.19        83.53 o                         
   6  -4   5        729.68        830.41        29.31 o                         
   7  -4   5       4054.90       4025.33        90.39 o                         
   8  -4   5       6155.32       6309.70       145.08 o                         
   9  -4   5       5780.12       5698.21       277.58 o                         
  10  -4   5       1992.06       1949.85        96.99 o                         
  11  -4   5      10869.88      11544.14       249.08 o                         
  12  -4   5       4910.26       5370.50       188.26 o                         
  13  -4   5       1227.82        933.65       151.73 o                         
 -12  -3   5        378.71        352.08        98.47 o                         
 -11  -3   5        134.38        243.95        68.46 o                         
 -10  -3   5       1749.31       1600.33       123.50 o                         
  -9  -3   5      14100.28      14800.45       267.78 o                         
  -8  -3   5        684.85        675.24        56.05 o                         
  -7  -3   5        875.70        877.32        55.23 o                         
  -6  -3   5      16094.87      16029.07       292.58 o                         
  -5  -3   5        621.17        629.66        42.02 o                         
  -4  -3   5       5608.01       5753.34        84.24 o                         
  -3  -3   5       1590.05       1471.03        34.83 o                         
  -2  -3   5      39531.81      38498.56       373.83 o                         
  -1  -3   5       4672.97       4880.34        45.84 o                         
   0  -3   5      11982.24      12500.99       124.80 o                         
   1  -3   5       2848.22       2987.12        31.45 o                         
   2  -3   5       9931.59       9838.55        93.48 o                         
   3  -3   5       3729.36       3838.38        40.54 o                         
   4  -3   5       4464.95       4170.38        42.08 o                         
   5  -3   5       2682.30       2506.57        34.23 o                         
   6  -3   5      18968.04      18754.72       235.84 o                         
   7  -3   5      18025.11      17950.79       328.39 o                         
   8  -3   5        256.74        228.60        36.71 o                         
   9  -3   5       3301.67       3408.40        95.83 o                         
  10  -3   5        953.45       1296.05        84.02 o                         
  11  -3   5         37.84        115.90        67.96 o                         
  12  -3   5       1040.67       1023.21       135.88 o                         
  13  -3   5        998.46        953.84       124.75 o                         
 -12  -2   5       1063.29        904.37       166.80 o                         
 -11  -2   5       1483.05       1448.41        97.03 o                         
 -10  -2   5         15.11        -41.81        51.00 o                         
  -9  -2   5       3632.40       3462.73       103.20 o                         
  -8  -2   5      21232.52      22130.33       436.21 o                         
  -7  -2   5        513.10        514.83        38.65 o                         
  -6  -2   5       6301.12       6488.48       110.49 o                         
  -5  -2   5        184.26        167.79        26.75 o                         
  -4  -2   5      11146.66      11527.01       167.25 o                         
  -3  -2   5      25417.14      24664.28       269.96 o                         
  -2  -2   5       6361.55       6219.41        70.92 o                         
  -1  -2   5       1178.01        910.90        17.10 o                         
   0  -2   5       4528.53       4542.18        41.86 o                         
   1  -2   5      14005.13      13723.57       115.39 o                         
   2  -2   5       1456.44       1407.45        17.89 o                         
   3  -2   5      16205.69      15640.71       138.72 o                         
   4  -2   5       1100.04        962.22        18.83 o                         
   5  -2   5        360.07        400.17        18.94 o                         
   6  -2   5      20116.43      20902.45       238.07 o                         
   7  -2   5       1293.94       1323.15        47.73 o                         
   8  -2   5       1778.15       1495.39        64.93 o                         
   9  -2   5       3067.22       3238.22        96.02 o                         
  10  -2   5       2605.16       2435.00       100.96 o                         
  11  -2   5        175.02        137.10        58.78 o                         
  12  -2   5       1026.25       1045.64        94.44 o                         
  13  -2   5       4317.24       3351.01       297.95 o                         
 -13  -1   5        348.24        348.85        96.61 o                         
 -12  -1   5        338.46        440.88       131.92 o                         
 -11  -1   5         41.04        183.38        60.44 o                         
 -10  -1   5         15.52         17.87        47.85 o                         
  -9  -1   5        591.77        649.53        56.11 o                         
  -8  -1   5        650.19        759.96        47.16 o                         
  -7  -1   5       6890.14       7107.13       144.59 o                         
  -6  -1   5        940.90        941.35        73.82 o                         
  -5  -1   5       7933.28       7867.57       118.79 o                         
  -4  -1   5        871.17        833.13        30.11 o                         
  -3  -1   5        477.20        506.42        18.76 o                         
  -2  -1   5         26.49         60.57         6.77 o                         
  -1  -1   5     153508.20     150233.22      1166.20 o                         
   0  -1   5      11704.37      11026.36        92.89 o                         
   1  -1   5       2940.92       3117.00        31.70 o                         
   2  -1   5       3595.45       3865.03        43.24 o                         
   3  -1   5       1318.23       1111.34        22.63 o                         
   4  -1   5       7031.32       6917.17        87.31 o                         
   5  -1   5       4368.94       4417.51        66.36 o                         
   6  -1   5       5411.74       5436.61        89.08 o                         
   7  -1   5        779.88        654.41        40.60 o                         
   8  -1   5       1899.94       1853.26       200.87 o                         
   9  -1   5        642.47        684.47        61.72 o                         
  10  -1   5       9178.42       8854.01       259.38 o                         
  11  -1   5       1459.07       1492.20       101.20 o                         
  12  -1   5        143.32         11.76       168.66 o                         
 -13   0   5        209.33        343.09        92.61 o                         
 -12   0   5       2104.24       1723.84       171.55 o                         
 -11   0   5       4997.05       4791.29       180.04 o                         
 -10   0   5         69.73        125.03        47.96 o                         
  -9   0   5      13827.79      13724.82       271.17 o                         
  -8   0   5         12.09        208.73        80.33 o                         
  -7   0   5      30864.56      31204.22       639.02 o                         
  -6   0   5         53.97         91.94        23.59 o                         
  -5   0   5       4926.28       5029.02        95.37 o                         
  -4   0   5       6403.90       6406.14        92.04 o                         
  -3   0   5      10008.20      10476.62       151.07 o                         
  -2   0   5       2431.89       3052.27        33.23 o                         
  -1   0   5      28127.76      27228.86       210.18 o                         
   0   0   5      14103.16      14503.27       120.78 o                         
   1   0   5        221.12        155.68        10.02 o                         
   2   0   5        181.02         93.94        10.04 o                         
   3   0   5       2697.45       2729.44        47.76 o                         
   4   0   5      49049.34      49181.24       664.89 o                         
   5   0   5       2021.19       2075.16        47.95 o                         
   6   0   5      12834.51      11943.89       164.44 o                         
   7   0   5      26857.38      26879.64       376.98 o                         
   8   0   5       1188.21       1196.62        70.94 o                         
   9   0   5       1262.41       1168.71        76.46 o                         
  10   0   5         32.68         23.62        54.05 o                         
  11   0   5        489.78        554.78        95.70 o                         
  12   0   5       1365.87       1284.64       169.64 o                         
 -14   1   5        462.95        339.23       133.81 o                         
 -13   1   5         66.69         64.06        79.95 o                         
 -12   1   5         25.15        125.71        72.54 o                         
 -11   1   5        871.09       1095.76       101.79 o                         
 -10   1   5       4047.86       4187.69       108.55 o                         
  -9   1   5       1529.35       1510.08        60.97 o                         
  -8   1   5       1805.04       1911.22        49.76 o                         
  -7   1   5       3489.20       3577.28        64.05 o                         
  -6   1   5       2792.91       2875.62        52.18 o                         
  -5   1   5       4164.16       4139.94        60.93 o                         
  -4   1   5       9476.39      10075.57       121.27 o                         
  -3   1   5      43808.76      47298.18       426.84 o                         
  -2   1   5       5812.96       5747.97        77.95 o                         
  -1   1   5       2200.69       2115.75        28.59 o                         
   0   1   5      48714.53      44133.45       395.18 o                         
   1   1   5      43670.70      43801.95       454.92 o                         
   2   1   5      12416.79      12321.91       130.27 o                         
   3   1   5        396.89        415.29        26.71 o                         
   4   1   5        338.52        346.68        23.27 o                         
   5   1   5       5230.34       4608.35        80.45 o                         
   6   1   5       2970.14       3052.21        67.51 o                         
   7   1   5       4277.88       4083.51        96.23 o                         
   8   1   5        166.69        135.08        39.69 o                         
   9   1   5       5380.10       5358.46       150.48 o                         
  10   1   5       1752.91       1635.86       118.61 o                         
  11   1   5       6364.10       6212.20       228.09 o                         
 -14   2   5       1314.42       1560.67       203.57 o                         
 -13   2   5       3071.27       3336.94       171.23 o                         
 -12   2   5       3805.27       3729.27       305.49 o                         
 -11   2   5       5752.86       5800.16       158.62 o                         
 -10   2   5         71.34         11.00        34.23 o                         
  -9   2   5       1286.85       1332.64        59.71 o                         
  -8   2   5         24.78         80.08        25.57 o                         
  -7   2   5      22166.79      22686.64       235.78 o                         
  -6   2   5      22561.74      22736.74       232.45 o                         
  -5   2   5        423.67        366.30        18.58 o                         
  -4   2   5       1486.82       1636.16        35.44 o                         
  -3   2   5      11083.22      11611.94       140.03 o                         
  -2   2   5       3500.29       3659.72        46.92 o                         
  -1   2   5       4582.61       5112.15        79.30 o                         
   0   2   5       1602.84       2065.87        29.93 o                         
   1   2   5        735.78        724.27        37.13 o                         
   2   2   5       3661.69       3759.51        56.86 o                         
   3   2   5        292.28        292.25        20.72 o                         
   4   2   5       2920.86       2741.26        54.15 o                         
   5   2   5      15662.30      15672.85       207.09 o                         
   6   2   5       8959.62       8713.83       135.73 o                         
   7   2   5         63.96         92.21        35.46 o                         
   8   2   5        433.61        505.10        55.66 o                         
   9   2   5       2907.27       2679.22       143.32 o                         
  10   2   5       3923.07       3619.75       220.63 o                         
  11   2   5       2921.40       2866.96       166.58 o                         
 -14   3   5         74.78        -33.92       122.49 o                         
 -13   3   5       1124.47       1066.21       127.62 o                         
 -12   3   5         78.42         79.79        54.93 o                         
 -11   3   5       1677.72       1674.63        90.45 o                         
 -10   3   5        252.72        281.82        51.05 o                         
  -9   3   5        457.04        469.89        42.57 o                         
  -8   3   5          1.03         62.17        25.06 o                         
  -7   3   5        194.04        227.66        18.94 o                         
  -6   3   5        175.62        208.13        23.50 o                         
  -5   3   5      46820.11      46259.38       491.15 o                         
  -4   3   5       1415.21       1393.00        29.20 o                         
  -3   3   5       4723.12       5044.16        62.44 o                         
  -2   3   5       2640.66       3033.41        54.28 o                         
  -1   3   5      13931.83      13310.03       138.10 o                         
   0   3   5       2533.53       2598.09        36.71 o                         
   1   3   5      27028.98      26710.81       266.67 o                         
   2   3   5      34314.75      34355.23       369.16 o                         
   3   3   5        779.70        665.53        35.54 o                         
   4   3   5      12882.97      12064.12       152.80 o                         
   5   3   5        681.84        659.83        35.61 o                         
   6   3   5       2279.32       2266.30        66.00 o                         
   7   3   5        646.08        608.62        58.03 o                         
   8   3   5        140.37        142.28        51.07 o                         
   9   3   5       2865.20       2822.28       147.09 o                         
  10   3   5          4.12        -89.51        89.51 o                         
 -14   4   5        199.32        145.11       116.84 o                         
 -13   4   5        803.07        872.57       103.54 o                         
 -12   4   5       4867.58       4916.90       163.65 o                         
 -11   4   5       5703.39       5374.59       146.23 o                         
 -10   4   5       1757.98       1930.70       154.26 o                         
  -9   4   5       2323.50       2540.63        88.43 o                         
  -8   4   5       2115.81       2183.05        65.56 o                         
  -7   4   5       1123.11       1054.86        41.01 o                         
  -6   4   5       1136.20       1431.98        40.67 o                         
  -5   4   5      12960.07      12685.26       137.45 o                         
  -4   4   5      18128.27      18445.68       191.08 o                         
  -3   4   5       1812.29       1924.84        33.40 o                         
  -2   4   5       9508.40       9038.97        99.78 o                         
  -1   4   5       6499.19       6600.21        77.22 o                         
   0   4   5       5733.42       5778.17        67.10 o                         
   1   4   5       7358.87       7254.80        95.58 o                         
   2   4   5      18581.62      17698.20       222.10 o                         
   3   4   5        267.21        354.96        32.55 o                         
   4   4   5         58.52         63.73        22.42 o                         
   5   4   5         15.49         34.97        27.87 o                         
   6   4   5         33.26         60.75        34.80 o                         
   7   4   5       5063.79       4769.05       134.63 o                         
   8   4   5         27.66        129.19        56.91 o                         
   9   4   5        328.12        385.90        90.35 o                         
  10   4   5        213.24        414.28        99.70 o                         
 -14   5   5        152.48         50.88       109.30 o                         
 -13   5   5       2739.33       2504.93       221.53 o                         
 -12   5   5        256.10        299.62        86.69 o                         
 -11   5   5       3432.69       3581.26       152.37 o                         
 -10   5   5        681.05        685.49        60.97 o                         
  -9   5   5       5920.94       5999.91       142.18 o                         
  -8   5   5        330.53        462.95        87.80 o                         
  -7   5   5      33071.86      33165.07       443.20 o                         
  -6   5   5        658.36        733.74        37.11 o                         
  -5   5   5        520.48        532.67        24.07 o                         
  -4   5   5      88541.33      90005.20       926.44 o                         
  -3   5   5       8673.92       8202.77       100.93 o                         
  -2   5   5       1900.02       1965.27        34.48 o                         
  -1   5   5        550.48        643.27        23.69 o                         
   0   5   5         28.76         39.94        15.16 o                         
   1   5   5       2474.59       2337.42        48.47 o                         
   2   5   5       3212.25       3292.49        61.13 o                         
   3   5   5      17858.78      17450.96       211.99 o                         
   4   5   5        206.89        191.01        31.50 o                         
   5   5   5      11771.47      11657.66       177.41 o                         
   6   5   5       8280.15       8291.81       173.22 o                         
   7   5   5      10054.79       9784.54       215.05 o                         
   8   5   5        204.23        143.18        61.35 o                         
   9   5   5       1063.26       1096.53       113.19 o                         
 -14   6   5        355.20        407.07       137.57 o                         
 -13   6   5        434.06        407.53       103.65 o                         
 -12   6   5        123.89        145.77        73.95 o                         
 -11   6   5       5215.34       5169.81       181.89 o                         
 -10   6   5      18280.06      19586.71       432.16 o                         
  -9   6   5       2590.22       2563.87        89.80 o                         
  -8   6   5         68.36         98.40        58.28 o                         
  -7   6   5          0.04        -14.19        26.34 o                         
  -6   6   5       4403.94       4695.91        89.91 o                         
  -5   6   5       4520.54       4530.89        66.86 o                         
  -4   6   5        477.55        594.89        22.34 o                         
  -3   6   5       4099.16       4121.22        56.85 o                         
  -2   6   5       3558.32       3608.56        52.40 o                         
  -1   6   5        749.65        662.29        30.77 o                         
   0   6   5      29053.88      28436.69       312.86 o                         
   1   6   5       9149.25       9137.35       133.41 o                         
   2   6   5        123.16        142.57        26.05 o                         
   3   6   5        201.56        194.97        29.73 o                         
   4   6   5        558.26        511.82        41.76 o                         
   5   6   5       1153.59       1176.64        59.14 o                         
   6   6   5        696.09        706.29        54.86 o                         
   7   6   5       1418.27       1457.77        91.24 o                         
   8   6   5        665.46        719.06       162.35 o                         
 -14   7   5          5.16         35.80       114.95 o                         
 -13   7   5       2493.68       2584.69       220.57 o                         
 -12   7   5       4806.18       4681.67       185.36 o                         
 -11   7   5       1435.33       1425.40       107.57 o                         
 -10   7   5        485.77        501.41        72.62 o                         
  -9   7   5      20789.11      21038.56       446.27 o                         
  -8   7   5          5.27         15.68        41.24 o                         
  -7   7   5       2238.96       2327.03        64.95 o                         
  -6   7   5       9013.08       9488.45       150.07 o                         
  -5   7   5      10118.87       9619.36       167.69 o                         
  -4   7   5         89.26        113.43        21.07 o                         
  -3   7   5      52258.67      51780.44       666.59 o                         
  -2   7   5       5891.15       6055.14       138.37 o                         
  -1   7   5       1246.79       1258.81        42.12 o                         
   0   7   5       1706.48       1700.74        50.01 o                         
   1   7   5        551.49        474.49        34.35 o                         
   2   7   5        469.45        507.91        36.73 o                         
   3   7   5        222.35        232.46        35.21 o                         
   4   7   5       1386.82       1368.74        62.08 o                         
   5   7   5       2522.03       2428.31        84.52 o                         
   6   7   5        122.48         94.18        52.29 o                         
   7   7   5       5296.60       5184.97       218.79 o                         
 -13   8   5        321.31        493.76       126.27 o                         
 -12   8   5         20.38          5.47        69.72 o                         
 -11   8   5        739.10        928.55       117.79 o                         
 -10   8   5       4393.60       4138.03       156.49 o                         
  -9   8   5       1079.93        979.31        80.63 o                         
  -8   8   5      12526.21      12969.32       239.97 o                         
  -7   8   5       7317.52       7265.99       152.11 o                         
  -6   8   5       3744.93       3600.39       120.91 o                         
  -5   8   5       3088.16       3147.19        84.53 o                         
  -4   8   5       1073.54        994.49        96.23 o                         
  -3   8   5       1137.98       1039.84        50.78 o                         
  -2   8   5        122.89        169.65        27.74 o                         
  -1   8   5         98.91         98.51        25.41 o                         
   0   8   5       1360.21       1238.32        54.87 o                         
   1   8   5       2029.94       2013.15        71.51 o                         
   2   8   5        256.40        196.16        40.54 o                         
   3   8   5         97.24         70.92        42.34 o                         
   4   8   5        496.74        522.28        58.26 o                         
   5   8   5       3511.22       3888.21       125.14 o                         
   6   8   5         39.54          9.42       124.38 o                         
 -13   9   5        788.99        829.27       139.47 o                         
 -12   9   5          9.44         88.57       101.76 o                         
 -11   9   5        226.52        211.07        67.96 o                         
 -10   9   5          4.26         22.41        47.09 o                         
  -9   9   5        153.18        230.91        47.56 o                         
  -8   9   5       7462.42       7317.19       159.37 o                         
  -7   9   5       1717.17       1612.99        71.40 o                         
  -6   9   5         12.37         17.88        30.43 o                         
  -5   9   5       6367.12       6383.88       134.69 o                         
  -4   9   5        863.37        913.73        51.45 o                         
  -3   9   5        574.59        550.39        44.92 o                         
  -2   9   5       3004.76       2980.37        79.63 o                         
  -1   9   5       7688.81       7479.18       145.03 o                         
   0   9   5       6827.04       7154.35       139.08 o                         
   1   9   5        474.17        492.81        48.77 o                         
   2   9   5       1142.80       1127.05        66.89 o                         
   3   9   5        925.22        817.56        65.28 o                         
   4   9   5        854.52        982.74        72.71 o                         
   5   9   5        481.56        537.11       133.81 o                         
 -13  10   5       1440.31       1174.29       152.68 o                         
 -12  10   5        249.44        288.34       107.42 o                         
 -11  10   5       1166.39       1039.05        94.95 o                         
 -10  10   5         33.84         -1.82        46.02 o                         
  -9  10   5        118.06         91.54        44.81 o                         
  -8  10   5        982.96        983.40        63.40 o                         
  -7  10   5         31.40         71.35        47.59 o                         
  -6  10   5        200.66        182.70        48.39 o                         
  -5  10   5       1715.75       1582.29        69.85 o                         
  -4  10   5      20676.14      21292.85       412.63 o                         
  -3  10   5       2339.63       2489.28        84.81 o                         
  -2  10   5       1482.45       1710.32        69.19 o                         
  -1  10   5       1433.50       1208.82        79.66 o                         
   0  10   5         96.29        122.37        42.53 o                         
   1  10   5        183.47        264.21        48.49 o                         
   2  10   5       2564.80       2503.17       132.92 o                         
   3  10   5        288.68        441.27       114.96 o                         
   4  10   5        371.04        405.18       150.77 o                         
 -12  11   5          9.51         13.19        92.34 o                         
 -11  11   5        285.39        316.61        94.23 o                         
 -10  11   5       3733.68       3704.91       146.02 o                         
  -9  11   5         36.57         77.46        46.26 o                         
  -8  11   5       2251.36       2156.74        90.95 o                         
  -7  11   5      12847.40      12670.19       237.26 o                         
  -6  11   5        193.90        256.85        52.55 o                         
  -5  11   5        131.62        144.70        40.86 o                         
  -4  11   5        143.52        186.82        42.73 o                         
  -3  11   5       1983.16       1795.95        72.57 o                         
  -2  11   5        100.99         93.81        40.54 o                         
  -1  11   5         45.93         12.86        41.01 o                         
   0  11   5        103.00        183.50        56.40 o                         
   1  11   5        555.27        615.61        95.08 o                         
   2  11   5        477.75        701.08       131.92 o                         
 -11  12   5        827.29        731.27       114.97 o                         
 -10  12   5       1311.40       1283.60       133.83 o                         
  -9  12   5        830.89        744.47       105.54 o                         
  -8  12   5         61.64        119.14        56.62 o                         
  -7  12   5         13.90         -0.94        50.64 o                         
  -6  12   5        279.17        250.20        56.53 o                         
  -5  12   5        192.40        268.36        58.59 o                         
  -4  12   5        136.56        273.34        53.66 o                         
  -3  12   5       5853.40       5653.91       149.89 o                         
  -2  12   5         16.15        -12.01        61.02 o                         
  -1  12   5       1343.46       1182.58       106.39 o                         
   0  12   5       3012.20       3095.81       211.16 o                         
  -9  13   5       4833.38       4812.90       224.43 o                         
  -8  13   5        622.15        740.67       109.31 o                         
  -7  13   5        507.23        550.31        99.88 o                         
  -6  13   5       2532.36       2479.10       164.02 o                         
  -5  13   5       3161.83       3001.63       179.12 o                         
  -4  13   5       5515.95       5852.77       254.63 o                         
  -3  13   5         10.97         81.03        86.69 o                         
  -2  13   5          3.03         67.84        88.57 o                         
   1 -13   6       1068.93       1315.59       111.20 o                         
   2 -13   6       7857.98       7536.50       249.08 o                         
   3 -13   6       4436.71       4135.74       160.30 o                         
   5 -13   6       5908.45       5653.41       175.43 o                         
  -3 -12   6        233.55        322.26       126.26 o                         
  -1 -12   6        741.22        900.89       107.43 o                         
   0 -12   6        129.20        152.57        48.62 o                         
   1 -12   6        785.25        888.62        98.01 o                         
   2 -12   6         21.72         19.29        29.94 o                         
   3 -12   6          6.81          1.42        27.29 o                         
   4 -12   6        637.70        627.60        49.00 o                         
   5 -12   6       3233.61       3218.64       109.36 o                         
   6 -12   6       4122.59       4045.12       137.67 o                         
   7 -12   6      10426.48       9603.66       294.51 o                         
   8 -12   6         44.30        -11.31        54.65 o                         
   9 -12   6       2337.97       2486.58       241.31 o                         
  10 -12   6         35.52        137.57       130.03 o                         
  -5 -11   6         15.99         45.23       109.30 o                         
  -4 -11   6        462.84        667.15       128.15 o                         
  -3 -11   6       2291.52       2129.83       172.50 o                         
  -2 -11   6         65.96        115.47        45.94 o                         
  -1 -11   6       1281.40       1457.05       105.84 o                         
   0 -11   6       9721.83       9488.20       183.29 o                         
   1 -11   6        696.04        808.09        47.55 o                         
   2 -11   6        470.05        561.41        37.39 o                         
   3 -11   6       2934.99       2948.34        75.25 o                         
   4 -11   6      11811.40      11493.55       216.99 o                         
   5 -11   6        122.22        152.65        26.38 o                         
   6 -11   6       4951.15       5115.53       131.85 o                         
   7 -11   6        191.68        128.85        76.32 o                         
   8 -11   6       2648.26       2706.92       203.62 o                         
   9 -11   6       2945.93       2981.73       150.83 o                         
  10 -11   6        168.27        277.02       135.69 o                         
  11 -11   6       1121.59       1125.23       179.06 o                         
  -6 -10   6       1143.72       1247.75       167.75 o                         
  -5 -10   6         75.98         81.03       109.30 o                         
  -4 -10   6         12.43        -36.75        76.32 o                         
  -3 -10   6         51.28         45.48        58.83 o                         
  -2 -10   6        267.58        296.66        41.36 o                         
  -1 -10   6       2357.04       2448.27        72.26 o                         
   0 -10   6        192.56        196.00        29.35 o                         
   1 -10   6        726.12        832.81        51.47 o                         
   2 -10   6       1865.18       1834.25        57.88 o                         
   3 -10   6         40.07         39.05        16.62 o                         
   5 -10   6         38.25         34.01        31.09 o                         
   6 -10   6       1743.72       1558.78        62.98 o                         
   7 -10   6       2648.05       2495.21       291.30 o                         
   8 -10   6        188.57        208.07        55.97 o                         
   9 -10   6       5691.28       5555.15       182.65 o                         
  10 -10   6        439.94        474.34        79.21 o                         
  11 -10   6        152.88        184.68       118.72 o                         
  12 -10   6        549.83        450.43       148.89 o                         
  -7  -9   6        603.65        742.55       154.54 o                         
  -6  -9   6        489.72        334.18        84.24 o                         
  -5  -9   6       1489.14       1382.18       184.94 o                         
  -4  -9   6       4336.88       4635.45       116.31 o                         
  -3  -9   6         58.33         78.84        37.41 o                         
  -2  -9   6       7059.45       6821.37       132.92 o                         
  -1  -9   6       8914.20       8723.80       144.70 o                         
   0  -9   6       1606.19       1880.75        53.60 o                         
   1  -9   6       5712.69       5683.53        93.94 o                         
   2  -9   6         54.89         57.74        14.55 o                         
   4  -9   6       3683.06       3590.89       203.69 o                         
   5  -9   6       8648.28       9002.56       135.86 o                         
   6  -9   6       1589.69       1449.57        67.52 o                         
   7  -9   6       1030.21       1031.86        57.44 o                         
   8  -9   6       1082.06       1090.52        83.98 o                         
   9  -9   6        345.09        312.49        47.56 o                         
  10  -9   6        672.47        667.58        61.43 o                         
  11  -9   6       4217.66       4109.46       163.99 o                         
  12  -9   6       5549.58       5212.44       274.44 o                         
  -8  -8   6        538.65        885.78       163.96 o                         
  -7  -8   6       2747.03       2667.75       153.15 o                         
  -6  -8   6       3933.00       3790.36       175.11 o                         
  -5  -8   6       9405.67       9867.51       184.61 o                         
  -4  -8   6        824.33        896.63        56.18 o                         
  -3  -8   6        107.28        141.53        34.23 o                         
  -2  -8   6       3814.36       3694.97       109.98 o                         
  -1  -8   6         28.16         49.11        23.27 o                         
   0  -8   6        299.33        314.77        28.57 o                         
   1  -8   6        569.82        646.10        25.10 o                         
   2  -8   6      14222.92      14227.87       181.75 o                         
   3  -8   6        120.08         13.19        69.73 o                         
   4  -8   6        203.69        105.54        67.84 o                         
   5  -8   6      11080.45      10897.73       140.04 o                         
   6  -8   6       5730.19       5659.07       148.83 o                         
   7  -8   6        254.05        230.75        30.00 o                         
   8  -8   6       1525.14       1454.84       107.43 o                         
   9  -8   6         27.98         77.38        41.08 o                         
  10  -8   6        592.08        619.70        63.48 o                         
  11  -8   6         49.56          7.56        52.22 o                         
  12  -8   6         64.66        163.43        76.05 o                         
  13  -8   6        177.25        254.41       113.07 o                         
  -9  -7   6       4156.52       4499.38       297.95 o                         
  -8  -7   6         90.36        105.39        67.30 o                         
  -7  -7   6       2464.09       2337.17       113.22 o                         
  -6  -7   6       1692.04       1876.56        96.53 o                         
  -5  -7   6       1022.52       1125.53        73.20 o                         
  -4  -7   6       7074.70       6797.97       132.62 o                         
  -3  -7   6       2389.36       2583.52        72.48 o                         
  -2  -7   6       1449.74       1529.49        52.81 o                         
  -1  -7   6      23260.05      22642.58       307.64 o                         
   0  -7   6       2834.09       2762.34        56.35 o                         
   1  -7   6        151.36        161.71        13.41 o                         
   2  -7   6      15746.99      15365.86       236.43 o                         
   3  -7   6        757.96        804.83        99.90 o                         
   4  -7   6      12087.76      11893.70       166.70 o                         
   5  -7   6       1489.08       1495.76        37.81 o                         
   6  -7   6       2012.91       1893.51        64.69 o                         
   7  -7   6      10193.14      10433.45       194.07 o                         
   8  -7   6       2241.69       2210.22        82.91 o                         
   9  -7   6       5005.94       5037.74       133.23 o                         
  10  -7   6       1760.65       1666.24        96.90 o                         
  11  -7   6          6.12         19.47        53.75 o                         
  12  -7   6       1156.53       1230.17       110.02 o                         
  13  -7   6       4959.08       4856.02       364.94 o                         
 -10  -6   6        644.65        823.60       162.08 o                         
  -9  -6   6        633.21        812.71        87.11 o                         
  -8  -6   6       5388.02       5238.06       160.18 o                         
  -7  -6   6       1189.62        999.42        80.40 o                         
  -6  -6   6       3789.73       4007.30       125.78 o                         
  -5  -6   6        298.68        240.77        45.62 o                         
  -4  -6   6         81.36         29.56        29.11 o                         
  -3  -6   6       7396.03       7881.67       124.41 o                         
  -2  -6   6        263.25        315.56        21.92 o                         
  -1  -6   6          6.86         25.09        12.45 o                         
   0  -6   6      31160.03      31142.81       367.15 o                         
   1  -6   6       4022.41       4105.16        50.23 o                         
   2  -6   6       2753.02       2762.51        55.96 o                         
   3  -6   6      21841.12      21790.49       569.05 o                         
   4  -6   6       2606.56       2578.82        32.14 o                         
   5  -6   6        423.85        487.66        22.18 o                         
   6  -6   6       2120.04       2168.46        56.74 o                         
   7  -6   6         30.40         31.89        24.06 o                         
   8  -6   6       4485.41       4284.87       112.87 o                         
   9  -6   6        662.25        629.96        58.58 o                         
  10  -6   6         78.46        171.56        50.77 o                         
  11  -6   6       4677.32       4615.91       149.63 o                         
  12  -6   6        794.99        853.97       129.10 o                         
  13  -6   6         52.56         94.12        82.58 o                         
 -10  -5   6        130.33        168.11        89.56 o                         
  -9  -5   6       1126.74       1149.07        90.11 o                         
  -8  -5   6       5619.41       6078.24       166.46 o                         
  -7  -5   6         70.97         43.63        39.93 o                         
  -6  -5   6       1957.04       2015.30        80.27 o                         
  -5  -5   6       4017.55       3996.07        95.12 o                         
  -4  -5   6       1352.96       1239.87        49.15 o                         
  -3  -5   6      19381.13      19640.59       206.68 o                         
  -2  -5   6        550.59        577.03        25.43 o                         
  -1  -5   6         16.20         98.34        31.95 o                         
   0  -5   6       3123.58       3155.64        45.32 o                         
   1  -5   6      14616.63      14538.95       143.17 o                         
   2  -5   6       7916.41       8457.45       101.63 o                         
   3  -5   6         49.18         91.91         7.07 o                         
   4  -5   6        142.37        130.98         9.84 o                         
   5  -5   6      34192.00      33354.31       328.04 o                         
   6  -5   6        105.77         90.52        22.23 o                         
   7  -5   6       6106.04       5993.86       132.53 o                         
   8  -5   6       8516.04       8722.25       179.11 o                         
   9  -5   6       1645.56       1668.55        84.13 o                         
  10  -5   6         95.05         52.98        50.46 o                         
  11  -5   6         54.06        142.01        58.34 o                         
  12  -5   6        105.77        102.53       113.07 o                         
  13  -5   6        662.45        707.55       104.88 o                         
 -11  -4   6         97.91        180.22        88.11 o                         
 -10  -4   6      13843.43      13223.47       405.43 o                         
  -9  -4   6        622.63        760.73        64.88 o                         
  -8  -4   6        419.98        396.56        52.10 o                         
  -7  -4   6        320.74        333.75        44.57 o                         
  -6  -4   6      33425.03      33739.62       469.55 o                         
  -5  -4   6       1144.54       1183.48        83.26 o                         
  -4  -4   6         87.05         89.24        19.12 o                         
  -3  -4   6         35.60         43.67        11.42 o                         
  -2  -4   6       4800.19       4781.15        54.70 o                         
  -1  -4   6      12918.70      13356.84       147.90 o                         
   0  -4   6        107.68        140.58        10.33 o                         
   1  -4   6      25387.21      25111.55       242.00 o                         
   2  -4   6      10772.51      10650.42       101.32 o                         
   3  -4   6       1619.30       1749.16        25.30 o                         
   4  -4   6      11340.53      11552.78       122.08 o                         
   5  -4   6        423.33        405.58        17.04 o                         
   6  -4   6       1858.56       1791.09        46.08 o                         
   7  -4   6        531.88        535.24        37.41 o                         
   8  -4   6        501.36        505.47        56.50 o                         
   9  -4   6       1061.31        998.91        70.82 o                         
  10  -4   6      19528.26      20737.32       375.48 o                         
  11  -4   6        635.29        763.68        98.51 o                         
  12  -4   6        751.87       1104.91       113.94 o                         
  13  -4   6        198.96        119.15       103.54 o                         
 -12  -3   6         78.22         44.29        95.94 o                         
 -11  -3   6         69.89         78.53        58.22 o                         
 -10  -3   6         38.39         58.80        50.84 o                         
  -9  -3   6        503.12        570.36        59.66 o                         
  -8  -3   6        249.25        303.65        47.48 o                         
  -7  -3   6        494.28        539.09        48.65 o                         
  -6  -3   6         77.36         63.78        25.42 o                         
  -5  -3   6       5695.79       5917.51       100.71 o                         
  -4  -3   6       1662.55       1510.41        46.26 o                         
  -3  -3   6      33346.89      32328.88       322.20 o                         
  -2  -3   6      28003.71      27547.20       438.38 o                         
  -1  -3   6        480.75        564.70        12.26 o                         
   0  -3   6      25601.88      26694.48       241.48 o                         
   1  -3   6      10023.37      10006.62        96.22 o                         
   2  -3   6       9778.44       9821.20        89.36 o                         
   3  -3   6        747.96        692.01        18.35 o                         
   4  -3   6       7432.03       7150.40        66.70 o                         
   5  -3   6       2554.72       2516.87        35.35 o                         
   6  -3   6      14583.01      14638.08       190.96 o                         
   7  -3   6         44.10          3.32        25.52 o                         
   8  -3   6        442.41        491.58        43.15 o                         
   9  -3   6       4618.84       4606.18       168.51 o                         
  10  -3   6         19.58        -49.47        49.47 o                         
  11  -3   6        216.76        268.74        65.04 o                         
  12  -3   6       2181.28       1655.63       133.22 o                         
 -12  -2   6       6412.15       6286.63       227.41 o                         
 -11  -2   6       1119.66       1204.76        90.67 o                         
 -10  -2   6       4618.16       4625.54       186.94 o                         
  -9  -2   6      17141.48      16807.85       273.24 o                         
  -8  -2   6        517.38        583.10        51.06 o                         
  -7  -2   6        413.92        485.03        38.16 o                         
  -6  -2   6         11.60         84.14        30.14 o                         
  -5  -2   6      11201.56      11070.30       167.38 o                         
  -4  -2   6      38276.82      38241.65       452.53 o                         
  -3  -2   6          7.01         24.94        12.47 o                         
  -2  -2   6         35.42         38.64         7.41 o                         
  -1  -2   6       7855.71       7836.76        78.93 o                         
   0  -2   6      27303.07      27346.29       221.13 o                         
   1  -2   6       9404.11      10119.03        92.29 o                         
   2  -2   6      93105.48      94970.14       749.73 o                         
   3  -2   6       1216.21       1411.61        22.62 o                         
   4  -2   6       8131.52       8029.88        75.98 o                         
   5  -2   6       2438.10       2472.00        47.62 o                         
   6  -2   6        106.10        114.19        18.28 o                         
   7  -2   6       3242.95       3068.66        85.11 o                         
   8  -2   6        203.56        255.09        38.82 o                         
   9  -2   6        517.36        587.78        54.69 o                         
  10  -2   6        587.74        555.54        68.15 o                         
  11  -2   6        476.67        584.81        81.87 o                         
  12  -2   6       2974.42       3233.44       246.99 o                         
 -13  -1   6        136.31        289.00        95.94 o                         
 -12  -1   6       3352.99       3850.56       179.83 o                         
 -11  -1   6        434.61        408.93        68.26 o                         
 -10  -1   6        552.28        605.53        85.87 o                         
  -9  -1   6       1689.34       1646.01        74.29 o                         
  -8  -1   6       8609.57       8428.74       177.33 o                         
  -7  -1   6      10426.00      10450.84       217.01 o                         
  -6  -1   6      13948.63      13784.70       190.70 o                         
  -5  -1   6         60.50         48.03        21.15 o                         
  -4  -1   6       1389.51       1376.44        34.34 o                         
  -3  -1   6       4789.58       4848.27        92.32 o                         
  -2  -1   6        120.25         98.88         8.49 o                         
  -1  -1   6         76.30        142.43         8.05 o                         
   0  -1   6       1699.39       1916.03        24.75 o                         
   1  -1   6      41060.35      43160.63       345.68 o                         
   2  -1   6      12032.17      11424.59       111.01 o                         
   3  -1   6       2431.49       2393.72        36.04 o                         
   4  -1   6       7535.92       7356.07        85.80 o                         
   5  -1   6       6668.67       6459.56        96.74 o                         
   6  -1   6        921.11        796.35        35.87 o                         
   7  -1   6        438.45        392.64        42.79 o                         
   8  -1   6       1265.95       1373.10        74.34 o                         
   9  -1   6       2110.79       1983.42        95.77 o                         
  10  -1   6      20314.70      20042.49       322.72 o                         
  11  -1   6       2325.79       2129.22       118.14 o                         
  12  -1   6        330.77        435.34       133.80 o                         
 -13   0   6         13.22        -33.89       102.70 o                         
 -12   0   6       1256.41       1321.59       121.09 o                         
 -11   0   6         41.33         58.96        54.25 o                         
 -10   0   6       7433.84       7515.85       176.25 o                         
  -9   0   6       4791.78       4989.55       104.41 o                         
  -8   0   6      10890.23      11374.64       172.07 o                         
  -7   0   6        503.40        583.72        38.17 o                         
  -6   0   6        387.13        462.99        25.20 o                         
  -5   0   6      13349.51      13319.78       158.54 o                         
  -4   0   6        705.93        816.59        22.84 o                         
  -3   0   6      28882.47      29614.86       274.39 o                         
  -2   0   6       8111.63       8183.09        86.44 o                         
  -1   0   6      12579.02      12886.19       110.06 o                         
   0   0   6       1382.58       1342.79        22.09 o                         
   1   0   6       2074.20       1938.35        26.57 o                         
   2   0   6       3435.33       3314.70        42.11 o                         
   3   0   6       9104.16       8565.25        96.29 o                         
   4   0   6      12006.98      11954.19       155.55 o                         
   5   0   6       9465.47       8837.22       126.28 o                         
   6   0   6        291.14        235.19        27.08 o                         
   7   0   6        189.50        180.49        33.88 o                         
   8   0   6        248.19        246.21        46.03 o                         
   9   0   6       2744.71       2769.92       131.59 o                         
  10   0   6        593.67        822.73        79.55 o                         
  11   0   6       1047.44        954.81       113.24 o                         
 -14   1   6        144.30        -33.92       116.84 o                         
 -13   1   6          0.85         45.63       100.82 o                         
 -12   1   6       1078.39       1109.64       111.95 o                         
 -11   1   6        142.51        144.40       107.42 o                         
 -10   1   6       2410.99       2383.78        86.69 o                         
  -9   1   6       2153.79       2385.42       113.73 o                         
  -8   1   6         58.09         83.13        38.28 o                         
  -7   1   6      39756.10      39839.32       433.51 o                         
  -6   1   6         21.86         51.41        17.06 o                         
  -5   1   6        196.57        240.75        40.52 o                         
  -4   1   6      41523.04      42081.24       461.30 o                         
  -3   1   6       2479.20       2383.73        47.88 o                         
  -2   1   6        212.57        206.37        11.68 o                         
  -1   1   6       1700.33       1881.56        30.44 o                         
   0   1   6        718.91        504.62        15.61 o                         
   1   1   6       5617.55       5836.26        64.20 o                         
   2   1   6      56546.96      58263.55       560.45 o                         
   3   1   6        585.21        599.22        23.60 o                         
   4   1   6         25.19         94.28        18.73 o                         
   5   1   6       2698.86       2618.42        58.99 o                         
   6   1   6       1952.42       1950.31        56.59 o                         
   7   1   6        775.99        750.32        49.31 o                         
   8   1   6       5971.44       5751.64       149.47 o                         
   9   1   6         87.87        137.87        55.02 o                         
  10   1   6          8.74        -64.30        71.28 o                         
  11   1   6       1576.02       1291.50       119.29 o                         
 -14   2   6        491.37        520.15       162.08 o                         
 -13   2   6       9459.61       8745.51       267.90 o                         
 -12   2   6       7063.76       7123.46       226.71 o                         
 -11   2   6        180.40        185.90        55.80 o                         
 -10   2   6        300.46        294.32        44.27 o                         
  -9   2   6       3378.25       3567.32        86.49 o                         
  -8   2   6         18.56         51.14        27.30 o                         
  -7   2   6         17.12         15.77        22.23 o                         
  -6   2   6       1513.28       1503.34        39.51 o                         
  -5   2   6       1602.21       1520.64        35.27 o                         
  -4   2   6      15644.86      15530.81       163.43 o                         
  -3   2   6      17065.50      17495.46       178.99 o                         
  -2   2   6      59220.12      60941.23       629.48 o                         
  -1   2   6       5355.54       4766.09        62.81 o                         
   0   2   6       6935.34       7255.67        96.33 o                         
   1   2   6       1081.07       1197.93        42.52 o                         
   2   2   6        292.41        374.57        19.87 o                         
   3   2   6       4557.61       4233.35        67.48 o                         
   4   2   6         55.59         85.01        20.38 o                         
   5   2   6       4429.27       4318.05        82.04 o                         
   6   2   6        570.66        600.93        45.64 o                         
   7   2   6        196.76        244.50        48.96 o                         
   8   2   6       1871.44       1829.75       127.25 o                         
   9   2   6         69.22         24.68        67.05 o                         
  10   2   6         62.85         73.98       132.86 o                         
  11   2   6          4.12        -16.65        89.16 o                         
 -14   3   6        228.60        305.29       139.46 o                         
 -13   3   6       1957.90       2239.85       152.69 o                         
 -12   3   6      10060.23      10089.29       227.81 o                         
 -11   3   6          0.14         16.58        44.85 o                         
 -10   3   6       2747.72       2711.91       105.90 o                         
  -9   3   6      16529.36      16477.72       254.11 o                         
  -8   3   6         50.77         73.99        26.19 o                         
  -7   3   6         48.45         65.74        27.49 o                         
  -6   3   6       8984.35       9020.24       131.13 o                         
  -5   3   6        680.94        739.59        54.88 o                         
  -4   3   6       2546.20       2625.46        45.43 o                         
  -3   3   6      34496.70      35687.70       375.51 o                         
  -2   3   6      12631.46      12026.72       128.34 o                         
  -1   3   6        637.90        630.01        28.87 o                         
   0   3   6       2230.78       2353.44        45.08 o                         
   1   3   6          8.91         56.41        21.52 o                         
   2   3   6          2.52         49.82        16.47 o                         
   3   3   6       4710.95       4787.36        82.01 o                         
   4   3   6       8422.20       8427.66       117.72 o                         
   5   3   6      15282.95      14464.21       184.26 o                         
   6   3   6      12312.96      12024.39       177.58 o                         
   7   3   6        295.33        286.82        52.20 o                         
   8   3   6        139.85         67.29        67.61 o                         
   9   3   6         60.42         -1.45        69.95 o                         
  10   3   6         90.27        248.57        86.91 o                         
 -14   4   6        507.82        529.58       152.65 o                         
 -13   4   6       1052.11       1030.13       152.67 o                         
 -12   4   6      12110.87      12229.68       256.84 o                         
 -11   4   6       1399.88       1439.86        86.11 o                         
 -10   4   6        986.16       1010.01        68.81 o                         
  -9   4   6       9170.70       9312.34       237.74 o                         
  -8   4   6       1190.68       1337.01        55.41 o                         
  -7   4   6        533.58        537.39        33.38 o                         
  -6   4   6        148.43        138.70        21.88 o                         
  -5   4   6        240.86        351.38        19.61 o                         
  -4   4   6      12628.57      13004.29       141.84 o                         
  -3   4   6         86.26         50.14        12.44 o                         
  -2   4   6      13111.51      13404.29       142.59 o                         
  -1   4   6      37883.24      37866.23       400.81 o                         
   0   4   6       1276.41       1302.53        33.35 o                         
   1   4   6       4452.77       4059.36        59.47 o                         
   2   4   6       3609.96       3445.94        61.62 o                         
   3   4   6       1703.84       1764.88        76.38 o                         
   4   4   6        424.46        400.45        37.93 o                         
   5   4   6       2962.09       3009.18        77.35 o                         
   6   4   6        953.94        933.62        63.12 o                         
   7   4   6        283.71        308.67        56.57 o                         
   8   4   6       2960.14       2955.81       149.63 o                         
   9   4   6        138.57        -12.35        71.92 o                         
 -14   5   6       3025.42       3301.32       256.41 o                         
 -13   5   6         96.06         14.79        76.32 o                         
 -12   5   6       1227.15       1182.97       109.90 o                         
 -11   5   6      13009.15      13089.49       261.75 o                         
 -10   5   6        534.26        560.37        59.17 o                         
  -9   5   6        581.49        479.24        52.07 o                         
  -8   5   6        535.93        694.64        53.04 o                         
  -7   5   6        280.23        319.37        29.27 o                         
  -6   5   6       1273.32       1263.28        38.36 o                         
  -5   5   6      11615.72      11847.10       134.37 o                         
  -4   5   6        344.87        312.64        18.78 o                         
  -3   5   6         89.90         70.45        13.63 o                         
  -2   5   6      25954.95      26347.16       265.27 o                         
  -1   5   6       2629.87       2743.56        49.33 o                         
   0   5   6        200.43        207.71        18.27 o                         
   1   5   6       4827.51       4721.06        75.17 o                         
   2   5   6        145.58        185.15        23.58 o                         
   3   5   6       5607.77       5569.96       100.04 o                         
   4   5   6        269.39        313.17        35.11 o                         
   5   5   6        966.08        950.22        62.55 o                         
   6   5   6       4011.01       3952.06        99.75 o                         
   7   5   6        170.16        142.15        57.22 o                         
   8   5   6       1771.34       1882.07       134.31 o                         
   9   5   6         12.64         -2.20        79.28 o                         
 -14   6   6        148.88        275.14       122.49 o                         
 -13   6   6        918.29        897.07       105.06 o                         
 -12   6   6       1320.99       1270.56       111.93 o                         
 -11   6   6        150.61         86.40        65.95 o                         
 -10   6   6       2577.58       2749.14       129.24 o                         
  -9   6   6       4710.83       4537.58       120.87 o                         
  -8   6   6       2551.91       2505.10        83.27 o                         
  -7   6   6      11613.76      11654.73       183.25 o                         
  -6   6   6       3691.32       3886.28        96.65 o                         
  -5   6   6      15167.82      14753.54       188.41 o                         
  -4   6   6       7166.82       6993.53        93.32 o                         
  -3   6   6        622.20        623.66        27.74 o                         
  -2   6   6       2137.81       2041.45        45.49 o                         
  -1   6   6       1006.77        932.49        33.81 o                         
   0   6   6      46230.52      45671.10       536.58 o                         
   1   6   6       5558.41       5310.98        92.61 o                         
   2   6   6       2735.11       2768.98        67.48 o                         
   3   6   6       5118.66       5228.53       101.22 o                         
   4   6   6        978.32       1048.02        53.83 o                         
   5   6   6        289.15        299.98        43.63 o                         
   6   6   6         89.23         70.22        49.03 o                         
   7   6   6       1103.40       1089.80        86.19 o                         
   8   6   6       3557.35       3776.91       395.97 o                         
 -14   7   6        199.65        203.53       180.91 o                         
 -13   7   6       6536.20       6565.10       322.60 o                         
 -12   7   6       4983.00       5437.26       200.71 o                         
 -11   7   6        111.42        104.06        67.28 o                         
 -10   7   6        434.82        755.73        85.29 o                         
  -9   7   6        708.22        833.44        77.95 o                         
  -8   7   6       2709.58       2660.77        94.62 o                         
  -7   7   6       2050.63       2057.17        63.65 o                         
  -6   7   6        186.02        202.30        28.33 o                         
  -5   7   6        108.47        110.27        23.86 o                         
  -4   7   6       1225.91       1279.31        88.15 o                         
  -3   7   6       5734.54       5572.81        99.61 o                         
  -2   7   6        855.51        762.35        39.45 o                         
  -1   7   6       5690.18       5681.26        95.32 o                         
   0   7   6       8808.45       8596.03       130.71 o                         
   1   7   6       6799.24       6913.84       122.21 o                         
   2   7   6       5824.84       6049.95       110.21 o                         
   3   7   6        638.31        660.93        46.17 o                         
   4   7   6        594.66        566.05        48.79 o                         
   5   7   6        353.04        433.56        51.16 o                         
   6   7   6        114.75        151.23        68.00 o                         
   7   7   6         85.46         65.96       126.26 o                         
 -13   8   6       2971.31       2969.49       233.79 o                         
 -12   8   6        149.75        213.96        77.88 o                         
 -11   8   6       3609.54       3714.91       162.61 o                         
 -10   8   6       1358.34       1232.95        78.71 o                         
  -9   8   6          3.36        -20.37        40.23 o                         
  -8   8   6         62.96        120.32        39.08 o                         
  -7   8   6        293.02        189.20        38.74 o                         
  -6   8   6      11182.13      11336.42       208.99 o                         
  -5   8   6       7451.92       7644.11       153.27 o                         
  -4   8   6        328.76        377.14        46.69 o                         
  -3   8   6       4129.05       4076.30       116.98 o                         
  -2   8   6       1056.95       1105.15        44.67 o                         
  -1   8   6        241.69        286.97        29.64 o                         
   0   8   6        638.91        622.53        40.41 o                         
   1   8   6       3826.43       3927.79        99.75 o                         
   2   8   6      12774.84      12955.65       219.21 o                         
   3   8   6       3652.11       3926.88       119.45 o                         
   4   8   6          4.55         -0.61        44.81 o                         
   5   8   6          5.40        -36.80        51.91 o                         
   6   8   6        236.76        399.52       139.46 o                         
 -13   9   6        505.48        478.69       128.15 o                         
 -12   9   6       7031.58       6996.29       748.07 o                         
 -11   9   6        295.98        454.28        65.04 o                         
 -10   9   6       1225.66       1243.92        87.50 o                         
  -9   9   6       4552.71       4620.18       130.55 o                         
  -8   9   6         44.04        -12.41        38.73 o                         
  -7   9   6        856.53        803.01        56.92 o                         
  -6   9   6       5974.46       6168.23       138.26 o                         
  -5   9   6        765.09        717.77        56.34 o                         
  -4   9   6        308.51        356.54        41.58 o                         
  -3   9   6        387.40        307.88        63.68 o                         
  -2   9   6         70.94        104.11        33.09 o                         
  -1   9   6      11768.07      11639.76       194.98 o                         
   0   9   6        540.42        528.67        53.32 o                         
   1   9   6       2444.18       2578.07        90.88 o                         
   2   9   6       4649.61       4819.31       124.10 o                         
   3   9   6         84.62         73.51        50.08 o                         
   4   9   6        513.68        266.56        76.59 o                         
 -12  10   6         57.89          0.00        94.22 o                         
 -11  10   6       2157.22       1961.29       122.87 o                         
 -10  10   6        662.44        577.69        66.42 o                         
  -9  10   6       4479.45       4358.16       128.08 o                         
  -8  10   6       1366.73       1292.93        73.89 o                         
  -7  10   6        917.05        951.94        63.10 o                         
  -6  10   6         85.57         17.69        38.03 o                         
  -5  10   6       5474.78       5415.30       129.86 o                         
  -4  10   6      19643.57      20438.62       344.69 o                         
  -3  10   6        743.89        770.67        52.13 o                         
  -2  10   6        154.87        116.04        38.96 o                         
  -1  10   6       3843.87       3770.43       103.00 o                         
   0  10   6       1818.30       1845.17       140.33 o                         
   1  10   6        274.57        330.36        52.87 o                         
   2  10   6        522.27        680.02        91.87 o                         
   3  10   6       2625.31       2714.80       211.15 o                         
 -12  11   6       1774.75       1704.04       169.65 o                         
 -11  11   6       6838.45       6287.97       286.76 o                         
 -10  11   6          8.45         56.12        87.63 o                         
  -9  11   6       2374.38       2630.18       127.05 o                         
  -8  11   6        120.89        133.57        46.39 o                         
  -7  11   6       1480.51       1550.26        78.06 o                         
  -6  11   6       1030.11       1078.16        80.40 o                         
  -5  11   6        215.59        221.19        47.14 o                         
  -4  11   6        415.41        393.35        50.98 o                         
  -3  11   6       3228.05       3403.71       102.51 o                         
  -2  11   6         36.83         26.17        40.58 o                         
  -1  11   6       1015.26       1092.89        69.75 o                         
   0  11   6       4433.35       4657.04       150.15 o                         
   1  11   6       1115.80       1299.28       123.71 o                         
   2  11   6       4138.84       4342.82       282.86 o                         
 -11  12   6        246.75        258.18       101.77 o                         
 -10  12   6         31.07         60.30        82.92 o                         
  -9  12   6          3.65        -49.00        79.15 o                         
  -8  12   6          9.23         86.69        81.03 o                         
  -7  12   6       1430.85       1506.99        97.90 o                         
  -6  12   6       7005.37       7265.34       203.45 o                         
  -5  12   6         97.12        180.23        58.45 o                         
  -4  12   6       1512.99       1719.03        89.52 o                         
  -3  12   6       1941.25       1675.32       102.24 o                         
  -2  12   6       2259.77       2208.23       134.90 o                         
  -1  12   6       4997.80       4982.83       248.95 o                         
   0  12   6        530.91        220.50       107.42 o                         
  -9  13   6       1466.57       1496.62       143.25 o                         
  -8  13   6        728.03        621.95       109.31 o                         
  -7  13   6        686.15        765.18       111.20 o                         
  -6  13   6        190.59        177.15        90.46 o                         
  -5  13   6         40.22        173.37        88.57 o                         
  -4  13   6        105.10        109.30        88.57 o                         
  -3  13   6         38.29         -7.54        90.45 o                         
   1 -13   7        346.85        480.57        81.04 o                         
   3 -13   7        208.86        216.72        49.00 o                         
  -1 -12   7         37.03        -67.84        67.84 o                         
   0 -12   7        601.95        724.55        65.96 o                         
   1 -12   7        520.87        534.92        58.42 o                         
   2 -12   7       2672.92       2870.67        90.65 o                         
   3 -12   7       1684.92       1611.70        84.83 o                         
   4 -12   7        296.72        290.22        35.81 o                         
   7 -12   7       4613.72       4103.86       152.76 o                         
   8 -12   7         30.35         51.37        49.00 o                         
   9 -12   7       1611.09       1737.94       207.35 o                         
  10 -12   7        261.60        203.53       141.34 o                         
  -5 -11   7          9.30         99.88       111.18 o                         
  -4 -11   7       2166.83       2903.11       209.25 o                         
  -3 -11   7       8930.05       8981.71       240.88 o                         
  -2 -11   7        719.47        764.73        63.38 o                         
  -1 -11   7         52.16        115.91        49.96 o                         
   0 -11   7       1196.43       1099.95        68.63 o                         
   1 -11   7        817.87        925.92        59.37 o                         
   2 -11   7       4730.64       4626.04        98.56 o                         
   3 -11   7       4770.99       5041.10       109.40 o                         
   4 -11   7       1175.59       1181.82        49.01 o                         
   5 -11   7       1436.89       1677.62       148.91 o                         
   6 -11   7        767.76        784.93        59.76 o                         
   7 -11   7       1665.96       1634.43        94.25 o                         
   8 -11   7       1766.56       1797.59       100.88 o                         
   9 -11   7        603.11        580.03        76.13 o                         
  10 -11   7       2107.22       2115.11       222.44 o                         
  11 -11   7        358.65        305.30       150.77 o                         
  -6 -10   7         39.12         -7.54       107.42 o                         
  -5 -10   7       2075.93       1836.10       173.43 o                         
  -4 -10   7        281.15        216.35        88.57 o                         
  -3 -10   7        180.72        285.25        53.56 o                         
  -2 -10   7        307.40        395.32        50.03 o                         
  -1 -10   7       4997.87       4695.90       122.91 o                         
   0 -10   7       4482.94       4902.76        95.66 o                         
   1 -10   7       3034.84       3056.06        82.55 o                         
   2 -10   7       1682.19       1814.71        59.81 o                         
   3 -10   7        171.59        191.58        19.01 o                         
   5 -10   7        124.55        232.02        66.90 o                         
   6 -10   7       5333.46       5052.11       117.52 o                         
   7 -10   7       4286.33       4096.56       133.54 o                         
   8 -10   7       5500.67       5141.69       164.35 o                         
   9 -10   7       1255.76       1303.19        95.18 o                         
  10 -10   7        167.06        233.68       120.61 o                         
  11 -10   7       3263.42       3035.63       250.77 o                         
  -7  -9   7         68.93         62.19       118.72 o                         
  -6  -9   7       5024.22       5756.41       214.11 o                         
  -5  -9   7         32.73         11.34        53.62 o                         
  -4  -9   7        470.56        450.86        59.12 o                         
  -3  -9   7       4373.41       4841.12       148.10 o                         
  -2  -9   7       3725.11       3947.04        93.81 o                         
  -1  -9   7          4.93          3.93        25.99 o                         
   0  -9   7         83.03         75.15        23.52 o                         
   1  -9   7        549.45        498.08        29.11 o                         
   2  -9   7       4191.70       4188.50        75.26 o                         
   4  -9   7        321.96        333.57        99.88 o                         
   5  -9   7      16732.97      16995.05       238.17 o                         
   6  -9   7       5122.72       5017.40       167.96 o                         
   7  -9   7       3437.21       3404.93       107.29 o                         
   8  -9   7      10917.21      10661.82       265.17 o                         
   9  -9   7       2305.54       2411.35       123.20 o                         
  10  -9   7         51.89         13.98        64.48 o                         
  11  -9   7       2358.73       2629.75       240.36 o                         
  12  -9   7         31.63         22.61       124.38 o                         
  -8  -8   7       2135.94       2269.69       214.90 o                         
  -7  -8   7       2563.33       2084.81       137.74 o                         
  -6  -8   7        540.34        485.15        69.24 o                         
  -5  -8   7         70.93         84.52        51.81 o                         
  -4  -8   7        489.25        521.42        49.30 o                         
  -3  -8   7       3465.02       3261.53        85.96 o                         
  -2  -8   7       3123.23       3390.18        81.44 o                         
  -1  -8   7       8032.06       7866.11       130.47 o                         
   0  -8   7       6364.77       6252.15       103.56 o                         
   1  -8   7        484.11        519.22        28.02 o                         
   2  -8   7       6459.99       6341.51        80.70 o                         
   3  -8   7       3941.67       3678.07       196.16 o                         
   4  -8   7         51.30        156.46        72.55 o                         
   5  -8   7       8538.41       8569.66       115.12 o                         
   6  -8   7         11.07         45.79        21.49 o                         
   7  -8   7       9426.18       9062.86       149.85 o                         
   8  -8   7       2390.83       2165.32        81.46 o                         
   9  -8   7       8072.02       7710.32       262.73 o                         
  10  -8   7       3778.24       3808.57       125.19 o                         
  11  -8   7        239.87        290.96        74.94 o                         
  12  -8   7        691.92        675.18        98.68 o                         
  -9  -7   7        210.42        299.64       143.22 o                         
  -8  -7   7       3730.35       4218.26       458.21 o                         
  -7  -7   7       1129.46       1334.68        92.73 o                         
  -6  -7   7       2612.75       2919.45       115.74 o                         
  -5  -7   7       5396.25       5408.20       197.81 o                         
  -4  -7   7        631.99        654.16        48.13 o                         
  -3  -7   7          8.02         71.26        29.28 o                         
  -2  -7   7         11.92         17.90        23.73 o                         
  -1  -7   7       8914.69       8973.04       139.86 o                         
   0  -7   7       4377.33       4281.75        67.37 o                         
   1  -7   7        473.98        460.07        18.78 o                         
   2  -7   7       2411.03       2555.98        87.91 o                         
   3  -7   7       1344.17       1304.49       120.65 o                         
   4  -7   7         89.81        138.51        23.04 o                         
   5  -7   7        768.06        728.18        23.21 o                         
   6  -7   7      13279.82      13431.03       198.79 o                         
   7  -7   7        773.17        822.61        42.22 o                         
   8  -7   7       1069.13       1072.67        51.79 o                         
   9  -7   7       3252.41       3059.45       137.44 o                         
  10  -7   7       1005.51       1021.58        74.11 o                         
  11  -7   7       1482.10       1585.62       133.82 o                         
  12  -7   7       5556.13       5691.39       209.92 o                         
  13  -7   7         30.71        243.10       131.91 o                         
 -10  -6   7         37.83         56.53       156.41 o                         
  -9  -6   7       4158.49       4109.69       154.51 o                         
  -8  -6   7       8066.61       8985.37       294.29 o                         
  -7  -6   7         21.96         35.49        56.93 o                         
  -6  -6   7       1180.85       1197.79        77.00 o                         
  -5  -6   7       4680.87       4680.85       171.40 o                         
  -4  -6   7       3050.37       3348.82        85.00 o                         
  -3  -6   7       1530.56       1548.16        57.68 o                         
  -2  -6   7         71.60         71.13        23.48 o                         
  -1  -6   7        219.27        220.90        20.15 o                         
   0  -6   7       3758.19       3813.32        58.85 o                         
   1  -6   7       1322.78       1407.36        25.78 o                         
   2  -6   7        153.15        183.67         8.05 o                         
   3  -6   7      22751.61      22710.90       207.76 o                         
   4  -6   7       9922.17      10200.95       108.21 o                         
   5  -6   7         74.28         86.07        14.14 o                         
   6  -6   7        178.58        214.84        26.93 o                         
   7  -6   7       4840.98       4638.29        94.56 o                         
   8  -6   7      10665.39      10547.65       207.69 o                         
   9  -6   7       1405.48       1381.76        78.71 o                         
  10  -6   7         38.00         74.72        50.56 o                         
  11  -6   7       5552.47       6000.45       171.63 o                         
  12  -6   7        625.43        783.46       104.65 o                         
 -10  -5   7        670.95        719.02        91.15 o                         
  -9  -5   7       2196.52       2392.73       118.98 o                         
  -8  -5   7         70.24        -48.66        54.67 o                         
  -7  -5   7       9437.35       9852.84       215.18 o                         
  -6  -5   7        520.83        601.65        48.93 o                         
  -5  -5   7        420.84        502.96        42.57 o                         
  -4  -5   7        599.73        623.40        41.29 o                         
  -3  -5   7       5124.74       5079.94        85.73 o                         
  -2  -5   7       6818.01       6867.04        90.96 o                         
  -1  -5   7       2038.51       1988.09        41.43 o                         
   0  -5   7      13878.79      13600.62       140.47 o                         
   1  -5   7      17107.83      17117.38       169.93 o                         
   2  -5   7       4679.80       4407.36        47.54 o                         
   3  -5   7        600.29        594.78        15.16 o                         
   4  -5   7        276.30        280.47        14.63 o                         
   5  -5   7       9083.88       8942.03       110.58 o                         
   6  -5   7       1157.00       1103.76        44.94 o                         
   7  -5   7      24077.11      24667.83       401.76 o                         
   8  -5   7        964.49        941.36        62.89 o                         
   9  -5   7        126.24        134.01        46.61 o                         
  10  -5   7         53.68         37.12        49.55 o                         
  11  -5   7       1645.17       1422.97       143.26 o                         
  12  -5   7        845.18        900.89       179.05 o                         
 -11  -4   7       2162.08       2003.79       242.24 o                         
 -10  -4   7       2255.56       2221.85       172.22 o                         
  -9  -4   7        119.67         87.14        46.58 o                         
  -8  -4   7       1887.29       2078.11        86.23 o                         
  -7  -4   7        157.95        202.05        41.88 o                         
  -6  -4   7       5971.01       6355.28       232.32 o                         
  -5  -4   7        359.64        412.93        57.73 o                         
  -4  -4   7       1307.04       1332.58        49.85 o                         
  -3  -4   7       1654.45       1612.92        34.29 o                         
  -2  -4   7         89.78         95.33        11.22 o                         
  -1  -4   7         79.10         54.65        10.35 o                         
   0  -4   7      10535.08      10460.85       109.76 o                         
   1  -4   7      27497.54      26700.35       228.80 o                         
   2  -4   7       6471.82       6776.51        64.39 o                         
   3  -4   7       2556.17       2666.01        34.18 o                         
   4  -4   7         50.86         66.77        10.66 o                         
   5  -4   7      26952.69      26677.26       268.45 o                         
   6  -4   7       7899.86       7992.56       117.21 o                         
   7  -4   7       1206.89       1259.97        84.67 o                         
   8  -4   7       2784.10       2762.50        97.74 o                         
   9  -4   7         57.80         71.38        47.02 o                         
  10  -4   7       1970.97       2100.00       104.75 o                         
  11  -4   7        690.95        653.86        75.04 o                         
  12  -4   7        431.26        373.80        89.88 o                         
 -12  -3   7       2293.53       2420.55       231.87 o                         
 -11  -3   7         39.98         16.27        69.90 o                         
 -10  -3   7       2748.89       2868.79       107.59 o                         
  -9  -3   7       8499.48       8841.08       177.60 o                         
  -8  -3   7       2588.94       2426.99        88.63 o                         
  -7  -3   7       1416.09       1319.67        64.17 o                         
  -6  -3   7       4865.31       4709.83       115.78 o                         
  -5  -3   7       5795.67       5777.44        99.19 o                         
  -4  -3   7      10159.54      10203.73       132.14 o                         
  -3  -3   7       2625.89       2715.01        68.37 o                         
  -2  -3   7        304.51        351.73        21.17 o                         
  -1  -3   7       1862.69       2026.66        26.40 o                         
   0  -3   7       6144.55       5748.16        61.37 o                         
   1  -3   7       5475.78       5678.16        72.47 o                         
   2  -3   7      85970.04      86380.68       764.60 o                         
   3  -3   7        704.74        729.11        18.86 o                         
   4  -3   7       1079.19       1069.91        21.98 o                         
   5  -3   7       8953.75       8989.40        90.16 o                         
   6  -3   7       3672.39       3640.91        79.82 o                         
   7  -3   7       1572.53       1507.09        62.31 o                         
   8  -3   7      34181.44      34559.91       906.23 o                         
   9  -3   7       5970.84       5906.79       223.75 o                         
  10  -3   7       1029.52        988.50        80.39 o                         
  11  -3   7       1454.70       1513.79        99.55 o                         
  12  -3   7        921.09        991.38       160.20 o                         
 -12  -2   7       1480.58       1306.21       138.54 o                         
 -11  -2   7        250.42        199.34        63.97 o                         
 -10  -2   7         92.25         49.99        45.62 o                         
  -9  -2   7      12861.30      12791.73       223.02 o                         
  -8  -2   7         80.80        101.29        57.53 o                         
  -7  -2   7       3977.05       4076.68       113.25 o                         
  -6  -2   7        476.59        413.46        42.10 o                         
  -5  -2   7      13224.28      13071.04       180.32 o                         
  -4  -2   7      20027.39      19966.02       211.93 o                         
  -3  -2   7       5203.88       5170.38        62.38 o                         
  -2  -2   7       3610.62       3672.29        46.07 o                         
  -1  -2   7       1252.24       1027.76        19.66 o                         
   0  -2   7       3249.04       3128.29        33.55 o                         
   1  -2   7       8104.80       7963.13        67.93 o                         
   2  -2   7        176.54        245.90        10.03 o                         
   3  -2   7       7540.69       7374.12        73.85 o                         
   4  -2   7       1398.63       1497.89        27.20 o                         
   5  -2   7         76.90         86.93        13.83 o                         
   6  -2   7       2211.41       2131.27        64.77 o                         
   7  -2   7      13964.95      14450.83       225.28 o                         
   8  -2   7        200.11        135.87        36.77 o                         
   9  -2   7       2540.45       2655.51       105.79 o                         
  10  -2   7        629.55        681.46        77.52 o                         
  11  -2   7       3959.15       3855.64       185.63 o                         
  12  -2   7        814.19        751.85       109.28 o                         
 -13  -1   7        516.89        483.52       141.35 o                         
 -12  -1   7        547.02        544.37        97.06 o                         
 -11  -1   7       8338.67       8320.47       202.68 o                         
 -10  -1   7        629.39        591.87        65.00 o                         
  -9  -1   7          0.11         23.44        44.06 o                         
  -8  -1   7       1672.59       1660.00        95.85 o                         
  -7  -1   7       1560.49       1617.34        58.08 o                         
  -6  -1   7      47101.81      47126.07       560.15 o                         
  -5  -1   7      11888.91      11949.31       181.14 o                         
  -4  -1   7      10273.66      10130.69       117.54 o                         
  -3  -1   7        320.85        352.33        16.70 o                         
  -2  -1   7      15125.54      14883.85       143.56 o                         
  -1  -1   7       1393.18       1479.81        24.11 o                         
   0  -1   7       3477.36       4012.79        43.61 o                         
   1  -1   7       4907.62       4733.85        50.27 o                         
   2  -1   7        537.96        481.95        19.95 o                         
   3  -1   7     103403.12     104466.82       989.79 o                         
   4  -1   7        124.34        123.14        14.20 o                         
   5  -1   7       4388.54       4170.21        82.20 o                         
   6  -1   7      10773.60      11308.03       176.96 o                         
   7  -1   7       4836.73       4824.90       120.32 o                         
   8  -1   7         28.70         40.61        38.90 o                         
   9  -1   7       1559.04       1615.35        79.82 o                         
  10  -1   7       7019.76       7447.61       196.25 o                         
  11  -1   7        464.84        451.14        78.65 o                         
 -13   0   7        591.18        589.70       100.45 o                         
 -12   0   7       5121.68       4985.91       194.05 o                         
 -11   0   7        700.43        729.10        72.10 o                         
 -10   0   7        176.85        183.96        52.45 o                         
  -9   0   7       1044.88       1091.45        55.28 o                         
  -8   0   7        740.01        822.63        46.55 o                         
  -7   0   7       3509.95       3604.50        80.19 o                         
  -6   0   7       4787.76       4856.41        89.79 o                         
  -5   0   7       1653.08       1752.09        43.99 o                         
  -4   0   7      58123.93      57848.18       561.86 o                         
  -3   0   7      34093.66      34593.23       317.46 o                         
  -2   0   7       2794.58       2987.81        37.05 o                         
  -1   0   7       6639.79       6966.62        72.65 o                         
   0   0   7       4416.85       3989.86        44.33 o                         
   1   0   7      12009.44      12111.14       112.36 o                         
   2   0   7        159.95        191.02        30.13 o                         
   3   0   7         77.17         55.67        14.15 o                         
   4   0   7         90.39         77.64        16.31 o                         
   5   0   7       5509.40       5298.35        88.05 o                         
   6   0   7        196.70        200.77        31.03 o                         
   7   0   7       1235.28       1197.05       105.27 o                         
   8   0   7         18.00         58.44        41.95 o                         
   9   0   7        115.58        160.70        59.20 o                         
  10   0   7       3015.12       2936.48       146.64 o                         
  11   0   7        554.41        657.81       107.33 o                         
 -13   1   7       1731.42       1561.55       126.44 o                         
 -12   1   7       2028.48       2118.21       133.96 o                         
 -11   1   7        393.84        385.94        83.86 o                         
 -10   1   7       8216.87       8007.30       249.55 o                         
  -9   1   7       5901.15       6079.55       116.34 o                         
  -8   1   7        720.31        763.30        38.22 o                         
  -7   1   7       4355.65       4496.68        76.72 o                         
  -6   1   7       2101.56       2106.58        53.69 o                         
  -5   1   7       5812.78       6096.52        86.71 o                         
  -4   1   7      13669.50      13379.33       157.90 o                         
  -3   1   7      23961.09      24329.35       226.80 o                         
  -2   1   7       1933.39       1868.02        35.14 o                         
  -1   1   7       2488.27       2179.19        30.40 o                         
   0   1   7        104.45        114.45        15.40 o                         
   1   1   7       9481.29       9667.47       106.53 o                         
   2   1   7       1712.95       1866.35        37.74 o                         
   3   1   7      17467.37      16739.36       178.34 o                         
   4   1   7      20861.58      21625.95       288.76 o                         
   5   1   7       7763.46       8010.94       121.97 o                         
   6   1   7        997.80        964.86        58.22 o                         
   7   1   7       1470.26       1494.67        99.12 o                         
   8   1   7        126.10        145.08        49.88 o                         
   9   1   7        187.53        266.01        87.63 o                         
  10   1   7       1178.31       1197.99       111.86 o                         
  11   1   7        806.39        757.65       152.66 o                         
 -14   2   7       2790.48       2441.48       233.78 o                         
 -13   2   7        664.95        645.49        97.94 o                         
 -12   2   7        103.49        119.65       130.03 o                         
 -11   2   7      11114.35      11176.73       260.05 o                         
 -10   2   7       3603.65       3541.43        99.10 o                         
  -9   2   7       3503.55       3528.99        89.22 o                         
  -8   2   7       7582.64       7865.58       130.53 o                         
  -7   2   7       1742.57       1839.81        50.83 o                         
  -6   2   7      14664.09      14479.98       174.25 o                         
  -5   2   7         10.79          3.40        16.84 o                         
  -4   2   7       2390.43       2414.45        47.21 o                         
  -3   2   7      73553.01      75665.81       723.42 o                         
  -2   2   7       4554.91       4328.05        63.31 o                         
  -1   2   7       1323.31       1240.87        26.86 o                         
   0   2   7       1721.33       1980.02        40.38 o                         
   1   2   7        843.53        882.24        26.06 o                         
   2   2   7      11023.60      10210.97       116.72 o                         
   3   2   7       1324.13       1252.70        73.61 o                         
   4   2   7        873.37        856.53        34.89 o                         
   5   2   7       1997.21       2081.71        63.62 o                         
   6   2   7      11678.85      11651.22       220.30 o                         
   7   2   7       3410.53       3181.71        91.75 o                         
   8   2   7       4289.80       4179.96       158.68 o                         
   9   2   7        330.41        445.05        86.62 o                         
  10   2   7        217.74        216.39        87.28 o                         
 -14   3   7       3337.97       3088.42       252.65 o                         
 -13   3   7         52.61         81.54        96.11 o                         
 -12   3   7       1415.26       1446.87       113.27 o                         
 -11   3   7         33.14         15.16        55.06 o                         
 -10   3   7       8595.20       8446.75       241.87 o                         
  -9   3   7      29585.03      29836.42       421.75 o                         
  -8   3   7       4647.05       4611.25        91.98 o                         
  -7   3   7        608.27        655.58        37.42 o                         
  -6   3   7       5372.35       5211.21        90.14 o                         
  -5   3   7       7738.46       7905.42       115.58 o                         
  -4   3   7       1230.47       1298.51        28.25 o                         
  -3   3   7       2949.56       3328.55        83.37 o                         
  -2   3   7       1634.74       1754.96        36.47 o                         
  -1   3   7      53788.32      55498.98       535.99 o                         
   0   3   7        215.53        221.40        16.53 o                         
   1   3   7       4865.64       4461.30        67.70 o                         
   2   3   7      17531.49      17936.48       191.96 o                         
   3   3   7       2871.25       3007.97        59.56 o                         
   4   3   7       1377.19       1402.77        46.31 o                         
   5   3   7       7234.87       7266.25       112.55 o                         
   6   3   7       8224.66       8317.66       155.58 o                         
   7   3   7         36.34         32.88        47.11 o                         
   8   3   7        388.23        408.04        78.08 o                         
   9   3   7       2916.19       3247.74       302.60 o                         
  10   3   7       1265.04       1171.85       153.62 o                         
 -14   4   7       3719.84       4044.61       282.84 o                         
 -13   4   7        263.62        295.87       126.26 o                         
 -12   4   7         47.22        116.70        57.41 o                         
 -11   4   7        666.22        640.87        68.81 o                         
 -10   4   7        615.67        555.73        65.24 o                         
  -9   4   7        686.08        754.36        59.81 o                         
  -8   4   7      35826.09      36130.41       492.10 o                         
  -7   4   7       1823.11       1921.42        82.79 o                         
  -6   4   7       1877.51       2058.98        48.55 o                         
  -5   4   7        749.88        871.04        48.57 o                         
  -4   4   7       8574.14       8102.58       141.20 o                         
  -3   4   7        822.59        879.57        36.95 o                         
  -2   4   7      28434.31      28517.93       308.38 o                         
  -1   4   7       1711.59       1843.54        36.29 o                         
   0   4   7         60.59         47.84        14.93 o                         
   1   4   7        471.44        475.41        23.88 o                         
   2   4   7         89.05        123.36        20.94 o                         
   3   4   7        492.31        548.59        32.53 o                         
   4   4   7        331.28        370.98        31.49 o                         
   5   4   7       5525.88       5492.93       143.12 o                         
   6   4   7       5686.99       5464.22       141.14 o                         
   7   4   7         13.60         17.81        51.55 o                         
   8   4   7       4469.11       4490.93       181.58 o                         
   9   4   7        905.31        934.47       109.65 o                         
 -14   5   7       1372.04       1291.15       182.83 o                         
 -13   5   7        388.98        566.74        95.27 o                         
 -12   5   7       2826.68       2738.79       169.69 o                         
 -11   5   7       4577.02       4937.17       144.04 o                         
 -10   5   7          1.03        -40.82        40.82 o                         
  -9   5   7       3790.72       3838.12       120.96 o                         
  -8   5   7       7907.64       8004.39       169.23 o                         
  -7   5   7      13468.39      13678.66       186.59 o                         
  -6   5   7       1569.83       1473.07        60.28 o                         
  -5   5   7       6997.11       6452.31        91.57 o                         
  -4   5   7       2479.16       2387.13        47.61 o                         
  -3   5   7       4010.31       3992.80        63.16 o                         
  -2   5   7       5160.62       5058.67       104.51 o                         
  -1   5   7       6174.43       5926.62        77.99 o                         
   0   5   7      16883.26      17393.32       187.28 o                         
   1   5   7       6594.87       6316.12        93.52 o                         
   2   5   7       1435.25       1330.44        58.45 o                         
   3   5   7        221.98        202.00        31.18 o                         
   4   5   7        135.29        168.10        34.02 o                         
   5   5   7        384.93        417.36        43.42 o                         
   6   5   7       4384.98       4556.04       135.09 o                         
   7   5   7       6082.54       6113.84       166.61 o                         
   8   5   7       3681.86       3516.86       286.61 o                         
 -14   6   7       1207.28       1538.02       212.99 o                         
 -13   6   7        907.45       1192.44       115.85 o                         
 -12   6   7       3527.38       3432.24       381.84 o                         
 -11   6   7        243.75        205.21        67.29 o                         
 -10   6   7      12224.45      11663.03       286.50 o                         
  -9   6   7       2638.43       2645.08       125.27 o                         
  -8   6   7         69.85         68.93        37.26 o                         
  -7   6   7      26394.44      26799.58       374.26 o                         
  -6   6   7       1100.94       1005.39        47.17 o                         
  -5   6   7        107.93        168.88        21.41 o                         
  -4   6   7        105.73        116.02        19.53 o                         
  -3   6   7       1332.99       1367.87        37.92 o                         
  -2   6   7       1674.34       1609.11        41.85 o                         
  -1   6   7        300.16        275.23        23.26 o                         
   0   6   7       9566.44       9474.63       184.55 o                         
   1   6   7       1693.49       1651.86        60.24 o                         
   2   6   7       6192.09       6104.72       108.90 o                         
   3   6   7       3028.31       2876.56        77.19 o                         
   4   6   7       5475.34       5387.42       111.13 o                         
   5   6   7       1747.33       1856.85        75.06 o                         
   6   6   7       1075.76       1152.41        75.93 o                         
   7   6   7        181.79        175.93        65.80 o                         
 -13   7   7       9008.74       8989.12       381.23 o                         
 -12   7   7       1535.79       1493.81       119.94 o                         
 -11   7   7         23.75          3.64        66.27 o                         
 -10   7   7         69.82        135.06        51.72 o                         
  -9   7   7       2453.84       2610.67        99.32 o                         
  -8   7   7       8651.54       8562.66       182.38 o                         
  -7   7   7        588.35        646.45        41.89 o                         
  -6   7   7         72.64        114.07        27.94 o                         
  -5   7   7       2545.65       2773.40        91.10 o                         
  -4   7   7        377.86        422.38        33.04 o                         
  -3   7   7      22845.58      22925.04       339.04 o                         
  -2   7   7        111.05        137.40        27.65 o                         
  -1   7   7        667.39        712.31        38.58 o                         
   0   7   7        362.71        329.44        36.14 o                         
   1   7   7       4709.08       4683.12        93.68 o                         
   2   7   7       1940.68       1964.85        65.20 o                         
   3   7   7         10.08         20.32        32.27 o                         
   4   7   7       2439.66       2407.11        81.13 o                         
   5   7   7        101.80         51.33        50.74 o                         
   6   7   7        400.39        442.56        76.12 o                         
 -13   8   7         25.03         71.61       111.18 o                         
 -12   8   7       7978.70       7785.78       220.36 o                         
 -11   8   7       1613.43       1674.72        97.12 o                         
 -10   8   7       1633.88       1721.13       136.38 o                         
  -9   8   7      10614.09      10852.14       290.99 o                         
  -8   8   7       7365.49       7193.20       161.91 o                         
  -7   8   7       6922.64       6730.12       150.25 o                         
  -6   8   7      32409.27      32573.69       515.87 o                         
  -5   8   7         21.05         41.83        32.99 o                         
  -4   8   7        201.04        238.40        38.37 o                         
  -3   8   7       4214.87       4053.56       102.71 o                         
  -2   8   7         72.01         98.37        26.31 o                         
  -1   8   7       2020.28       1957.42        59.74 o                         
   0   8   7       1395.62       1348.79        55.74 o                         
   1   8   7          8.15        -23.80        33.87 o                         
   2   8   7       2217.39       2347.89        88.97 o                         
   3   8   7        545.58        474.99        56.09 o                         
   4   8   7       2808.93       3066.51       111.71 o                         
   5   8   7       3443.64       3422.62       164.35 o                         
 -13   9   7       2153.45       1920.94       196.05 o                         
 -12   9   7       1401.48       1457.03       169.64 o                         
 -11   9   7       6120.78       6450.76       175.43 o                         
 -10   9   7        300.21        280.71        58.00 o                         
  -9   9   7        217.32        298.77        53.23 o                         
  -8   9   7       1806.08       1880.29        85.88 o                         
  -7   9   7         86.88         57.79        40.26 o                         
  -6   9   7       5307.71       5127.43       144.03 o                         
  -5   9   7        711.21        656.98        52.86 o                         
  -4   9   7        353.85        386.09        44.96 o                         
  -3   9   7       1605.41       1645.36        74.30 o                         
  -2   9   7       4880.13       5077.60       114.20 o                         
  -1   9   7        429.95        336.01        43.10 o                         
   0   9   7       1169.11       1223.04        65.03 o                         
   1   9   7        526.18        528.58        62.27 o                         
   2   9   7       3631.66       3811.85       115.10 o                         
   3   9   7       1481.08       1644.21        86.16 o                         
   4   9   7        801.78        384.48       135.70 o                         
 -12  10   7         60.42        124.38        99.88 o                         
 -11  10   7       7728.68       7517.40       318.89 o                         
 -10  10   7          9.55        -59.20        59.20 o                         
  -9  10   7       1011.49        989.89        88.49 o                         
  -8  10   7       8579.78       8804.29       210.92 o                         
  -7  10   7       1827.16       1796.68        87.49 o                         
  -6  10   7       1618.15       1680.69       116.59 o                         
  -5  10   7       3902.53       4010.14       247.34 o                         
  -4  10   7       3382.27       3382.11       106.09 o                         
  -3  10   7       6868.47       6928.39       140.53 o                         
  -2  10   7        101.02        113.40        40.75 o                         
  -1  10   7       3076.07       3233.63       106.68 o                         
   0  10   7       5132.67       5252.71       157.63 o                         
   1  10   7          1.31        -46.00        46.00 o                         
   2  10   7         45.92        -25.19       186.56 o                         
   3  10   7       2056.15       1949.18       211.13 o                         
 -11  11   7        251.37        393.87       109.30 o                         
 -10  11   7         28.31         35.81        92.34 o                         
  -9  11   7        338.20        433.15       149.82 o                         
  -8  11   7        232.82        207.18        65.26 o                         
  -7  11   7       2221.79       2274.90       147.40 o                         
  -6  11   7        444.44        537.10        59.16 o                         
  -5  11   7        509.62        502.99        66.58 o                         
  -4  11   7        127.69        207.99        44.76 o                         
  -3  11   7       1712.75       1727.47        77.79 o                         
  -2  11   7         99.41         85.37        46.36 o                         
  -1  11   7        495.25        400.11        65.61 o                         
   0  11   7        196.10        137.86        80.88 o                         
   1  11   7        428.92        512.61       116.85 o                         
 -10  12   7       7427.36       6892.19       296.22 o                         
  -9  12   7          1.22         62.19        86.69 o                         
  -8  12   7       3585.04       3411.02       199.87 o                         
  -7  12   7         17.26         43.34        79.15 o                         
  -6  12   7       5050.54       5273.41       247.07 o                         
  -5  12   7         93.54          3.77        81.03 o                         
  -4  12   7         27.50         28.74        69.01 o                         
  -3  12   7        590.89        488.63        89.63 o                         
  -2  12   7        424.33        316.61       103.65 o                         
  -1  12   7        840.15        919.74       133.82 o                         
  -8  13   7       1079.46       1277.89       141.36 o                         
  -7  13   7         92.51         99.88        92.34 o                         
  -6  13   7       3196.79       2794.21       190.43 o                         
  -5  13   7         21.31         -3.77        92.34 o                         
  -4  13   7       1984.21       1962.35       171.54 o                         
   1 -13   8          8.86        -28.27        62.19 o                         
   3 -13   8        479.48        493.77        56.54 o                         
   5 -13   8       4367.84       3762.25       265.90 o                         
  -1 -12   8       4399.43       4744.81       218.76 o                         
   0 -12   8      12139.74      11988.43       283.37 o                         
   1 -12   8       1249.37       1307.10       115.92 o                         
   2 -12   8        139.12        127.64        37.30 o                         
   3 -12   8        201.81        160.19        39.58 o                         
   5 -12   8        793.32        763.31       122.51 o                         
   8 -12   8       2986.98       2861.73       113.79 o                         
   9 -12   8         14.83        -32.04       113.07 o                         
  -5 -11   8         10.13        131.91       109.30 o                         
  -4 -11   8        188.41        307.18       105.53 o                         
  -3 -11   8       2333.18       2542.51       248.85 o                         
  -2 -11   8        922.92        986.09        96.23 o                         
  -1 -11   8         95.62        190.33        53.30 o                         
   0 -11   8       1376.22       1491.63        88.59 o                         
   1 -11   8       2048.78       1988.38       148.93 o                         
   2 -11   8         35.76          4.71        29.21 o                         
   3 -11   8       4969.67       4781.51       149.01 o                         
   5 -11   8        220.48        212.95        86.69 o                         
   6 -11   8       2815.46       2797.61        91.19 o                         
   7 -11   8       1956.95       1945.96       129.13 o                         
   8 -11   8       6329.83       5933.33       175.64 o                         
   9 -11   8         84.42        123.17        83.86 o                         
  10 -11   8       2298.95       2041.65       220.57 o                         
  -6 -10   8       3809.12       3409.20       235.70 o                         
  -5 -10   8         69.08        226.14       111.18 o                         
  -4 -10   8        240.28        228.85        81.04 o                         
  -3 -10   8       7957.90       7930.19       178.06 o                         
  -2 -10   8       2428.01       2664.12        94.68 o                         
  -1 -10   8       1525.15       1619.12        70.44 o                         
   0 -10   8       5851.94       6005.90       154.47 o                         
   1 -10   8       9462.84       9171.48       198.69 o                         
   2 -10   8        158.18        197.10        29.23 o                         
   3 -10   8       4220.94       4188.03        93.36 o                         
   4 -10   8        990.44        897.18       141.36 o                         
   5 -10   8       3270.66       3241.89       140.13 o                         
   6 -10   8       2342.93       2252.96        73.47 o                         
   7 -10   8        555.63        645.99        57.48 o                         
   8 -10   8       6771.19       6298.36       183.11 o                         
   9 -10   8        225.93         79.37        59.56 o                         
  10 -10   8       3326.01       3401.48       269.63 o                         
  11 -10   8       7140.00       6725.96       347.15 o                         
  -7  -9   8         48.80         64.07       118.72 o                         
  -6  -9   8       2602.28       3120.15       222.46 o                         
  -5  -9   8        119.73        143.28        56.73 o                         
  -4  -9   8       1417.33       1618.78        88.77 o                         
  -3  -9   8       2321.04       2364.74       145.61 o                         
  -2  -9   8         36.89         28.43        35.77 o                         
  -1  -9   8         48.82         71.08        32.95 o                         
   0  -9   8       4900.02       5007.11        96.66 o                         
   1  -9   8       2815.22       2911.11        72.49 o                         
   2  -9   8        631.05        651.21        38.64 o                         
   3  -9   8        177.39        237.45        90.46 o                         
   4  -9   8       2135.42       1834.10       236.61 o                         
   5  -9   8       3009.14       3145.04        62.38 o                         
   6  -9   8         68.43         64.20        29.79 o                         
   7  -9   8        224.04        234.77        38.69 o                         
   8  -9   8        843.49        851.56        74.78 o                         
   9  -9   8        723.39        722.73       165.85 o                         
  10  -9   8        139.69        252.05        79.12 o                         
  11  -9   8       4937.45       4960.21       292.33 o                         
  -8  -8   8       1726.31       1553.23       196.04 o                         
  -7  -8   8        612.00        835.17       246.89 o                         
  -6  -8   8        735.17        750.80        94.01 o                         
  -5  -8   8       3236.47       2996.47       114.82 o                         
  -4  -8   8      12618.66      12898.16       319.27 o                         
  -3  -8   8       1106.06       1386.47        70.84 o                         
  -2  -8   8      11229.52      11464.93       276.99 o                         
  -1  -8   8        898.13        960.97        46.79 o                         
   0  -8   8         43.40         89.81        21.69 o                         
   1  -8   8       4950.83       4967.06        79.62 o                         
   2  -8   8      20251.67      20422.56       272.49 o                         
   3  -8   8       2644.79       2598.96        38.72 o                         
   4  -8   8       1070.85       1006.82        24.66 o                         
   5  -8   8       1426.35       1511.57        84.00 o                         
   6  -8   8        742.43        830.31        49.67 o                         
   7  -8   8          1.58         16.15        32.89 o                         
   8  -8   8       6278.71       5902.23       138.31 o                         
   9  -8   8       5989.39       5726.33       146.02 o                         
  10  -8   8        495.80        560.79        64.58 o                         
  11  -8   8        297.22        201.21       132.86 o                         
  12  -8   8        836.87        739.03        99.29 o                         
  -9  -7   8        661.69        373.16       147.00 o                         
  -8  -7   8          6.59        100.34       154.53 o                         
  -7  -7   8         28.17         52.46        58.69 o                         
  -6  -7   8       5282.39       5789.17       158.72 o                         
  -5  -7   8         94.47        186.13        56.75 o                         
  -4  -7   8        584.83        725.96        57.91 o                         
  -3  -7   8        518.59        526.00        40.54 o                         
  -2  -7   8       1584.04       1563.17        56.21 o                         
  -1  -7   8      22266.08      22594.94       308.19 o                         
   0  -7   8         82.82         83.29        16.65 o                         
   1  -7   8         94.29        109.17        14.59 o                         
   2  -7   8       1059.57        976.50        38.90 o                         
   3  -7   8       2774.61       2750.54        35.75 o                         
   4  -7   8        800.41        705.51        35.56 o                         
   5  -7   8         13.29         36.25        15.05 o                         
   6  -7   8       2934.97       2953.28        69.93 o                         
   7  -7   8        432.70        480.28        38.36 o                         
   8  -7   8       3684.66       3581.65        88.36 o                         
   9  -7   8        132.58        194.94        49.06 o                         
  10  -7   8        167.69        134.46        65.63 o                         
  11  -7   8       1654.52       1737.80       196.04 o                         
  12  -7   8       4277.83       4416.41       192.78 o                         
  -9  -6   8         10.59        154.14        89.51 o                         
  -8  -6   8        332.56        423.43        70.92 o                         
  -7  -6   8       4932.40       4963.61       151.69 o                         
  -6  -6   8        783.35        778.42        67.72 o                         
  -5  -6   8          4.90         11.63        41.23 o                         
  -4  -6   8       7017.62       7460.21       247.45 o                         
  -3  -6   8      13843.59      13872.91       209.36 o                         
  -2  -6   8       1372.60       1311.82        47.42 o                         
  -1  -6   8       6835.15       6613.41        96.12 o                         
   0  -6   8        667.79        696.40        24.25 o                         
   1  -6   8       8692.02       8886.07       103.41 o                         
   2  -6   8       2629.93       2538.50        36.75 o                         
   3  -6   8      14197.18      13975.80       143.56 o                         
   4  -6   8      18477.81      18455.95       203.99 o                         
   5  -6   8        963.94        971.05        33.60 o                         
   6  -6   8       6640.22       6719.94       117.92 o                         
   7  -6   8       1655.25       1551.16        59.17 o                         
   8  -6   8         43.94         61.12        39.92 o                         
   9  -6   8        265.67        267.55        80.38 o                         
  10  -6   8        907.08        989.10        76.64 o                         
  11  -6   8       2023.14       1903.97       201.71 o                         
  12  -6   8         57.38        -10.09       102.70 o                         
 -10  -5   8         19.82         22.06        83.38 o                         
  -9  -5   8       4226.70       4339.73       248.57 o                         
  -8  -5   8        344.48        392.49        67.73 o                         
  -7  -5   8       5803.15       5969.80       159.33 o                         
  -6  -5   8        293.73        497.27        88.34 o                         
  -5  -5   8       4521.21       4593.68       114.35 o                         
  -4  -5   8       1757.37       1851.94        61.70 o                         
  -3  -5   8      19668.88      19260.98       273.93 o                         
  -2  -5   8        185.18        204.72        28.97 o                         
  -1  -5   8         30.82         22.83        11.38 o                         
   0  -5   8      39280.54      39274.98       355.82 o                         
   1  -5   8       4875.17       4731.99        56.00 o                         
   2  -5   8        638.86        712.40        17.30 o                         
   3  -5   8       8511.55       8502.89        93.51 o                         
   4  -5   8        334.90        335.88        17.21 o                         
   5  -5   8       1897.55       1775.55        44.56 o                         
   6  -5   8         45.54         30.22        24.58 o                         
   7  -5   8        815.67        857.42        60.46 o                         
   8  -5   8       7958.04       7737.23       169.70 o                         
   9  -5   8       8595.81       8620.01       193.21 o                         
  10  -5   8       1298.48       1269.91        84.66 o                         
  11  -5   8       1349.66       1275.60       116.47 o                         
  12  -5   8       1427.71       1442.58       128.57 o                         
 -11  -4   8       5519.80       5564.18       313.10 o                         
 -10  -4   8         12.09         -1.96       103.03 o                         
  -9  -4   8       1811.39       1794.04        94.80 o                         
  -8  -4   8        346.28        321.57        50.04 o                         
  -7  -4   8          7.20         35.76        36.83 o                         
  -6  -4   8      34079.11      35913.12       497.23 o                         
  -5  -4   8        696.52        815.28        48.42 o                         
  -4  -4   8        734.87        733.90        42.99 o                         
  -3  -4   8       6693.71       6719.53        83.64 o                         
  -2  -4   8      26373.52      26512.42       326.38 o                         
  -1  -4   8       1185.18       1301.01        30.42 o                         
   0  -4   8        693.37        757.38        16.13 o                         
   1  -4   8        281.02        352.43        19.84 o                         
   2  -4   8        503.53        503.27        13.71 o                         
   3  -4   8        327.50        293.29        21.26 o                         
   4  -4   8        609.24        599.88        21.74 o                         
   5  -4   8      45145.11      45329.17       480.41 o                         
   6  -4   8          6.28         -5.68        29.32 o                         
   7  -4   8        219.78        273.08        41.30 o                         
   8  -4   8       4402.88       4089.31       117.61 o                         
   9  -4   8        167.68        145.76        50.30 o                         
  10  -4   8         26.23         28.67        54.46 o                         
  11  -4   8      15412.92      15421.75       324.07 o                         
  12  -4   8       1178.52       1121.47       180.94 o                         
 -11  -3   8        101.42         69.04        78.78 o                         
 -10  -3   8        272.98        319.76        60.39 o                         
  -9  -3   8       3007.07       3078.80       132.34 o                         
  -8  -3   8        812.95        894.00        75.54 o                         
  -7  -3   8       1156.48       1263.74        64.20 o                         
  -6  -3   8         59.87         54.37        30.59 o                         
  -5  -3   8       4506.46       4602.62        79.53 o                         
  -4  -3   8       3745.70       3914.51        62.27 o                         
  -3  -3   8       3796.79       3776.17        56.22 o                         
  -2  -3   8       4303.52       4155.00        51.88 o                         
  -1  -3   8       2427.61       2275.67        29.88 o                         
   0  -3   8       3371.60       3472.13        41.33 o                         
   1  -3   8      27931.65      27780.57       239.76 o                         
   2  -3   8       5757.06       5584.53        61.83 o                         
   3  -3   8       1676.10       1552.89        27.94 o                         
   4  -3   8        239.39        278.31        14.46 o                         
   5  -3   8       1609.63       1602.16        39.54 o                         
   6  -3   8       4217.30       4136.54        87.76 o                         
   7  -3   8        132.32        165.32        41.08 o                         
   8  -3   8       1299.21       1283.45        81.80 o                         
   9  -3   8       2515.14       2608.26       207.72 o                         
  10  -3   8        712.07        578.48        90.65 o                         
  11  -3   8        385.41        691.95        84.86 o                         
  12  -3   8       3141.06       2966.50       202.96 o                         
 -12  -2   8        517.29        785.87       110.01 o                         
 -11  -2   8        567.99        636.97        76.43 o                         
 -10  -2   8         81.99         37.94        55.49 o                         
  -9  -2   8        315.31        325.41        55.67 o                         
  -8  -2   8       5484.11       5549.14       124.96 o                         
  -7  -2   8        490.52        462.28        45.62 o                         
  -6  -2   8       6907.61       6978.99       120.28 o                         
  -5  -2   8      25889.91      25884.10       294.28 o                         
  -4  -2   8        518.81        577.54        32.69 o                         
  -3  -2   8       9027.11       9133.72       107.68 o                         
  -2  -2   8       2638.82       2525.92        35.45 o                         
  -1  -2   8       3296.61       3327.96        37.77 o                         
   0  -2   8        299.74        275.96        12.78 o                         
   1  -2   8      19734.15      19471.81       171.33 o                         
   2  -2   8       6368.70       6137.07        63.46 o                         
   3  -2   8      19703.18      19926.86       179.12 o                         
   4  -2   8        112.13        136.00        13.23 o                         
   5  -2   8       1418.77       1245.33        56.91 o                         
   6  -2   8      35612.50      35358.10       479.97 o                         
   7  -2   8       1320.88       1233.28        57.29 o                         
   8  -2   8        135.50        149.78        38.87 o                         
   9  -2   8       6181.88       5971.77       160.27 o                         
  10  -2   8        172.24        165.18        65.14 o                         
  11  -2   8       2084.03       2088.22       121.30 o                         
 -13  -1   8       1665.08       1902.98       145.96 o                         
 -12  -1   8       1988.57       1755.99       133.92 o                         
 -11  -1   8       6303.47       6103.34       231.31 o                         
 -10  -1   8         94.01        114.81        50.73 o                         
  -9  -1   8        429.74        400.69        49.01 o                         
  -8  -1   8       1172.03       1204.81        63.93 o                         
  -7  -1   8      11378.17      11416.10       170.62 o                         
  -6  -1   8       2598.02       2650.24        77.04 o                         
  -5  -1   8       5452.61       5328.99       104.51 o                         
  -4  -1   8       5886.62       5827.28        77.81 o                         
  -3  -1   8      12713.58      12354.06       118.97 o                         
  -2  -1   8      14725.75      14968.23       137.73 o                         
  -1  -1   8       8240.24       8789.86        76.39 o                         
   0  -1   8       2270.44       2081.09        30.05 o                         
   1  -1   8       2807.59       2866.37        36.68 o                         
   2  -1   8        725.21        665.67        24.02 o                         
   3  -1   8       1110.39       1148.84        45.91 o                         
   4  -1   8       5224.60       5041.37        67.09 o                         
   5  -1   8      11845.54      12421.14       171.16 o                         
   6  -1   8       5690.51       5700.19       129.15 o                         
   7  -1   8        446.93        525.69        70.16 o                         
   8  -1   8        987.62        986.32        61.73 o                         
   9  -1   8       1993.93       2211.08       109.60 o                         
  10  -1   8        352.60        467.52        73.43 o                         
  11  -1   8        190.12        178.44        93.60 o                         
 -13   0   8        843.70        750.38       105.79 o                         
 -12   0   8       6240.02       6273.16       224.10 o                         
 -11   0   8       2531.66       2480.51       145.89 o                         
 -10   0   8      11879.39      11959.70       297.32 o                         
  -9   0   8        700.99        767.51        56.75 o                         
  -8   0   8       1092.10       1075.60        70.38 o                         
  -7   0   8         49.55        112.97        31.27 o                         
  -6   0   8      14748.75      14871.11       183.13 o                         
  -5   0   8        282.95        399.28        43.92 o                         
  -4   0   8       9912.38      10414.12       168.25 o                         
  -3   0   8        670.18        689.17        30.03 o                         
  -2   0   8       8331.67       8176.52        81.59 o                         
  -1   0   8       3929.94       3699.97        41.21 o                         
   0   0   8         30.47         36.47         9.31 o                         
   1   0   8      13428.67      13802.17       128.19 o                         
   2   0   8       4985.38       5172.78        62.00 o                         
   3   0   8       1207.12       1036.11        30.79 o                         
   4   0   8       4658.93       4791.99        72.68 o                         
   5   0   8        852.53        932.69        44.34 o                         
   6   0   8        803.62        825.00        48.53 o                         
   7   0   8      30184.19      29897.66       494.59 o                         
   8   0   8      12238.41      11713.83       237.95 o                         
   9   0   8        141.86        165.11        57.60 o                         
  10   0   8          0.12        -42.65        78.21 o                         
  11   0   8       2056.83       2279.08       214.90 o                         
 -13   1   8       2763.04       2848.96       163.97 o                         
 -12   1   8        313.28        226.44        80.77 o                         
 -11   1   8       6458.26       6384.68       208.70 o                         
 -10   1   8        875.56        896.39        97.03 o                         
  -9   1   8       6756.58       6889.10       134.63 o                         
  -8   1   8       6970.08       7418.43       111.77 o                         
  -7   1   8         25.66        -14.66        19.11 o                         
  -6   1   8      14027.04      13986.52       172.82 o                         
  -5   1   8        149.34        131.21        18.02 o                         
  -4   1   8        865.98        868.62        36.37 o                         
  -3   1   8      46078.32      46351.32       420.90 o                         
  -2   1   8       1364.79       1280.18        31.18 o                         
  -1   1   8       1566.55       1453.58        27.27 o                         
   0   1   8        560.55        706.80        36.28 o                         
   1   1   8         90.43        111.61        14.30 o                         
   2   1   8      15151.72      14692.50       157.93 o                         
   3   1   8       2797.07       2560.07        50.22 o                         
   4   1   8        191.18        197.83        28.54 o                         
   5   1   8          2.62         29.28        22.36 o                         
   6   1   8         49.08         75.24        31.30 o                         
   7   1   8       1976.60       2137.39        91.17 o                         
   8   1   8       1964.65       1822.58       134.79 o                         
   9   1   8        118.95        140.13        70.02 o                         
  10   1   8        119.93        173.14        85.76 o                         
 -14   2   8       1074.31       1057.37       156.44 o                         
 -13   2   8       3534.86       3021.00       159.96 o                         
 -12   2   8        682.29        738.11       151.72 o                         
 -11   2   8        213.18        128.54        81.98 o                         
 -10   2   8      18378.34      18357.36       287.47 o                         
  -9   2   8       6277.60       6395.70       132.15 o                         
  -8   2   8        111.60        129.50        30.44 o                         
  -7   2   8      11234.58      11086.35       186.86 o                         
  -6   2   8         99.79        111.84        18.92 o                         
  -5   2   8         94.44         99.45        17.38 o                         
  -4   2   8       3817.82       3851.14        57.17 o                         
  -3   2   8      25772.34      25282.78       255.33 o                         
  -2   2   8        468.99        478.65        21.84 o                         
  -1   2   8       4796.40       4752.49        62.34 o                         
   0   2   8       2343.53       2396.95        41.20 o                         
   1   2   8         85.32         84.24        14.89 o                         
   2   2   8      34896.14      34605.16       346.42 o                         
   3   2   8       5795.40       5850.41        87.72 o                         
   4   2   8        404.24        455.04        36.80 o                         
   5   2   8       7564.32       7611.11       166.72 o                         
   6   2   8        534.33        638.42        47.65 o                         
   7   2   8        141.66        149.35        50.62 o                         
   8   2   8       3241.51       2838.81       135.32 o                         
   9   2   8      14045.95      14497.06       493.96 o                         
  10   2   8         52.42        154.38        82.32 o                         
 -13   3   8         27.90         84.78        76.61 o                         
 -12   3   8        101.65         68.29        67.20 o                         
 -11   3   8        965.87        953.44        77.08 o                         
 -10   3   8        550.04        532.71        61.01 o                         
  -9   3   8       1012.63       1009.11        58.20 o                         
  -8   3   8        131.40        236.60        33.63 o                         
  -7   3   8       5323.49       5176.40        94.61 o                         
  -6   3   8      13019.22      13173.30       170.67 o                         
  -5   3   8      22585.14      23277.26       314.74 o                         
  -4   3   8       7262.88       6919.19        94.42 o                         
  -3   3   8         71.55         52.04        15.25 o                         
  -2   3   8      22498.60      22256.56       246.03 o                         
  -1   3   8        285.32        273.37        18.07 o                         
   0   3   8       7097.10       6835.83        85.37 o                         
   1   3   8       2967.02       2671.97        47.55 o                         
   2   3   8        113.73        163.92        20.47 o                         
   3   3   8       2295.69       2349.43        55.33 o                         
   4   3   8       8297.24       8230.17       120.70 o                         
   5   3   8       4139.64       3891.42        79.19 o                         
   6   3   8         17.29         16.33        41.34 o                         
   7   3   8        836.91        958.36        91.28 o                         
   8   3   8        964.24        893.39       108.37 o                         
   9   3   8       5110.55       4903.77       231.98 o                         
 -14   4   8       2011.43       1819.10       295.96 o                         
 -13   4   8       2203.18       2226.38       207.37 o                         
 -12   4   8       2086.48       2196.27       112.77 o                         
 -11   4   8       1420.96       1265.71        82.89 o                         
 -10   4   8        118.55        160.19        48.80 o                         
  -9   4   8       1669.32       1891.12       117.83 o                         
  -8   4   8       2407.88       2503.61       117.57 o                         
  -7   4   8       1310.44       1268.87        45.26 o                         
  -6   4   8      16542.23      16918.02       203.45 o                         
  -5   4   8       3356.47       3091.46        57.75 o                         
  -4   4   8        923.64        830.53        31.44 o                         
  -3   4   8      12872.61      12877.10       154.08 o                         
  -2   4   8        260.70        285.18        20.44 o                         
  -1   4   8       9806.58       9288.33       109.57 o                         
   0   4   8        631.14        493.49        24.13 o                         
   1   4   8       3322.75       3265.86        55.56 o                         
   2   4   8       5540.34       5311.49        85.27 o                         
   3   4   8      26706.18      26610.82       306.13 o                         
   4   4   8       2713.83       2621.97        71.92 o                         
   5   4   8       2474.31       2590.91        87.02 o                         
   6   4   8        564.83        564.09        60.16 o                         
   7   4   8        235.99        308.16        74.30 o                         
   8   4   8        114.55        152.12        77.15 o                         
   9   4   8       2583.75       2663.30       161.29 o                         
 -13   5   8        417.30        277.04       126.27 o                         
 -12   5   8       7328.87       7335.69       336.81 o                         
 -11   5   8       1723.66       1803.10        96.03 o                         
 -10   5   8       2727.89       2729.47       109.82 o                         
  -9   5   8       1160.49       1113.90        70.74 o                         
  -8   5   8        804.18        864.69        51.78 o                         
  -7   5   8       5312.67       5288.82        94.97 o                         
  -6   5   8        177.03        124.10        28.43 o                         
  -5   5   8       2452.71       2668.70        54.72 o                         
  -4   5   8       1677.33       1726.55        42.35 o                         
  -3   5   8       2474.46       2221.97        48.67 o                         
  -2   5   8       6837.37       6576.54        91.40 o                         
  -1   5   8      10480.07       9910.35       118.02 o                         
   0   5   8       1320.12       1288.82        36.67 o                         
   1   5   8        391.06        384.86        32.79 o                         
   2   5   8         20.17         73.77        26.42 o                         
   3   5   8        553.21        524.38        40.48 o                         
   4   5   8        422.92        491.82        57.66 o                         
   5   5   8        232.50        265.73        47.33 o                         
   6   5   8       3286.23       3207.57       116.03 o                         
   7   5   8        976.23       1099.27       249.73 o                         
   8   5   8          0.42        -20.24        78.61 o                         
 -13   6   8         78.75        253.63        92.03 o                         
 -12   6   8        202.62        363.73        80.99 o                         
 -11   6   8          4.23         47.65        63.28 o                         
 -10   6   8        145.68        136.65        41.03 o                         
  -9   6   8       1800.68       1812.14        74.62 o                         
  -8   6   8       1551.98       1477.16        94.14 o                         
  -7   6   8       8887.27       8179.51       145.62 o                         
  -6   6   8       1994.27       1910.29        62.29 o                         
  -5   6   8      11444.03      11507.88       179.36 o                         
  -4   6   8       3367.65       3501.51        66.69 o                         
  -3   6   8        267.60        281.01        25.56 o                         
  -2   6   8         10.07          8.07        19.18 o                         
  -1   6   8       2343.74       2364.93        52.24 o                         
   0   6   8        485.10        507.55        45.29 o                         
   1   6   8        158.72        186.58        34.49 o                         
   2   6   8         31.26         11.77        28.91 o                         
   3   6   8       1688.20       1573.24        62.66 o                         
   4   6   8       2349.66       2368.71        78.76 o                         
   5   6   8       6182.12       6305.05       177.26 o                         
   6   6   8        438.51        327.91        65.72 o                         
   7   6   8        676.69        706.13       103.31 o                         
 -13   7   8       1216.08       1336.35       173.41 o                         
 -12   7   8        175.31        178.49        60.69 o                         
 -11   7   8         12.09        148.00        54.67 o                         
 -10   7   8       1151.05       1181.56        99.13 o                         
  -9   7   8       6071.94       5920.39       153.41 o                         
  -8   7   8       8205.06       7877.80       149.28 o                         
  -7   7   8       2236.39       2053.63        69.38 o                         
  -6   7   8       9452.97       9360.98       156.92 o                         
  -5   7   8       1360.10       1228.94        52.54 o                         
  -4   7   8          0.09         27.45        27.20 o                         
  -3   7   8      10507.32      10236.31       186.48 o                         
  -2   7   8        150.25        108.21        31.17 o                         
  -1   7   8         46.64         53.48        24.93 o                         
   0   7   8       5487.93       5609.32       103.24 o                         
   1   7   8       4263.54       4239.95        90.78 o                         
   2   7   8         56.15         55.34        39.83 o                         
   3   7   8        639.63        760.16        51.86 o                         
   4   7   8        613.24        597.23        53.99 o                         
   5   7   8       7042.91       6675.28       165.81 o                         
   6   7   8          6.52        -10.62        79.62 o                         
 -13   8   8        682.60        588.02       145.12 o                         
 -12   8   8       2157.20       2039.51       139.50 o                         
 -11   8   8         31.12         91.94        54.38 o                         
 -10   8   8         17.83         52.13        83.80 o                         
  -9   8   8        520.28        477.27        66.29 o                         
  -8   8   8        654.77        611.08        57.09 o                         
  -7   8   8        139.23        214.07        44.94 o                         
  -6   8   8        155.35        286.58        43.32 o                         
  -5   8   8       3850.80       3776.80       105.24 o                         
  -4   8   8         66.89         71.98        32.09 o                         
  -3   8   8      13069.37      13027.17       202.73 o                         
  -2   8   8       8022.00       7711.55       167.91 o                         
  -1   8   8       4898.73       5067.27        98.99 o                         
   0   8   8         66.03         32.93        31.74 o                         
   1   8   8         17.23         -4.23        39.28 o                         
   2   8   8        629.01        614.60        67.82 o                         
   3   8   8        133.66        137.42        49.52 o                         
   4   8   8       2417.78       2293.75       117.34 o                         
   5   8   8        913.75       1044.15       165.86 o                         
 -12   9   8         72.86        192.22       114.95 o                         
 -11   9   8        657.83        827.70        96.61 o                         
 -10   9   8        103.41        119.92        55.24 o                         
  -9   9   8         42.04         17.54        48.08 o                         
  -8   9   8       4103.32       3774.15       224.15 o                         
  -7   9   8        838.15        928.47        71.35 o                         
  -6   9   8       8682.47       8639.01       274.16 o                         
  -5   9   8      18758.60      18702.77       323.87 o                         
  -4   9   8       2098.97       2102.82        84.14 o                         
  -3   9   8        216.15        214.81        39.62 o                         
  -2   9   8       1627.37       1672.44        71.08 o                         
  -1   9   8       8656.25       8830.15       192.34 o                         
   0   9   8       3004.21       3046.30       117.84 o                         
   1   9   8          1.55        -43.68        43.68 o                         
   2   9   8        444.23        532.32        58.91 o                         
   3   9   8       1757.01       1910.24       142.96 o                         
 -12  10   8        635.96        561.63       131.93 o                         
 -11  10   8       1067.13       1066.80       147.01 o                         
 -10  10   8       5997.69       5994.58       200.35 o                         
  -9  10   8       9599.97       9650.29       251.60 o                         
  -8  10   8        449.96        448.58        58.37 o                         
  -7  10   8        104.72        204.16        50.72 o                         
  -6  10   8        861.96        922.67        67.45 o                         
  -5  10   8         89.81        120.16        46.98 o                         
  -4  10   8         60.75         66.97        50.88 o                         
  -3  10   8         68.82        130.32        41.09 o                         
  -2  10   8       1983.49       2071.70        83.64 o                         
  -1  10   8        607.39        670.92        97.11 o                         
   0  10   8        952.68        960.59        68.47 o                         
   1  10   8        231.37        244.07        76.48 o                         
   2  10   8         49.88        -94.22        94.22 o                         
 -11  11   8        441.97        354.30       114.96 o                         
 -10  11   8        288.20        197.88        96.11 o                         
  -9  11   8       1282.12       1112.07       137.60 o                         
  -8  11   8       3089.76       3142.32       164.98 o                         
  -7  11   8       6713.90       6627.50       199.36 o                         
  -6  11   8         79.91        140.82        50.59 o                         
  -5  11   8       2310.95       2488.19       101.84 o                         
  -4  11   8       3178.78       3220.59       104.82 o                         
  -3  11   8       4235.71       4533.73       141.70 o                         
  -2  11   8        583.35        556.04        69.88 o                         
  -1  11   8        139.92         78.40        76.74 o                         
   0  11   8        749.01        719.95       131.93 o                         
 -10  12   8         47.64         62.19       103.65 o                         
  -9  12   8       1368.31       1164.86       141.37 o                         
  -8  12   8        731.72        795.34       122.50 o                         
  -7  12   8        562.17        584.24       109.31 o                         
  -6  12   8       4194.17       4018.57       214.98 o                         
  -5  12   8        214.25        276.50        79.69 o                         
  -4  12   8        978.83       1189.53       112.68 o                         
  -3  12   8        510.84        403.31       109.31 o                         
  -2  12   8         87.91        158.30       101.76 o                         
   5 -13   9         32.27        116.84       103.65 o                         
  -1 -12   9        571.38        785.90       107.42 o                         
   0 -12   9         85.05         20.73        62.19 o                         
   1 -12   9        273.35        368.08        53.71 o                         
   2 -12   9       3513.70       3231.93       131.99 o                         
   3 -12   9        940.04        925.42        64.08 o                         
   4 -12   9       2708.00       2520.71       205.50 o                         
   5 -12   9        140.11        171.49       101.76 o                         
   7 -12   9       2987.15       3239.14       267.73 o                         
   8 -12   9       3071.60       2939.38       260.19 o                         
  -4 -11   9         70.27        184.68        96.11 o                         
  -3 -11   9       2639.82       2838.51       201.73 o                         
  -2 -11   9        350.22        307.19        90.46 o                         
  -1 -11   9        863.49        887.15        98.01 o                         
   0 -11   9       5998.77       5697.83       154.58 o                         
   1 -11   9        253.45        288.35        41.96 o                         
   2 -11   9       4574.15       4446.84       112.00 o                         
   3 -11   9       3573.31       3567.73       122.57 o                         
   4 -11   9        340.33        420.26       109.31 o                         
   5 -11   9         91.24        101.94        69.21 o                         
   6 -11   9       2431.00       2530.91        85.97 o                         
   7 -11   9        244.26        330.44        47.38 o                         
   8 -11   9        953.76       1055.52       122.51 o                         
   9 -11   9       2281.20       2633.60       246.96 o                         
  10 -11   9         81.33        258.18       162.07 o                         
  -6 -10   9       4042.39       4150.40       252.68 o                         
  -5 -10   9         48.42        175.26       105.53 o                         
  -4 -10   9          0.10         53.06        70.67 o                         
  -3 -10   9       9047.28       8584.67       670.29 o                         
  -2 -10   9        110.62        145.56        44.18 o                         
  -1 -10   9        637.00        740.27        76.75 o                         
   0 -10   9        581.97        626.14        55.01 o                         
   1 -10   9         56.37         56.72        46.17 o                         
   2 -10   9        548.00        560.71        39.16 o                         
   3 -10   9      10015.29       9862.04       283.22 o                         
   4 -10   9        352.19        348.44        70.29 o                         
   5 -10   9        586.66        612.24        39.59 o                         
   6 -10   9       1541.06       1556.65        63.87 o                         
   7 -10   9        759.29        775.20       160.20 o                         
   8 -10   9       2666.49       2709.35       121.25 o                         
   9 -10   9         66.48         84.41        70.67 o                         
  10 -10   9       1325.88       1521.10       197.91 o                         
  -7  -9   9        149.14        182.80       120.61 o                         
  -6  -9   9         60.28          5.65       101.76 o                         
  -5  -9   9        483.66        543.58        82.62 o                         
  -4  -9   9       1284.49       1250.56        79.04 o                         
  -3  -9   9       3663.79       4013.69       171.76 o                         
  -2  -9   9       4657.73       4770.82       121.32 o                         
  -1  -9   9        447.86        516.12        44.31 o                         
   0  -9   9        532.52        570.12        49.97 o                         
   1  -9   9       2398.11       2423.74        80.45 o                         
   2  -9   9       2327.18       2252.94        66.62 o                         
   3  -9   9       3501.83       3416.68        69.97 o                         
   4  -9   9      13836.36      13946.38       201.68 o                         
   5  -9   9       1080.71       1049.91        37.33 o                         
   6  -9   9       1561.15       1533.82        65.05 o                         
   7  -9   9         42.25         82.09        36.50 o                         
   8  -9   9       1940.05       1848.23       104.15 o                         
   9  -9   9       2328.64       2477.04       138.56 o                         
  10  -9   9       3481.08       2930.18       248.90 o                         
  11  -9   9        876.42       1176.08       184.70 o                         
  -8  -8   9        243.99        525.79       148.88 o                         
  -7  -8   9        123.77        222.37       116.84 o                         
  -6  -8   9        544.23        677.19        73.41 o                         
  -5  -8   9       7608.14       8010.00       188.18 o                         
  -4  -8   9         22.43          8.38        43.71 o                         
  -3  -8   9       1774.94       1808.36        79.99 o                         
  -2  -8   9       2262.21       2118.04        78.48 o                         
  -1  -8   9       3121.45       3272.69        88.03 o                         
   0  -8   9      11092.41      10991.49       188.17 o                         
   1  -8   9        572.26        561.19        29.38 o                         
   2  -8   9      14365.60      14324.47       200.44 o                         
   3  -8   9       5439.02       5563.53        80.98 o                         
   4  -8   9       7639.43       7548.49       120.12 o                         
   5  -8   9        388.55        442.35        36.30 o                         
   6  -8   9        789.81        824.14        41.92 o                         
   7  -8   9       1896.82       1804.15        61.48 o                         
   8  -8   9        167.31        193.33        42.14 o                         
   9  -8   9        133.60        220.36        64.45 o                         
  10  -8   9         10.57         74.52        66.90 o                         
  11  -8   9       2107.33       2097.48       189.45 o                         
  12  -8   9         28.11        -41.46        94.22 o                         
  -9  -7   9        125.10         49.00       143.22 o                         
  -8  -7   9         21.59        -20.63        97.05 o                         
  -7  -7   9        292.71        264.91        66.21 o                         
  -6  -7   9       4245.00       4258.86       164.36 o                         
  -5  -7   9        174.23        270.07        53.16 o                         
  -4  -7   9       2203.40       2215.13        99.07 o                         
  -3  -7   9         13.21         35.35        35.46 o                         
  -2  -7   9         99.88        204.50        43.32 o                         
  -1  -7   9       5129.51       5169.65       110.91 o                         
   0  -7   9       3759.77       3681.38        69.77 o                         
   1  -7   9        408.64        426.41        33.78 o                         
   2  -7   9       7242.54       7092.98        89.01 o                         
   3  -7   9       9360.15       9596.00       114.02 o                         
   4  -7   9       3203.16       3243.10        55.80 o                         
   5  -7   9        543.63        536.95        26.45 o                         
   6  -7   9      11903.08      11629.22       158.70 o                         
   7  -7   9        151.95        138.15        31.26 o                         
   8  -7   9        798.22        867.38        51.51 o                         
   9  -7   9       1965.19       1823.25        89.21 o                         
  10  -7   9       7350.69       7589.72       184.80 o                         
  11  -7   9        154.55        150.97        75.58 o                         
  12  -7   9         11.50         64.07       107.41 o                         
  -9  -6   9         23.13        -13.19       122.49 o                         
  -8  -6   9       7166.29       7508.65       197.94 o                         
  -7  -6   9       6863.89       7286.61       260.99 o                         
  -6  -6   9         48.64         28.20        47.71 o                         
  -5  -6   9         24.82         50.28        42.72 o                         
  -4  -6   9      11007.83      11345.75       218.60 o                         
  -3  -6   9       2960.52       3008.75        90.82 o                         
  -2  -6   9        204.40        232.89        33.94 o                         
  -1  -6   9      16492.18      16467.03       263.54 o                         
   0  -6   9        105.17        115.91        16.01 o                         
   1  -6   9       1801.55       1633.07        32.55 o                         
   2  -6   9         55.34         76.33        11.38 o                         
   3  -6   9      32910.37      33514.30       356.46 o                         
   4  -6   9        418.45        446.05        20.80 o                         
   5  -6   9       1501.26       1295.39        39.60 o                         
   6  -6   9       4370.17       4243.81        77.42 o                         
   7  -6   9        114.58        123.98        32.64 o                         
   8  -6   9          0.76         25.89        38.56 o                         
   9  -6   9       5833.49       5997.68       155.56 o                         
  10  -6   9        378.08        408.73        63.79 o                         
  11  -6   9        489.23        432.18        88.25 o                         
  12  -6   9       4459.50       4277.05       256.47 o                         
 -10  -5   9        943.09        861.33       156.43 o                         
  -9  -5   9        301.10        341.63        70.36 o                         
  -8  -5   9       4893.88       5236.18       158.77 o                         
  -7  -5   9       2894.62       3226.07       120.95 o                         
  -6  -5   9         12.09         17.13        44.18 o                         
  -5  -5   9       1952.28       1776.39        88.76 o                         
  -4  -5   9       3114.08       3201.51        88.42 o                         
  -3  -5   9      11827.67      11995.89       184.91 o                         
  -2  -5   9       2356.25       2399.69        76.75 o                         
  -1  -5   9        887.25        920.39        27.67 o                         
   0  -5   9      29539.02      28891.09       284.69 o                         
   1  -5   9       2835.94       2986.54        43.29 o                         
   2  -5   9        308.42        330.05        15.34 o                         
   3  -5   9       2259.79       2256.33        40.48 o                         
   4  -5   9       6695.00       6460.09        87.01 o                         
   5  -5   9       1081.76       1093.12        37.79 o                         
   6  -5   9       4913.54       4904.38        86.03 o                         
   7  -5   9        116.57        168.07        38.06 o                         
   8  -5   9       7136.37       7018.82       225.68 o                         
   9  -5   9       1069.79       1127.74        80.11 o                         
  10  -5   9       2496.77       2418.64       113.24 o                         
  11  -5   9       3794.98       3698.53       231.94 o                         
 -11  -4   9       1364.13       1113.97       186.60 o                         
 -10  -4   9       4006.96       4397.02       155.77 o                         
  -9  -4   9         19.84         18.22        56.58 o                         
  -8  -4   9        350.54        345.94        66.37 o                         
  -7  -4   9        685.84        659.76        54.73 o
[truncated: 296,866 more chars]
